# Supplementary material for: Long-term population persistence of flightless weevils (Eurhoptus pyriformis) across old- and second-growth forests patches in southern Appalachia
Source: BMC Evol Biol. 2018 Nov 9;18:165. doi: 10.1186/s12862-018-1278-y (PMC6234790; doi:10.1186/s12862-018-1278-y)
Supplement: Supplementary file 1 — All individual specimens sampled, localities, extracts. (XLSX 86 kb) [file 12862_2018_1278_MOESM1_ESM.xlsx]

## Sheet: Sheet1
Extraction#	ID	COI_Haplotype	CAD Alleles	KKV Alleles	ITS Hap	Site	Sample #	State	County	Admin	Lat	Long	Locality Name
SSM495	Acalles clavatus	COI_OG3		KKV52	ITS50			Texas	Sabine	Hemphill Sabine National Forest	31.3849	-93.7084	0.5 mi. N. Gomer Rd.
SSM496	Acalles clavatus	COI_OG3						Texas	Sabine	Hemphill Sabine National Forest	31.3849	-93.7084	0.5 mi. N. Gomer Rd.
SSM498	Acalles porosus	COI_OG7			ITS52	IL		Illinois	St. Claire		38.5495	-89.7633	rest stop nr. New Baden
SSM499	Acalles porosus	COI_OG8		KKV53		IL		Illinois	St. Claire		38.5495	-89.7633	rest stop nr. New Baden
MSC2477	Eurhoptus curtus				ITS69	IN		Indiana	Orange	PioneerMothersSP	38.5356	-86.4568
MSC2478	Eurhoptus curtus				ITS70	IN		Indiana	Orange	PioneerMothersSP	38.5356	-86.4568
MSC2479	Eurhoptus curtus			KKV56	ITS71	IN		Indiana	Crawford		38.28	-86.54	Hemlock Cliffs Trail
MSC2511	Eurhoptus curtus				ITS72	WV		West Virginia	Pendleton		38.58	-79.17	High Knob Trail
MSC2521	Eurhoptus curtus	Eur63		KKV59		TN		Tennessee	Marion		35.0864	-85.3922	Tennessee River Gorge, Pot Point
SSM087	Eurhoptus curtus	COI_49				CR	CADL060	South Carolina	Greenville	Chestnut Ridge Heritage Preserve (DNR)	35.1518	-82.2839	Chestnut Ridge Heritage Preserve (DNR)
SSM091	Eurhoptus curtus	COI_44			ITS11	CR	CADL061	South Carolina	Greenville	Chestnut Ridge Heritage Preserve (DNR)	35.1523	-82.2814	Chestnut Ridge Heritage Preserve (DNR)
SSM095	Eurhoptus curtus	COI_50				CR	CADL065	South Carolina	Greenville	Chestnut Ridge Heritage Preserve (DNR)	35.1406	-82.279	Chestnut Ridge Heritage Preserve (DNR)
SSM111	Eurhoptus curtus	COI_52				CR	CADL060	South Carolina	Greenville	Chestnut Ridge Heritage Preserve (DNR)	35.1518	-82.2839	Chestnut Ridge Heritage Preserve (DNR)
SSM178	Eurhoptus curtus	COI_OG9		KKV29, KKV30	ITS16	JG	CADL126	North Carolina	Macon	Nantahala National Forest	35.0785	-83.2923	Jones Knob
SSM222	Eurhoptus curtus	COI_40		KKV31	ITS17	BM	CADL087	North Carolina	Jackson	Balsam Mountain Preserve	35.3653	-83.1062	Double top Mountain
SSM223	Eurhoptus curtus	COI_42				BM	CADL088	North Carolina	Jackson	Balsam Mountain Preserve	35.3681	-83.1036	Double top Mountain
SSM224	Eurhoptus curtus	COI_18	CAD_OG1			BM	CADL090	North Carolina	Jackson	Balsam Mountain Preserve	35.398	-83.1088	BalsamMt,Dark ridge
SSM326	Eurhoptus curtus	COI_53				BB	CADL151	North Carolina	Buncombe	Pisgah National Forest	35.8017	-82.3401	Big Butt Trail
SSM386	Eurhoptus curtus	COI_51				BM	CADL086	North Carolina	Jackson	Balsam Mountain Preserve	35.372	-83.0998	Double top Mountain
SSM388	Eurhoptus curtus	COI_42	CAD_OG2	KKV30	ITS31	BM	CADL088	North Carolina	Jackson	Balsam Mountain Preserve	35.3681	-83.1036	Double top Mountain
SSM397	Eurhoptus curtus	COI_43		KKV31, KKV32	ITS07	E	CADL035	South Carolina	Pickens	Eastatoe Creek Heritage Preserve (DNR)	35.0403	-82.8144	Eastatoe Creek Heritage Preserve trail
SSM500	Eurhoptus curtus	COI_OG2	CAD_OG4	KKV35, KKV36		IL		Illinois	Alexander	Shawnee National Forest	37.2894	-89.3427	nr. McClure
SSM508	Eurhoptus curtus	COI_OG2		KKV39	ITS56	KY	N/A	Kentucky	Lee		37.6607	-83.6966	2 km S. Zoe
SSM509	Eurhoptus curtus	COI_OG8		KKV40	ITS57	KY		Kentucky	Whitley		36.6144	-84.1047	I-75 Welcome Center
SSM510	Eurhoptus curtus	COI_OG4			ITS58	IN		Indiana	Floyd		38.2775	-84.9626	rest stop nr. Georgetown
SSM511	Eurhoptus curtus	COI_OG4		KKV36, KKV41	ITS59	IN		Indiana	Floyd		38.2775	-84.9626	rest stop nr. Georgetown
SSM538	Eurhoptus curtus	COI_44				CR	CADL065	South Carolina	Greenville	Chestnut Ridge Heritage Preserve (DNR)	35.1406	-82.279	Chestnut Ridge Heritage Preserve (DNR)
SSM540	Eurhoptus curtus	COI_49		KKV42, KKV43	ITS61	CR	CADL065	South Carolina	Greenville	Chestnut Ridge Heritage Preserve (DNR)	35.1406	-82.279	Chestnut Ridge
SSM541	Eurhoptus curtus	COI_46	CAD_OG5	KKV44	ITS62	CR	CADL065	South Carolina	Greenville	Chestnut Ridge Heritage Preserve (DNR)	35.1406	-82.279	Chestnut Ridge
SSM545	Eurhoptus curtus	COI_40		KKV31	ITS64	BM	CADL075	North Carolina	Jackson	Balsam Mountain Preserve	35.37	-83.1216	Sugarloaf Mountain
SSM546	Eurhoptus curtus	COI_41			ITS64	BM	CADL076	North Carolina	Jackson	Balsam Mountain Preserve	35.3699	-83.1212	Sugarloaf Mountain
SSM547	Eurhoptus curtus			KKV45, KKV46	ITS65	BM	CADL077	North Carolina	Jackson	Balsam Mountain Preserve	35.3691	-83.1191	Sugarloaf Mountain
SSM548	Eurhoptus curtus		CAD_OG6	KKV47, KKV48	ITS66	Steven's Creek		South Carolina	McCormick	Stevens Creek Heritage Preserve	33.6893	-82.1603
SSM549	Eurhoptus curtus			KKV48	ITS67	Steven's Creek		South Carolina	McCormick	Stevens Creek Heritage Preserve	33.6893	-82.1603
SSM478	Eurhoptus enigmaticus			KKV33		AL	N/A	Alabama	Winston	Bankhead National Forest	34.2975	-87.2697	Brushy Creek Lake
SSM479	Eurhoptus enigmaticus			KKV34		AL	N/A	Alabama	Winston	Bankhead National Forest	34.2975	-87.2697	Brushy Creek Lake
SSM493	Eurhoptus enigmaticus	COI_OG1	CAD_OG3	KKV34		AL	N/A	Alabama	Winston	Bankhead National Forest	34.2975	-87.2697	Brushy Creek Lake
SSM494	Eurhoptus enigmaticus	COI_OG1				AL	N/A	Alabama	Winston	Bankhead National Forest	34.2975	-87.2697	Brushy Creek Lake
SSM503	Eurhoptus enigmaticus	COI_OG1		KKV37, KKV38	ITS55	IL? (mislabelled)		Illinois	Alexander	Shawnee National Forest	37.2894	-89.3427	nr. McClure
MSC2520	Eurhoptus pyriformis - patterned	Eur62		KKV58		GA		Georgia	Walker		34.9338	-85.3716	Lula Lake
MSC2524	Eurhoptus pyriformis - patterned	Eur65		KKV60		AR		Arkansas	Logan	Mt. Magazine State Park	35.1686	-93.6428
SSM089	Eurhoptus pyriformis - patterned	COI_23b	CADp1, CADp2	KKV9	ITS10	CR	CADL061	South Carolina	Greenville	Chestnut Ridge Heritage Preserve (DNR)	35.1523	-82.2814
SSM092	Eurhoptus pyriformis - patterned	COI_23				CR	CADL062	South Carolina	Greenville	Chestnut Ridge Heritage Preserve (DNR)	35.1501	-82.282
SSM093	Eurhoptus pyriformis - patterned	COI_24	CADp3, CADp4	KKV10		CR	CADL062	South Carolina	Greenville	Chestnut Ridge Heritage Preserve (DNR)	35.1501	-82.282
SSM096	Eurhoptus pyriformis - patterned	COI_22			ITS12	CR	CADL065	South Carolina	Greenville	Chestnut Ridge Heritage Preserve (DNR)	35.1406	-82.279
SSM157	Eurhoptus pyriformis - patterned	COI_20	CADp5	KKV10	ITS13	SN	CADL145	North Carolina	McDowell	Pisgah National Forest	35.6905	-82.2055	Snooks Nose Trail
SSM158	Eurhoptus pyriformis - patterned	COI_17				SN	CADL145	North Carolina	McDowell	Pisgah National Forest	35.6905	-82.2055	Snooks Nose Trail
SSM273	Eurhoptus pyriformis - patterned	COI_16	CADp6, CADp7	KKV10	ITS24	SN	CADL149	North Carolina	McDowell	Pisgah National Forest	35.7246	-82.1838	Mackey Mountain Trail
SSM274	Eurhoptus pyriformis - patterned	COI_16				SN	CADL149	North Carolina	McDowell	Pisgah National Forest	35.7246	-82.1838	Mackey Mountain Trail
SSM275	Eurhoptus pyriformis - patterned	COI_16	CADp8	KKV18	ITS35	SN	CADL148	North Carolina	McDowell	Pisgah National Forest	35.7224	-82.1726	Mackey Mountain Trail
SSM276	Eurhoptus pyriformis - patterned	COI_16				SN	CADL148	North Carolina	McDowell	Pisgah National Forest	35.7224	-82.1726	Mackey Mountain Trail
SSM277	Eurhoptus pyriformis - patterned	COI_16				SN	CADL148	North Carolina	McDowell	Pisgah National Forest	35.7224	-82.1726	Mackey Mountain Trail
SSM320	Eurhoptus pyriformis - patterned	COI_16	CADp9	KKV10	ITS13	SN	CADL145	North Carolina	McDowell	Pisgah National Forest	35.6905	-82.2055	Snooks Nose Trail
SSM321	Eurhoptus pyriformis - patterned	COI_17	CADp10, CADp11	KKV26	ITS27	SN	CADL145	North Carolina	McDowell	Pisgah National Forest	35.6905	-82.2055	Snooks Nose Trail
SSM357	Eurhoptus pyriformis - patterned	COI_15	CADp12, CADp13	KKV18, KKV26		SN	CADL156	North Carolina	McDowell	Pisgah National Forest	35.6929	-82.207	Snooks Nose Trail
SSM359	Eurhoptus pyriformis - patterned	COI_15	CADp14	KKV10	ITS28	SN	CADL156	North Carolina	McDowell	Pisgah National Forest	35.6929	-82.207	Snooks Nose Trail
SSM360	Eurhoptus pyriformis - patterned	COI_21	CADp15, CADp16	KKV26	ITS29	SN	CADL156	North Carolina	McDowell	Pisgah National Forest	35.6929	-82.207	Snooks Nose Trail
SSM365	Eurhoptus pyriformis - patterned	COI_16		KKV26		LG	CADL159	North Carolina	Burke	Pisgah National Forest	35.9295	-81.9109	Linville Gorge: Babel Tower Trail
SSM366	Eurhoptus pyriformis - patterned	COI_48		KKV10	ITS30	LG	CADL160	North Carolina	Burke	Pisgah National Forest	35.9241	-81.9132	Linville Gorge: Babel Tower Trail
SSM367	Eurhoptus pyriformis - patterned	COI_16	CADp8		ITS13	LG	CADL162	North Carolina	Burke	Pisgah National Forest	35.922	-81.9175	Linville Gorge: Babel Tower Trail
SSM539	Eurhoptus pyriformis - patterned	COI_23		KKV10, KKV27	ITS60	CR	CADL065	South Carolina	Greenville	Chestnut Ridge Heritage Preserve (DNR)	35.1406	-82.279
SSM551	Eurhoptus pyriformis - patterned		CADp18, CADp19	KKV26		LG		North Carolina	Burke	Pisgah National Forest	35.9403	-81.9297	Linville Gorge - Pine Gap Trail
SSM552	Eurhoptus pyriformis - patterned	COI_54	CADp20, CADp21	KKV26, KKV28		LG		North Carolina	Burke	Pisgah National Forest	35.9403	-81.9297	Linville Gorge - Pine Gap Trail
SSM553	Eurhoptus pyriformis - patterned	COI_55	CADp22	KKV10		LG		North Carolina	Burke	Pisgah National Forest	35.9403	-81.9297	Linville Gorge - Pine Gap Trail
SSM554	Eurhoptus pyriformis - patterned	COI_48	CADp8	KKV10, KKV26		LG		North Carolina	Burke	Pisgah National Forest	35.9403	-81.9297	Linville Gorge - Pine Gap Trail
SSM555	Eurhoptus pyriformis - patterned	COI_56	CADp8	KKV10, KKV26	ITS68	LG		North Carolina	Burke	Pisgah National Forest	35.9331	-81.9282	Linville Gorge - Bynum Bluff Trail
SSM556	Eurhoptus pyriformis - patterned	COI_48		KKV10, KKV26		LG		North Carolina	Burke	Pisgah National Forest	35.9331	-81.9282	Linville Gorge - Bynum Bluff Trail
SSM557	Eurhoptus pyriformis - patterned	COI_16	CADp24, CADp25	KKV10	ITS68	LG		North Carolina	Burke	Pisgah National Forest	35.9331	-81.9282	Linville Gorge - Bynum Bluff Trail
SSM558	Eurhoptus pyriformis - patterned			KKV10		LG		North Carolina	Burke	Pisgah National Forest	35.9331	-81.9282	Linville Gorge - Bynum Bluff Trail
MSC2483	Eurhoptus pyriformis 'plain'	Eur59				SC		South Carolina	Darlington	Great Pee-Dee River Preserve	34.3892	-79.7098
MSC2484	Eurhoptus pyriformis 'plain'	Eur60		KKV57		SC		South Carolina	Darlington	Great Pee-Dee River Preserve	34.3892	-79.7098
MSC2514	Eurhoptus pyriformis 'plain'	Eur61				IN		Indiana	Tippecanoe		40.4	-86.9
MSC2522	Eurhoptus pyriformis 'plain'	Eur64				SC		South Carolina	Oconee	Riley Moore Falls	34.7403	-83.1804
SSM017	Eurhoptus pyriformis 'plain'	COI_02				JK	CADL095	North Carolina	Graham	Nantahala National Forest	35.345	-83.967	Joyce Kilmer Forest
SSM019	Eurhoptus pyriformis 'plain'	COI_02				JK	CADL119	North Carolina	Graham	Nantahala National Forest	35.3466	-83.9688	Joyce Kilmer Forest
SSM020	Eurhoptus pyriformis 'plain'	COI_27				JK	CADL120	North Carolina	Graham	Nantahala National Forest	35.3485	-83.977	Joyce Kilmer Forest
SSM025	Eurhoptus pyriformis 'plain'	COI_02			ITS01	JK	CADL095	North Carolina	Graham	Nantahala National Forest	35.345	-83.967	Joyce Kilmer Forest
SSM026	Eurhoptus pyriformis 'plain'	COI_02				JK	CADL100	North Carolina	Graham	Nantahala National Forest	35.3448	-83.9649	Joyce Kilmer Forest
SSM027	Eurhoptus pyriformis 'plain'	COI_02				JK	CADL099	North Carolina	Graham	Nantahala National Forest	35.3433	-83.9661	Joyce Kilmer Forest
SSM028	Eurhoptus pyriformis 'plain'	COI_25	CAD1, CAD2		ITS02	JK	CADL098	North Carolina	Graham	Nantahala National Forest	35.3433	-83.9661	Joyce Kilmer Forest
SSM029	Eurhoptus pyriformis 'plain'	COI_02				JK	CADL097	North Carolina	Graham	Nantahala National Forest	35.3441	-83.966	Joyce Kilmer Forest
SSM030	Eurhoptus pyriformis 'plain'	COI_02				JK	CADL121	North Carolina	Graham	Nantahala National Forest	35.3433	-83.9621	Joyce Kilmer Forest
SSM043	Eurhoptus pyriformis 'plain'	COI_04		KKV1, KKV2	ITS03	HB	CADL132	North Carolina	Cherokee	Nantahala National Forest	35.2176	-83.7055	Hickory Branch trail
SSM044	Eurhoptus pyriformis 'plain'	COI_19	CAD3, CAD4	KKV2	ITS04	HB	CADL132	North Carolina	Cherokee	Nantahala National Forest	35.2176	-83.7055	Hickory Branch trail
SSM045	Eurhoptus pyriformis 'plain'	COI_04		KKV2	ITS04	HB	CADL132	North Carolina	Cherokee	Nantahala National Forest	35.2176	-83.7055	Hickory Branch trail
SSM046	Eurhoptus pyriformis 'plain'	COI_04	CAD4, CAD5	KKV2	ITS07	HB	CADL132	North Carolina	Cherokee	Nantahala National Forest	35.2176	-83.7055	Hickory Branch trail
SSM047	Eurhoptus pyriformis 'plain'	COI_04				HB	CADL134	North Carolina	Cherokee	Nantahala National Forest	35.2179	-83.7061	London Bald Trail
SSM048	Eurhoptus pyriformis 'plain'	COI_18	CAD6, CAD7	KKV2	ITS02	HB	CADL134	North Carolina	Cherokee	Nantahala National Forest	35.2179	-83.7061	London Bald Trail
SSM049	Eurhoptus pyriformis 'plain'	COI_05	CAD8, CAD9	KKV2	ITS06	HB	CADL134	North Carolina	Cherokee	Nantahala National Forest	35.2179	-83.7061	London Bald Trail
SSM050	Eurhoptus pyriformis 'plain'	COI_34	CAD8	KKV3, KKV4	ITS07	HB	CADL134	North Carolina	Cherokee	Nantahala National Forest	35.2179	-83.7061	London Bald Trail
SSM075	Eurhoptus pyriformis 'plain'	COI_06	CAD10	KKV5, KKV6	ITS08	Sass	CADL068	South Carolina	Pickens		35.0645	-82.7775	Sassafras Mountain summit
SSM076	Eurhoptus pyriformis 'plain'	COI_06				Sass	CADL068	South Carolina	Pickens		35.0645	-82.7775	Sassafras Mountain summit
SSM077	Eurhoptus pyriformis 'plain'	COI_06				Sass	CADL068	South Carolina	Pickens		35.0645	-82.7775	Sassafras Mountain summit
SSM078	Eurhoptus pyriformis 'plain'	COI_38	CAD10	KKV7, KKV8	ITS09	Sass	CADL068	South Carolina	Pickens		35.0645	-82.7775	Sassafras Mountain summit
SSM079	Eurhoptus pyriformis 'plain'	COI_06				Sass	CADL068	South Carolina	Pickens		35.0645	-82.7775	Sassafras Mountain summit
SSM080	Eurhoptus pyriformis 'plain'	COI_06				Sass	CADL069	South Carolina	Pickens		35.0634	-82.7764	Sassafras Mountain summit
SSM081	Eurhoptus pyriformis 'plain'	COI_06				Sass	CADL069	South Carolina	Pickens		35.0634	-82.7764	Sassafras Mountain summit
SSM082	Eurhoptus pyriformis 'plain'	COI_06	CAD11	KKV2		Sass	CADL069	South Carolina	Pickens		35.0634	-82.7764	Sassafras Mountain summit
SSM083	Eurhoptus pyriformis 'plain'	COI_06				Sass	CADL069	South Carolina	Pickens		35.0634	-82.7764	Sassafras Mountain summit
SSM084	Eurhoptus pyriformis 'plain'	COI_06				sass	CADL069	South Carolina	Pickens		35.0634	-82.7764	Sassafras Mountain summit
SSM121	Eurhoptus pyriformis 'plain'	COI_02				JK	CADL121	North Carolina	Graham	Nantahala National Forest	35.3433	-83.9621	Joyce Kilmer Forest
SSM159	Eurhoptus pyriformis 'plain'	COI_01	CAD12	KKV2	ITS14	JG	CADL138	North Carolina	Macon	Nantahala National Forest	35.084	-83.2976	Jones Knob
SSM160	Eurhoptus pyriformis 'plain'	COI_01				JG	CADL138	North Carolina	Macon	Nantahala National Forest	35.084	-83.2976	Jones Knob
SSM161	Eurhoptus pyriformis 'plain'	COI_01				JG	CADL138	North Carolina	Macon	Nantahala National Forest	35.084	-83.2976	Jones Knob
SSM169	Eurhoptus pyriformis 'plain'	COI_01				JG	CADL125	North Carolina	Macon	Nantahala National Forest	35.0801	-83.2947	Jones Knob
SSM170	Eurhoptus pyriformis 'plain'	COI_01				JG	CADL125	North Carolina	Macon	Nantahala National Forest	35.0801	-83.2947	Jones Knob
SSM171	Eurhoptus pyriformis 'plain'	COI_01				JG	CADL125	North Carolina	Macon	Nantahala National Forest	35.0801	-83.2947	Jones Knob
SSM172	Eurhoptus pyriformis 'plain'	COI_01				JG	CADL125	North Carolina	Macon	Nantahala National Forest	35.0801	-83.2947	Jones Knob
SSM176	Eurhoptus pyriformis 'plain'	COI_30	CAD13	KKV11, KKV12	ITS15	JG	CADL126	North Carolina	Macon	Nantahala National Forest	35.0785	-83.2923	Jones Knob
SSM227	Eurhoptus pyriformis 'plain'	COI_11	CAD14	KKV13, KKV14	ITS18	BM	CADL090	North Carolina	Jackson	Balsam Mountain Preserve	35.398	-83.1088	BalsamMt,Dark ridge
SSM240	Eurhoptus pyriformis 'plain'	COI_04				HB	CADL135	North Carolina	Cherokee	Nantahala National Forest	35.2165	-83.7047	Hickory Branch trail
SSM257	Eurhoptus pyriformis 'plain'	COI_09	CAD15, CAD16	KKV15	ITS19	ER	CADL116	North Carolina	Macon	Nantahala National Forest	35.0096	-83.1245	Ellicott rock trail
SSM258	Eurhoptus pyriformis 'plain'	COI_09				ER	CADL116	North Carolina	Macon	Nantahala National Forest	35.0096	-83.1245	Ellicott rock trail
SSM259	Eurhoptus pyriformis 'plain'	COI_09				ER	CADL116	North Carolina	Macon	Nantahala National Forest	35.0096	-83.1245	Ellicott rock trail
SSM261	Eurhoptus pyriformis 'plain'	COI_12	CAD14, CAD17	KKV2, KKV16	ITS20	ER	CADL042	South Carolina	Oconee	Sumter National Forest	34.9903	-83.0723	Ellicott Rock Wilderness, Indian Camp Creek
SSM262	Eurhoptus pyriformis 'plain'	COI_12				ER	CADL042	South Carolina	Oconee	Sumter National Forest	34.9903	-83.0723	Ellicott Rock Wilderness, Indian Camp Creek
SSM267	Eurhoptus pyriformis 'plain'	COI_07	CAD18, CAD19	KKV17	ITS21	CHF	CADL131	North Carolina	McDowell	Pisgah National Forest	35.2727	-82.8932	Courthouse Falls
SSM268	Eurhoptus pyriformis 'plain'	COI_07				CHF	CADL131	North Carolina	McDowell	Pisgah National Forest	35.2727	-82.8932	Courthouse Falls
SSM269	Eurhoptus pyriformis 'plain'	COI_07				CHF	CADL131	North Carolina	McDowell	Pisgah National Forest	35.2727	-82.8932	Courthouse Falls
SSM270b	Eurhoptus pyriformis 'plain'	COI_28	CAD10, CAD20	KKV17	ITS22	CHF	CADL131	North Carolina	McDowell	Pisgah National Forest	35.2727	-82.8932	Courthouse Falls
SSM271	Eurhoptus pyriformis 'plain'	COI_07				CHF	CADL130	North Carolina	McDowell	Pisgah National Forest	35.2717	-82.8964	Courthouse Falls
SSM272	Eurhoptus pyriformis 'plain'	COI_08	CAD10	KKV17	ITS23	CHF	CADL129	North Carolina	McDowell	Pisgah National Forest	35.2747	-82.8902	Courthouse Falls
SSM303	Eurhoptus pyriformis 'plain'	COI_26			ITS25	JK	CADL097	North Carolina	Graham	Nantahala National Forest	35.3441	-83.966	Joyce Kilmer Forest
SSM304	Eurhoptus pyriformis 'plain'	COI_02				JK	CADL098	North Carolina	Graham	Nantahala National Forest	35.3433	-83.9661	Joyce Kilmer Forest
SSM305	Eurhoptus pyriformis 'plain'	COI_02	CAD2	KKV2	ITS26	JK	CADL099	North Carolina	Graham	Nantahala National Forest	35.3426	-83.966	Joyce Kilmer Forest
SSM340	Eurhoptus pyriformis 'plain'	COI_32				JG	CADL112	North Carolina	Macon	Nantahala National Forest	35.0752	-83.2883	Jones Gap
SSM341	Eurhoptus pyriformis 'plain'	COI_01				JG	CADL112	North Carolina	Macon	Nantahala National Forest	35.0752	-83.2883	Jones Gap
SSM343	Eurhoptus pyriformis 'plain'	COI_01				JG	CADL114	North Carolina	Macon	Nantahala National Forest	35.0746	-83.2855	Hickory Gap
SSM389	Eurhoptus pyriformis 'plain'	COI_19				HB	CADL133	North Carolina	Cherokee	Nantahala National Forest	35.2231	-83.7011	London Bald Trail
SSM390	Eurhoptus pyriformis 'plain'	COI_33	CAD21, CAD22	KKV2	ITS32	HB	CADL133	North Carolina	Cherokee	Nantahala National Forest	35.2231	-83.7011	London Bald Trail
SSM391	Eurhoptus pyriformis 'plain'	COI_35	CAD23, CAD24	KKV2	ITS33	HB	CADL133	North Carolina	Cherokee	Nantahala National Forest	35.2231	-83.7011	London Bald Trail
SSM392	Eurhoptus pyriformis 'plain'	COI_04	CAD21	KKV2	ITS34	HB	CADL133	North Carolina	Cherokee	Nantahala National Forest	35.2231	-83.7011	London Bald Trail
SSM393	Eurhoptus pyriformis 'plain'	COI_01				JG	CADL138	North Carolina	Macon	Nantahala National Forest	35.084	-83.2976	Jones Knob
SSM394	Eurhoptus pyriformis 'plain'	COI_29	CAD25, CAD26	KKV2	ITS35	JG	CADL138	North Carolina	Macon	Nantahala National Forest	35.084	-83.2976	Jones Knob
SSM395	Eurhoptus pyriformis 'plain'	COI_31	CAD27	KKV2	ITS36	JG	CADL138	North Carolina	Macon	Nantahala National Forest	35.084	-83.2976	Jones Knob
SSM396	Eurhoptus pyriformis 'plain'	COI_01				JG	CADL138	North Carolina	Macon	Nantahala National Forest	35.084	-83.2976	Jones Knob
SSM398	Eurhoptus pyriformis 'plain'	COI_39	CAD28	KKV2, KKV17	ITS37	E	CADL035	South Carolina	Pickens	Eastatoe Creek Heritage Preserve (DNR)	35.0403	-82.8144	Eastatoe Creek Heritage Preserve trail
SSM399	Eurhoptus pyriformis 'plain'	COI_37	CAD29, CAD30	KKV19, KKV20	ITS38	E	CADL035	South Carolina	Pickens	Eastatoe Creek Heritage Preserve (DNR)	35.0403	-82.8144	Eastatoe Creek Heritage Preserve trail
SSM400	Eurhoptus pyriformis 'plain'	COI_36	CAD31, CAD32	KKV2, KKV21	ITS39	E	CADL035	South Carolina	Pickens	Eastatoe Creek Heritage Preserve (DNR)	35.0403	-82.8144	Eastatoe Creek Heritage Preserve trail
SSM450	Eurhoptus pyriformis 'plain'	COI_03		KKV22	ITS40	ER	CADL056	North Carolina	Jackson	Sumter National Forest	35.002	-83.1071	Ellicott Rock Wilderness, Bad Creek trail
SSM451	Eurhoptus pyriformis 'plain'	COI_03				ER	CADL056	North Carolina	Jackson	Sumter National Forest	35.002	-83.1071	Ellicott Rock Wilderness, Bad Creek trail
SSM452	Eurhoptus pyriformis 'plain'	COI_12				ER	CADL056	North Carolina	Jackson	Sumter National Forest	35.002	-83.1071	Ellicott Rock Wilderness, Bad Creek trail
SSM453	Eurhoptus pyriformis 'plain'	COI_03				ER	CADL057	North Carolina	Jackson	Sumter National Forest	35.0044	-83.1009	Ellicott Rock Wilderness, Bad Creek trail
SSM454	Eurhoptus pyriformis 'plain'	COI_03				ER	CADL057	North Carolina	Jackson	Sumter National Forest	35.0044	-83.1009	Ellicott Rock Wilderness, Bad Creek trail
SSM455	Eurhoptus pyriformis 'plain'	COI_01				JG	CADL115	North Carolina	Macon	Nantahala National Forest	35.0697	-83.2825	Hickory Gap
SSM456	Eurhoptus pyriformis 'plain'	COI_01				JG	CADL115	North Carolina	Macon	Nantahala National Forest	35.0697	-83.2825	Hickory Gap
SSM457	Eurhoptus pyriformis 'plain'	COI_01	CAD33, CAD34	KKV2	ITS35	JG	CADL115	North Carolina	Macon	Nantahala National Forest	35.0697	-83.2825	Hickory Gap
SSM458	Eurhoptus pyriformis 'plain'	COI_07	CAD35	KKV17	ITS41	CHF	CADL052	North Carolina	Transylvania	Pisgah National Forest	35.2871	-82.908	Blue ridge parkway- Tanasee Bald
SSM459	Eurhoptus pyriformis 'plain'	COI_07				CHF	CADL053	North Carolina	Transylvania	Pisgah National Forest	35.2915	-82.9136	Blue ridge parkway- Tanasee Bald
SSM460	Eurhoptus pyriformis 'plain'	COI_07				CHF	CADL053	North Carolina	Transylvania	Pisgah National Forest	35.2915	-82.9136	Blue ridge parkway- Tanasee Bald
SSM461	Eurhoptus pyriformis 'plain'	COI_10	CAD36, CAD37	KKV2, KKV23	ITS42	ER	CADL116	North Carolina	Macon	Ellicott Rock Wilderness	35.0096	-83.1245	Ellicott Rock
SSM462	Eurhoptus pyriformis 'plain'	COI_03				ER	CADL046	South Carolina	Oconee	Sumter National Forest	34.9838	-83.0979	Ellicott Rock Wilderness
SSM463	Eurhoptus pyriformis 'plain'	COI_03				ER	CADL046	South Carolina	Oconee	Sumter National Forest	34.9838	-83.0979	Ellicott Rock Wilderness
SSM464	Eurhoptus pyriformis 'plain'	COI_03	CAD38	KKV2, KKV24	ITS43	ER	CADL046	South Carolina	Oconee	Sumter National Forest	34.9838	-83.0979	Ellicott Rock Wilderness
SSM465	Eurhoptus pyriformis 'plain'	COI_13	CAD39	KKV2, KKV25	ITS44	Coon	N/A	South Carolina	Oconee	Coon Branch Natural Area	35.0269	-83.0057	Coon Branch Natural Area
SSM466	Eurhoptus pyriformis 'plain'	COI_14	CAD14	KKV2	ITS45	Coon	N/A	South Carolina	Oconee	Coon Branch Natural Area	35.0272	-83.0069	Coon Branch Natural Area
SSM467	Eurhoptus pyriformis 'plain'	COI_13				Coon	N/A	South Carolina	Oconee	Coon Branch Natural Area	35.0272	-83.0069	Coon Branch Natural Area
SSM468	Eurhoptus pyriformis 'plain'	COI_11	CAD14	KKV2	ITS46	CoopersCreek		North Carolina	Swain		35.4825	-83.378	Cooper's Creek
SSM469	Eurhoptus pyriformis 'plain'	COI_11				CoopersCreek		North Carolina	Swain		35.4825	-83.378	Cooper's Creek
SSM470	Eurhoptus pyriformis 'plain'	COI_11				CoopersCreek		North Carolina	Swain		35.4825	-83.3797	Cooper's Creek
SSM542	Eurhoptus pyriformis 'plain'	COI_11	CAD40	KKV2		BM	CADL085	North Carolina	Jackson	Balsam Mountain Preserve	35.3772	-83.0921	Double top Mountain
SSM543	Eurhoptus pyriformis 'plain'	COI_47	CAD40, CAD41	KKV2		BM	CADL085	North Carolina	Jackson	Balsam Mountain Preserve	35.3772	-83.0921	Double top Mountain
SSM544	Eurhoptus pyriformis 'plain'	COI_45	CAD14	KKV2	ITS63	BM	CADL085	North Carolina	Jackson	Balsam Mountain Preserve	35.3772	-83.0921	Double top Mountain
SSM476	Eurhoptus sordidus			KKV49		AR	N/A	Arkansas	Montgomery	Ouachita National Forest	34.3808	-94.0273
SSM477	Eurhoptus sordidus			KKV50	ITS47	AR	N/A	Arkansas	Montgomery	Ouachita National Forest	34.3808	-94.0273
SSM480	Eurhoptus sordidus			KKV50	ITS48			Texas	Sabine	Hemphill Sabine National Forest	31.3849	-93.7084	0.5 mi. N. Gomer Rd.
SSM481	Eurhoptus sordidus			KKV50, KKV51	ITS49			Texas	Sabine	Hemphill Sabine National Forest	31.3849	-93.7084	0.5 mi. N. Gomer Rd.
SSM482	Eurhoptus sordidus			KKV50, KKV51				Texas	Sabine	Hemphill Sabine National Forest	31.3849	-93.7084	0.5 mi. N. Gomer Rd.
SSM491	Eurhoptus sordidus	COI_OG5		KKV50		AR	N/A	Arkansas	Montgomery	Ouachita National Forest	34.3808	-94.0273
SSM497	Eurhoptus sordidus	COI_OG1		KKV50	ITS51			Texas	Sabine	Hemphill Sabine National Forest	31.3849	-93.7084	0.5 mi. N. Gomer Rd.
SSM501	Peracalles pectoralis	COI_OG8		KKV54	ITS53	IL		Illinois	Alexander	Shawnee National Forest	37.2894	-89.3427	nr. McClure
SSM502	Peracalles pectoralis	COI_OG6		KKV55	ITS54	IL		Illinois	Alexander	Shawnee National Forest	37.2894	-89.3427	nr. McClure
