# Supplementary material for: Long-term population persistence of flightless weevils (Eurhoptus pyriformis) across old- and second-growth forests patches in southern Appalachia
Source: BMC Evol Biol. 2018 Nov 9;18:165. doi: 10.1186/s12862-018-1278-y (PMC6234790; doi:10.1186/s12862-018-1278-y)
Supplement: Supplementary file 3 — Combined data file for analysis in nexus format. (NEX 421 kb) [file 12862_2018_1278_MOESM3_ESM.nex]

#NEXUS 

Begin data;
	Dimensions ntax=115 nchar=3702;
	Format datatype=dna gap=- missing=?;
	Matrix
Ouroporopterus_squamiventris_ARC1675  ???????????????????????????????????????????????????????????????????????????????????????????????????????????????????????????????????????????????????????CATCATATATTTACAGTAGGTATAGATGTGGATACCCGAGCTTATTTTACATCTGCAACTATAATTATTGCAGTACCTACAGGTATTAAAATTTTTAGATGGTTAGCTACTTTTCATGGAACAAAAATTAAATTTACACCAACTTCCTTATGATCATTAGGATTCATTTTTCTTTTTACTATAGGAGGATTAACCGGTGTAGTATTAGCCAACTCTTCTATTGATATTATCCTTCATGATACTTATTATGTAGTAGCACATTTTCATTATGTTTTATCTATGGGTGCAGTATTTGCTATTTTGGCAGGTATTATTCAATGATTTCCATTATTCACAGGTTTAACTTTAAACTCAAAATTTTTAAAAACTCAATTTTTCACAATGTTTATTGGTGTAAATTTAACCTTTTTCCCACAACACTTTCTAGGATTAAGAGGAATACCTCGTCGATACTCAGATTATCCAGATGCATACACTTTATGAAACATAATTTCTTCAATTGGAAGATTAATTTCACTATCTAGAATTT????????????????????????????????????????????????????????????????????????????????????????????????????????????????????????????????????????????????????????????????????????????????????????????????????????????????????????????????????????????????????????????????????????????????????????????????????????????????????????????????????????????????????????????????????????????????????????????????????????????????????????????????????????????????????????????????????????????????????????????????????????????????????????????????????????????????????????????????????????????????????????????????????????????????????????????????????????????????????????????????????????????????????????????????????????????????????????????????????????????????????????????????????????????????????????????????????????????????????????????????????????????????????????????????????????????????????????????????????????????????????????????????????????????????????????????????????????????????????????????????????????????????????????????????????????????????????????????????????????????????????????????????????????????????????????????????????????????????????????????????????????????????????????????????????????????????????????????????????????????????????????????????????????????????????????????????????????????????????????????????????????????????????????????????????????????????????????????????????????????????????????????????????????????????????????????????????????????????????????????????????????????????????????????????????????????????????????????????????????????????????????????????????????????????????????????????????????????????????????????????????????????????????????????????????????????????????????????????????????????????????????????????????????????????????????????????????????????????????????????????????????????????????????????????????????????????????????????????????????????????????????????????????????????????????????????????????????????????????????????????????????????????????????????????????????????????????????????????????????????????????????????????????????????AACGACGCCGAACTGATGGAACCAACCGACAAAAGGATGTTCGTTATCGCCGCCGCCCTAAAAACCGGATACACGGTGGAAAAACTGTACGATCTCACCAAAATCGACAGGTGGTTCTTGCAGAAAATGAAGCTCATAATCGACTATTACTTGCTTATGGAAACAATCGACCAAAATCATTTATCCACCGGTAATCTGCTACAAGCAAAACAGTTGGGTTTCTCGGATAAGCAAATTGCATCGGCAGTTAAAAGTACGGAACTGGCCATAAGGAAGAAACGAGAAGAATTCAACATTAAACCCTGTGTAAAGCAAATCGATACCGTTGCAGCAGAATGGCCTGCAACCACCAACTATTTATATTTGACTTATAACGCCGTGCAACACGACTTGGAATTTACCGAGCCCYATATTATGGTGATTGGGTCGGGGGTCTACAGAATCGGAAGTTCGGTGGAATTTGATTGGTGCGCCGTCKGATGTCTGAGAGAGCTAA??????????????????????????????????????????????????????????????????????????????????????????????????????????????????????????????????????????????????????????????????????????????????????????????????????????????????????????????????????????????????????????????????????????????????????????????????????????????????????????????????????????????????????????????????????????????????????????????????????????????????????????????????????????????????????????????????????????????????????????????????????????????????
Trichacalles_longipilis_ARC1386       ???????????????????????????????????????????????????????????????????????????????????????????????????????????????????????????????????????????????????????CATCATATATTTACTGTAGGTATAGATGTAGACACTCGAGCTTATTTCACTTCAGCAACCATAATTATTGCTGTTCCTACAGGAATTAAAATTTTTAGATGGTTAGCAACCTACCATGGATCTAAAATTAAATTTACTCCATCTTCTCTTTGATCTTTAGGATTTATTTTTCTATTCACTATAGGAGGCTTAACTGGAGTAATTTTAGCTAATTCATCTATTGATACAATTTTACATGATACTTACTATGTAGTAGCACATTTTCATTATGTACTTTCTATGGGAGCTGTTTTTGCTATTTTAGGTGGAATTATCCAATGATTCCCTTTATTTACTGGTTTGACACTAAATTCAAAATATTTGAAAATTCAATTTTTTTGTATATTTCTAGGTGTAAATATAACCTTTTTCCCTCAACATTTTCTCGGATTAAGAGGTATGCCACGACGATATTCGGATTACCCTGATGCTTACACTATATGAAATATAATTTCTTCTATAGGAAGATTAATCTCCTTATCAAGAATCT????????????????????????????????????????????????????????????????????????????????????????????????????????????????????????????????????????????????????????????????????????????????????????????????????????????????????????????????????????????????????????????????????????????????????????????????????????????????????????????????????????????????????????????????????????????????????????????????????????????????????????????????????????????????????????????????????????????????????????????????????????????????????????????????????????????????????????????????????????????????????????????????????????????????????????????????????????????????????????????????????????????????????????????????????????????????????????????????????????????????????????????????????????????????????????????????????????????????????????????????????????????????????????????????????????????????????????????????????????????????????????????????????????????????????????????????????????????????????????????????????????????????????????????????????????????????????????????????????????????????????????????????????????????????????????????????????????????????????????????????????????????????????????????????????????????????????????????????????????????????????????????????????????????????????????????????????????????????????????????????????????????????????????????????????????????????????????????????????????????????????????????????????????????????????????????????????????????????????????????????????????????????????????????????????????????????????????????????????????????????????????????????????????????????????????????????????????????????????????????????????????????????????????????????????????????????????????????????????????????????????????????????????????????????????????????????????????????????????????????????????????????????????????????????????????????????????????????????????????????????????????????????????????????????????????????????????????????????????????????????????????????????????????????????????????????????????????????????????????????????????????????????????????????AATGACGCGGAACTAATGGAACCCACCGATAAAAGGATGTTTGTTATCGCTGCTGCCTTGAGAACTGGATACACCGTGGAAAAACTTTATGACCTAACGAAAATCGACCGATGGTTTCTACAGAAAATGAAACTCATAATTGACTACTATTTGTTGATGGAAACAATTAATCAAAATCATTTAACTAGCGATACTCTCCAAAAAGCCAAACAGTTCGGTTTTTCAGATAAGCAAATCGCTGCTGCTGTTAAAAGTACTGAGTTAGCCATTAGAAAAAAGCGTGAGGAATTTAACATTAAACCTTGCGTTAAACAAATCGATACTGTCGCTGCAGAATGGCCTGCATCAACCAATTATTTGTATTTAACATACAATGCTTTAGAACATGACTTAGATTTTACTGAACCGCATATTATGGTAATTGGTTCGGGCGTATACAGAATTGGAAGTTCAGTGGAATTTGATTGGTGTGCAGTCGGATGCCTGAGAGAATTGAGACGTTTAGGAAAGAAAACAATAATGGTAAATTATAATCCTGAAACTGTCAGTACAGACTATGATATGTCTGATCGATTGTATTTCGAAGAAATAAGCTTTGAAGTGGTAATGGATATTTATAATATAGAARAT????????????????????????????????????????????????????????????????????????????????????????????????????????????????????????????????????????????????????????????????????????????????????????????????????????????????????????????????????????????????????????????????????????????????????????????????????????????????????????????????????????????????????????????????????????????
Trigonopterus_aeneipennis_ARC0530     ???????????????????????????????????????????????????????????????????????????????????????????????????????????????????????????????????????????????????????CACCATATATTCACTGTCGGCATAGATGTAGACACCCGGGCCTACTTCACATCAGCAACTATAATCATTGCTGTTCCTACAGGAATCAAAATCTTTAGATGACTAGCAACTCATCATGGAAGAAAAATTAAATATACCCCTGCCTCTCTATGGTCTCTAGGATTTATTTTTCTTTTCACTATGGGGGGACTCACCGGTGTAGTTCTAGCTAACTCATCCATTGACATTATTCTTCACGACACCTATTACGTAGTGGCCCATTTTCATTACGTCTTATCTATAGGGGCAGTCTTTGCAATCATGGGAGGAATTGTTCAGTGATTTCCCCTATTTACAGGTCTCACTCTTAACTCTAAATTTTTAAAAACTCAATTCATAGTTATATTTATCGGAGTAAATATGACTTTCTTCCCACAACATTTTTTAGGGTTAAGAGGAATACCACGTCGATACTCAGATTATCCTGATGCTTATACAATATGAAATATTTTATCATCAATTGGGAGATTAATTTCTCTTGTAAGAATTT????????????????????????????????????????????????????????????????????????????????????????????????????????????????????????????????????????????????????????????????????????????????????????????????????????????????????????????????????????????????????????????????????????????????????????????????????????????????????????????????????????????????????????????????????????????????????????????????????????????????????????????????????????????????????????????????????????????????????????????????????????????????????????????????????????????????????????????????????????????????????????????????????????????????????????????????????????????????????????????????????????????????????????????????????????????????????????????????????????????????????????????????????????????????????????????????????????????????????????????????????????????????????????????????????????????????????????????????????????????????????????????????????????????????????????????????????????????????????????????????????????????????????????????????????????????????????????????????????????????????????????????????????????????????????????????????????????????????????????????????????????????????????????????????????????????????????????????????????????????????????????????????????????????????????????????????????????????????????????????????????????????????????????????????????????????????????????????????????????????????????????????????????????????????????????????????????????????????????????????????????????????????????????????????????????????????????????????????????????????????????????????????????????????????????????????????????????????????????????????????????????????????????????????????????????????????????????????????????????????????????????????????????????????????????????????????????????????????????????????????????????????????????????????????????????????????????????????????????????????????????????????????????????????????????????????????????????????????????????????????????????????????????????????????????????????????????????????????????????????????????????????????????????????AACGACGCAGAACTAATGGAACCAACCGATAAGAGGATGTTCGTTATAGCTGCCGCCCTTAGAGACGGCTACACTGTAGAAAAACTCCACGACCTAACCAAAATCGATAGATGGTTTTTGCAGAAAATGAAGCTCATAATCGATTATAACTCGCTTATGGAAACCATCGATCAAAACCACTTAACTTGTGATAACCTTTTAAAAGCGAAACAGCTGGGTTTTTCCGATAAGCAGATTGCAGCTGCTGTTAAAAGCACTGAGCTTGCTATCAGGAAGAAACGTGAGGAATTCAACATTAAACCGTGCGTAAAACAAATCGACACTGTTGCAGCAGAATGGCCTGCAACAACCAATTACCTATATCTGACATACAACGCCATACAACACGATCTGGAATTTACTGATCCACACATCATGGTCATTGGATCGGGAGTTTATCGAATAGGAAGCTCTGTAGAGTTCGATTGGTGCGCCGTTGGATGTTTAAGGGAGTTGAGGCGTCTAGGGAAGAAGACCATCATGGTCAACTACAATCCCGAAACCGTTAGTACTGACTATGATATGTCCGACCGGCTGTATTTTGAGGAAATTAGTTTTGAGGTAGTGATGGATATTTACAACATTGAAGAA????????????????????????????????????????????????????????????????????????????????????????????????????????????????????????????????????????????????????????????????????????????????????????????????????????????????????????????????????????????????????????????????????????????????????????????????????????????????????????????????????????????????????????????????????????????
SSM020_JK_Eur27                       CCACCCAGAAGTATATATTTTAATTTTACCAGGATTTGGAATAATCTCTCACATTATCTGTCAAGAAAGAGGGAAAAAAGAAACTTTTGGAATTTTAGGAATAATTTATGCAATAATAGCAATTGGTATTTTAGGTTTTATTGTTTGAGCTCATCATATATTCACAGTTGGTATAGATGTAGATACTCGAGCTTACTTTACTTCTGCCACAATAATTATTGCTATTCCCACAGGAATTAAAATTTTTAGTTGATTAGCTACCTACCATGGCGTCAAAATCAAATATACCCCACATTCTTTATGAGCTTTAGGTTTTATTTTCCTATTTACAATAGGGGGATTAACTGGAGTAGTATTAGCTAATTCTTCTATTGATATTATTTTACATGATACTTACTATGTAGTAGCTCATTTCCATTACGTATTATCTATAGGAGCAGTTTTTACTATTTTAGCAGGAATAATCCAATGATTTCCACTATTTACAGGATTAACCTTAAACCCCAATTATTTAAAAATTCAATTTTTTACTATATTTATTGGTGTAAACTTAACTTTTTTTCCCCAACATTTTCTAGGGTTAAGAGGAATGCCCCGACGATATTCTGATTATCCAGATGCATATTTATTATGAAATTCTGTATCTTCTATTGGCAGACTAATTTCTCTTTCTAGAATTTTTTATTTTATTTTTATTATATGAGAAACTTTAACACTTAAACGACACAATTTATCTTCTTTTAATCTTTCTACATCTTTAGAATGATTGCAATTTTTCCCTCCAGCAGATCATAGATACAAAGAACTCCCTTTAATTACTAATTTC????????????????????????????????????????????????????????????????????????????????????????????????????????????????????????????????????????????????????????????????????????????????????????????????????????????????????????????????????????????????????????????????????????????????????????????????????????????????????????????????????????????????????????????????????????????????????????????????????????????????????????????????????????????????????????????????????????????????????????????????????????????????????????????????????????????????????????????????????????????????????????????????????????????????????????????????????????????????????????????????????????????????????????????????????????????????????????????????????????????????????????????????????????????????????????????????????????????????????????????????????????????????????????????????????????????????????????????????????????????????????????????????????????????????????????????????????????????????????????????????????????????????????????????????????????????????????????????????????????????????????????????????????????????????????????????????????????????????????????????????????????????????????????????????????????????????????????????????????????????????????????????????????????????????????????????????????????????????????????????????????????????????????????????????????????????????????????????????????????????????????????????????????????????????????????????????????????????????????????????????????????????????????????????????????????????????????????????????????????????????????????????????????????????????????????????????????????????????????????????????????????????????????????????????????????????????????????????????????????????????????????????????????????????????????????????????????????????????????????????????????????????????????????????????????????????????????????????????????????????????????????????????????????????????????????????????????????????????????????????????????????????????????????????????????????????????????????????????????????????????????????????????????????????????????????????????????????????????????????????????????????????????????????????????????????????????????????????????????????????????????????????????????????????????????????????????????????????????????????????????????????????????????????????????????????????????????????????????????????????????????????????????????????????????????????????????????????????????????????????????????????????????????????????????????????????????????????????????????????????????????????????????????????????????????????????????????????????????????????????????????????????????????????????????????????????????????????????????????????????????????????????????????????????????????????????????????????????????????????????????????????????????????????????????????????????????????????????????????????????????????????????????????????????????????????????????????????????????????????????
SSM025_JK_Eur02                       CCACCCAGAAGTATATATTTTAATTTTACCAGGATTTGGAATAATCTCTCACATTATCTGTCAAGAAAGAGGGAAAAAAGAAACTTTTGGAATTTTAGGAATAATTTATGCAATAATAGCAATTGGTATTTTAGGTTTTATTGTTTGAGCTCATCATATATTCACAGTTGGTATAGATGTAGATACTCGAGCTTACTTTACTTCTGCCACAATAATTATTGCTATTCCCACAGGAATTAAAATTTTTAGTTGATTAGCTACCTACCATGGCGTCAAAATCAAATATACCCCACATTCTTTATGAGCTTTAGGTTTTATTTTCCTATTTACAATAGGAGGATTAACTGGAGTAGTATTAGCTAATTCTTCTATTGATATTATTTTACATGATACTTACTATGTAGTAGCTCATTTCCATTACGTATTATCTATAGGAGCAGTTTTTACTATTTTAGCAGGAATAATCCAATGATTTCCACTATTTACAGGATTAACCTTAAACCCCAATTATTTAAAAATTCAATTTTTTACTATATTTATTGGTGTAAACTTAACTTTTTTTCCCCAACATTTTCTAGGGTTAAGAGGGATGCCCCGACGATATTCTGATTATCCAGATGCATATTTATTATGAAATTCTGTATCTTCTATTGGCAGACTAATTTCTCTTTCTAGAATTTTTTATTTTATTTTTATTATATGAGAAACTTTAACACTTAAACGACACAATTTATCTTCTTTTAATCTTTCTACATCTTTAGAATGATTGCAATTTTTCCCTCCAGCAGATCATAGATACAAAGAACTCCCTTTAATTACTAATTTC?TCGTCGTTG-TCGTTC---------------------TACG-ATTGA----ACGT---ACG-TAC---GAACGAAGTTACACGTTT-GTAAA--------------ACATAAAAATTGAACTAAGTAGTCTTTTAAAATCTCGTTAA-TT-------------TGATT---------CGAA------------------AGA--GAGAG--ATACGAAAATATCGCTTAAGTACAACT-ACTTCGAA-GA-------AGACCGCTGCACGAAA--------------AGACGAC?AATCGATAGCCTATAGTTTCGTCTCGTCGTCTGT---GTGA---------------TCGTCGTCGATGTTAGGCGA-----------TAGTAT-------A--------ATCTT-------TC------------------------------------------------------GATACTTGA?TGAGAACGGAGGACAACGGTTGACGAGAAATCTTGCGTAATTYTGTCCGTCGC---GTTGATG---------------------AAAAA--?CGTTCGATT?GACGA-------ATATTAA-TCGCTTGCKTCCGTT--ACC--GC---AACGAGAATAA--TATATTGTAAAAAGCMCGACG-AAA---ACATTCGTTTGAAGG-TTTKC----GCG-TTTCTA--------------------TAAAAACGCGA-TTTTCCGAAAACGAGAGATCGATCTGCCC-----------AAAGAGTTTTGGGATTTTGTTTATACGA------TCTC-TTGGTGTCGCGCGGGTACCTAGATATCGAGGCGCG-TTCTCG---AAATATCTAAGCG----A-TTTTCGAGCCCCCGAATATCTAAG-AATTATC----------------GGCAGGCAGGTCG-----------------------ACCGAC--------CGACCGACCGACGATTGATCCGTTGGATTTT----------------------TCGTCGTCG----------T---------------------------------CGCCG---CCGCCATTGTTCGATGGT-------TATTTAAAAGA-TTTACGCCCG------CCGTTTCGGAGA---TA-GACGTTCA-----------------AACCAT-AATAAGAACGT----CCCTCGAACG-TTGTTTGTGTTTTTTACACACCAGTAAAAAGTAAAGGCGTTCTTTCGGCG-----GCCTTCATTTACGAACATTG--ACACCTCACGTTTGTTTAC--GAGAAAAAGGTGCGCAACAAAGTTCGTT--CACGAGGCGCTAACGCCGAAGCAAAACGAACGCTTTTA--TAAATAATGGTCAAT-----------ACACACACGTAAACTTAATTCGACGTTTAATTCTTCCTTTTTATAATAAT----------------------------------------------AAAAAAAGGAGGAGATCTCGTCGAGAGTTAATAGAAAAAAGACTACCCTAAACGGTGGATCACTTGGCTCGTGGGTCGATGAAGAACGC---AGCTA?????????????????????????????????????????????????????????????????????????????????????????????????????????????????????????????????????????????????????????????????????????????????????????????????????????????????????????????????????????????????????????????????????????????????????????????????????????????????????????????????????????????????????????????????????????????????????????????????????????????????????????????????????????????????????????????????????????????????????????????????????????????????????????????????????????????????????????????????????????????????????????????????????????????????????????????????????????????????????????????????????????????????????????????????????????????????????????????????????????????????????????????????????????????????????????????????????????????????????????????????????????????????????????????????????????????????????????????????????????????????????????????????????????????????????????????????????????????????????????????????????????????????????????????????????????????????????????????????????????????????????????????????????????????????????????????????????????????????????????????????????????????????????????????????????????????????????????????????????????????????????????????????????????????????????????????????????????????????
SSM028_JK_Eur25                       ???CCCAGAAGTATATATTTTAATTTTACCAGGATTTGGAATAATCTCTCACATTATCTGTCAAGAAAGAGGGAAAAAAGAAACTTTTGGAATTTTAGGAATAATTTATGCAATAATAGCAATTGGTATTTTAGGTTTTATTGTTTGAGCTCATCATATATTCACAGTTGGTATAGATGTAGATACTCGAGCTTACTTTACTTCTGCCACAATAATTATTGCTATTCCCACAGGAATTAAAATTTTTAGTTGATTAGCTACCTACCATGGCGTCAAAATCAAATATACCCCACATTCTTTATGAACTTTAGGTTTTATTTTCCTATTTACAATAGGAGGATTAACTGGAGTAGTATTAGCTAATTCTTCTATTGATATTATTTTACATGATACTTACTATGTAGTAGCTCATTTCCATTACGTATTATCTATAGGAGCAGTTTTTACTATTTTAGCAGGAATAATCCAATGATTTCCACTATTTACAGGATTAACCTTAAACCCCAATTATTTAAAAATTCAATTTTTTACTATATTTATTGGTGTAAACTTAACTTTTTTTCCCCAACATTTTCTAGGGTTAAGAGGGATGCCCCGACGATATTCTGATTATCCAGATGCATATTTATTATGAAATTCTGTATCTTCTATTGGCAGACTAATTTCTCTTTCTAGAATTTTTTATTTTATTTTTATTATATGAGAAACTTTAACACTTAAACGACACAATTTATCTTCTTTTAATCTTTCTACATCTTTAGAATGATTGCAATTTTTCCCTCCAGCAGATCATAGATACAAAGAACTCCCTTTAATTACTAATTTCGTCGTCGTCG-TCGTTC---------------------TACG-ATTGA----ACGT---ACG-TAC---GAACGAAG-TACACGTTT-GTGAA--------------ACATGAAAATCGAACTAAGTAGTCTTTTAAAATCTCGTTAA-TT-------------TGATT---------CGAA----------------AGAGA--GAGAG--ATACGAAAATATCGCTTAAGTACAACT-ACTTCGAA-GACCGA---CCGCCGCCGCACGAAA--------------AGACCACGAATCGATTGCCTATAGTTTCGTCTCGTCGTCTGT---GTGA---TCGTCGTCGTCGTCGTCGTCGATGTTAGGCGA-----------TAGTAT-------AATTT-TATATCTT-------TC------------------------------------------------------GATACTTAA-TGAGAAC-GAGGACAACGGTTGACGAGAAATCTTGCGTAATTTTGTCTGTCGC---GTTGATG---------------------AAAA---ACGCTCGA-TAGACTA-------ATATTAA-TCGCTTGTTTCCGTT--ACC--GT-----CCACGAGAA--TATATCGTAAAAAGCACGATG-AAA---ACATTCGTTTGAAGG-TTTTC----GCG-TTTCTA--------------------TAAAAACGCGA-TTTTCCGAAAACGAGAGATCGATCTGCCC-----------AAAGAGTTTTGGGATATTGTTTATACGA------TCTC-TTGGTGTCGTGCGGGTACCTAGATATCGAGGCGCG-TTCTCG---AAATATCTAAGCG----A-TTTTCGAGCCCCCGAATATCTAAG-AATTATC----------------GGCAGGCAGGCAG---GCAG----------------GCAGGT--------CGACCGACCGACGACTGATCCGTTGGATTTT----------------------TCGTCGTCG----TCT---TCG---TCGCC------------------GCCGCCGCCG---CCGCCGTTGTTCGATGGT-------TATTT-AAAGA-TTTACGCCCG------CCGTTTCGGAGA---TA-GACGTTCG-----------------AACCGT-AATAAGAACGT----CCCTCGAACGTATGTTTGTGTTTTTTACACACCAGTAAAAAGTAAAGGCGTTCTTTCGGCG-----GCCTTCATTTACGAACATTG--GCACCTCACGTTTGTTTACGAGAGAAAAAGGTGCGCAAAAAAGTTCGTT--CACGAGGCGCGAATGTCGAAGCAAAAAGAACGCTTTTA--TAAATAATGGTCAAT-----------ACACACACGTAAACTTAATTCGACGTTAAATTCTTCCTTTTTATAATAAT----------------------------------------------AAAAAAAGGAGGAGATGCCGTCGAGAGTTAATAG-AAAAAGATTACCCTAAACGGTGGATCACTTGGCTCGTGGGTCGATGAAGAACGC---AGCTATGTAGGTGAAGTGATGGCAATTGGGAGGAAATTCGAGGAAGCTTTCCAGAAGGCGTTGAGGATGGTTGATGAGAATTTTCCAGGATTTGACCCTTATATTGAGCGGGTAAGTATAACCTAATACCTCCCAATTGATCCATATCTATGATCACCATATTTTTTACAAATTTTAATTACTTAAATTGCCTTTCAAACAGTGGCCTTAAGGTAAAGAATATGTATTCCAAAATCASTAAGAATGCTCTTTATAGCGATGTTATTCTTACAGGTTAATGACGCTGAACTAATGGAACCAACCGACAAAAGAATGTTCGTTATTGCCGCCGCCTTAAGGAGTGGRTACACCGTTGAAAAACTCTATGACCTAACCAAAATCGATAGATGGTTTTTGCAAAAAATGAAGCACATAATCGACTACTACTTGATGATGGAAACAATCGACCAGAATCATTTAACCAGTGATACTCTTCAAGAAGCTAAACAGTTCGGATTTTCTGATAAGCAAATCGCAACTGCAGTTAAAAGTACCGAATTGGCCATAAGAAAGAAACGTCAGGAATTCAACATTAGACCTTGCGTAAAGCAAATCGATACCGTTGCCGCAGAATGGCCTGCGACGACTAATTATTTATATCTGACATACAATGCTCTACAGCACGACTTAGATTTCTCTGAGCCTCATATTATGGTAATTGGATCAGGCGTGTATAGAATTGGAAGTTCGGTAGAATTTGATTGGTGTGCTGTTGGATGCCTCAGGGAGTTGAGACGTTTAGGCAAGAAAACCATCATGGTTAACTATAACCCCGAAACAGTTAGTACTGATTATGACATGTCTGATCGACTGTATTTCGAAGAAATATCTTTTGAAGTCGTTATGGATATTTACAACTTAGAAAATCCTGAAGGAATTATTTTGTG????????????????????????????????????????????????????????????????????????????????????????????????????????????????????????????????????????????????????????????????????????????????????????????????????????????????????????????????????????????????????????????????????????????????????????????????????????????????????????????????????????????????????????
SSM043_HB_Eur04                       CCATCCAGAAGTATATATTTTAATTTTACCAGGATTTGGAATAATTTCTCATATTATCTGTCAAGAAAGAGGAAAAAAAGAAACTTTTGGAATTTTAGGAATAATTTATGCAATAATAGCAATTGGTATTCTAGGTTTTATTGTTTGAGCTCATCATATATTTACAGTTGGTATAGATGTAGATACTCGAGCTTACTTTACTTCTGCCACAATAATTATTGCTATTCCCACAGGAATTAAAATTTTTAGTTGACTAGCTACCTACCATGGTATTAAAATCAAATATACCCCACATTCTTTATGAGCTTTAGGTTTCATTTTCCTATTTACAATAGGAGGATTAACTGGGGTAGTCTTAGCTAATTCTTCTATTGATATTATTTTACATGATACTTACTATGTAGTAGCTCATTTCCATTACGTATTATCTATAGGAGCAGTTTTTACTATTTTAGCAGGAATAATTCAATGATTCCCACTATTTACAGGATTAACCTTAAACTCTAATTATTTAAAAATTCAATTTTTTACTATATTTATTGGTGTAAACTTAACTTTTTTTCCTCAACATTTCTTAGGGTTAAGAGGAATACCCCGACGATACTCTGATTATCCAGATGCATACCTATTATGAAATTCTATATCTTCTATTGGCAGACTAATTTCTCTTTCTAGGATTTTTTATTTTATTTTTATTATATGAGAAACTTTAACACTTAAACGACACAATTTATCTTCTTTTAATCTTTCTACATCTTTAGAATGATTACAATTTTTCCCTCCAGCAGATCATAGATACAAAGAACTTCCTTTAATTACTAATTTCGTCGTCGTCG-TCGTTC---------------------TACG-ATTGA----ACGT---ACGTTAC---GGACGAAG-TACACGTTT-GTAAA------------GCACATGAAAATCGAACTAAGTAGTCTTTTAAAATCTCGTTAATTT-------------TGATT---------CGAA------------------AGA--GAGAG--ATACGAAAATATCGCTTAAATACAACT-ACTTCGAA-GA-------CCGCCGCCGCACGAAA--------------AGACGACGAATCGATTGCCTATAGTTTCGTCTCGTCGTCTGT---GTGA---------TCGTCGTCGTCGTCGATGTTAGGCGA-----------TAGTAT-------AATTT-TATATCTT-------TC------------------------------------------------------GATATTTAA-TGAGAAC-GAGGACAACGGTGGACGAGAAATCTTGCGTAATTTTGTCTGTCGC---GTAGATG---------------------AAAA---ACGCTCGA-TAGACTA-------ATATTAA-TCGCTTGTTTCCGTT--ACC--GT-----CCACGAGAA--TATATCGTAAAAAGCACGATG-AAA---ACATTCGTTTGAAGG-TTTTC----GCG-TTTCTA--------------------TAAAAACGCGA-TTTTCCGAAAACGAGAGATCGATCTGCCC-----------AAAGAGTTTTGGGATTTTGTTTATACGA------TCTC-TTGGTGTCGCGCGGGTACCTAGATATCGAGGCGCG-ATCTCG---AAATATCTAAGCG----A-TTTTCGAGCCGCCGAATATCTAAG-AATTATC----------------GGCAGGCAGGCAG---G--------------------CCGAC--------CGACCGACCGACGACTGATCCGTTGGATTTT----------------------TCGTCGTCG----------TCG---TCGT---------------------CGCCGCCG---CCGCCGTTGTTCGATGGT-------TATTT-AAAGA-TTTACGCCCG------CCGTTTCGGAGA---TA-GACGTTCG-----------------AACCGT-AATAAGAACGT----CCCTCGAACGTATGTTTGTGTTTTTTACACACCAGTAAAAAGTAAAGGCGTTCTTTCGGCG-----GCCTTTATTTACGAACATTG--GCACCTCACGTTTGTTTAC--GAGAAAAAGGTGCGCAAAAAAGTTCGTT--CACGAGGCGCGAATGTCGAAGCAAAAAGAACGCTTTTA--TAAATAATGGTCAAT-----------ACACACACGTAAACTTAATTCGACGTTAAATTCTTCCTTTTTATAATAAT----------------------------------------------AAAAAAAGGAGGAGATGCCGTCGAGAGTTAATAG-AAAAAGATTACCCTAAACGGTGGATCACTTGGCTCGTGGGTCGATGAAGAACGC---AGCTA?????????????????????????????????????????????????????????????????????????????????????????????????????????????????????????????????????????????????????????????????????????????????????????????????????????????????????????????????????????????????????????????????????????????????????????????????????????????????????????????????????????????????????????????????????????????????????????????????????????????????????????????????????????????????????????????????????????????????????????????????????????????????????????????????????????????????????????????????????????????????????????????????????????????????????????????????????????????????????????????????????????????????????????????????????????????????????????????????????????????????????????????????????????????????????????????????????????????????????????????????????????????????????????????????????????????????????????????????????????????????????????????????????????????????????????CCTGCTCATGGACTCGAAAAAGACAATCGAAGTAAACGATAACATTTCCATGCCCTACATCGGTTACCAAATCCTGCTTATGGGCGGCACCATTTTGGGACCCGGCACCATATTCCTTATGTTGGTAGGCGCCTTCGTGGCGGCTTTCCAAATCGACAACTGGACCAGTTTCTACTACAATCTCTATCCTATTTTGTTCTTCATGTTGGTGTGCTTCACTTGCAAATCTAACATACAGGTAATTTGTTT------CAATTGTCA--TAAAGGCAAAAAACAAAAT-AGTT--TTCCTTCTARKTGATCGTCGCTCAAATTCTCTCCACCGGCTATGCTTTGATC
SSM044_HB_Eur19                       CCATCCAGAAGTATATATTTTAATTTTACCAGGATTTGGAATAATTTCTCATATTATCTGTCAAGAAAGAGGAAAAAAAGAAACTTTTGGAATTTTAGGAATAATTTATGCAATAATAGCAATTGGTATTCTAGGTTTTATTGTTTGAGCTCATCATATATTTACAGTTGGTATAGATGTAGATACTCGAGCTTACTTTACTTCTGCCACAATAATTATTGCTATTCCCACAGGAATTAAAATTTTTAGTTGACTAGCTACCTATCATGGTATTAAAATCAAATATACCCCACATTCTTTATGAGCTTTAGGTTTCATTTTCCTATTTACAATAGGAGGATTAACTGGGGTAGTCTTAGCTAATTCTTCTATTGATATTATTTTACATGATACTTACTATGTAGTAGCTCATTTCCATTACGTATTATCTATAGGAGCAGTTTTTACTATTTTAGCAGGAATAATTCAATGATTCCCACTATTTACAGGATTAACCTTAAACTCTAATTATTTAAAAATTCAATTTTTTACTATATTTATTGGTGTAAACTTAACTTTTTTTCCTCAACATTTCTTAGGGTTAAGAGGAATACCCCGACGATACTCTGATTATCCAGATGCATACCTATTATGAAATTCTATATCTTCTATTGGCAGACTAATTTCTCTTTCTAGGATTTTTTATTTTATTTTTATTATATGAGAAACTTTAACACTTAAACGACACAATTTATCTTCTTTTAATCTTTCTACATCTTTAGAATGATTACAATTTTTCCCTCCAGCAG??????????????????????????????????????GTCGTCGTCG-TCGTTC---------------------TACG-ATTGA----ACGT---ACG-TAC---GGACGAAG-TACACGTTT-GTAAA------------GCACATGAAAATCGAACTAAGTAGTCTTTTAAAATCTCGTTAA-TT-------------TGATT---------CGAA------------------AGA--GAGAG--ATACGAAAATATCGCTTAAATACAACT-ACTTCGAA-GA-------CCGCCGCCGCACGAAA--------------AGACGACGAATCGATTGCCTATAGTTTCGTCTCGTCGTCTGT---GTGA---------TCGTCGTCGTCGTCGATGTTAGGCGA-----------TAGTAT-------AATTT-TATATCTT-------TC------------------------------------------------------GATATTTAA-TGAGAAC-GAGGACAACGGTTGACGAGAAATCTTGCGTAATTTTGTCTGTCGC---GTTGATG---------------------AAAA---ACGCTCGA-TAGACTA-------ATATTAA-TCGCTTGTTTCCGTT--ACC--GT-----CCACGAGAA--TATATCGTAAAAAGCACGATG-AAA---ACATTCGTTTGAAGG-TTTTC----GCG-TTTCTA--------------------TAAAAACGCGA-TTTTCCGAAAACGAGAGATCGATCTGCCC-----------AAAGAGTTTTGGGATTTTGTTTATACGA------TCTC-TTGGTGTCGCGCGGGTACCTAGATATCGAGGCGCG-ATCTCG---AAATATCTAAGCG----A-TTTTCGAGCCGCCGAATATCTAAG-AATTATC----------------GGCAGGCAGGCAG---G--------------------CCGAC--------CGACCGACCGACGACTGATCCGTTGGATTTT----------------------TCGTCGTCG----------TCG---TCGT---------------------CGCCGCCG---CCGCCGTTGTTCGATGGT-------TATTT-AAAGA-TTTACGCCCG------CCGTTTCGGAGA---TA-GACGTTCG-----------------AACCGT-AATAAGAACGT----CCCTCGAACGTATGTTTGTGTTTTTTACACACCAGTAAAAAGTAAAGGCGTTCTTTCGGCG-----GCCTTTATTTACGAACATTG--GCACCTCACGTTTGTTTAC--GAGAAAAAGGTGCGCAAAAAAGTTCGTT--CACGAGGCGCGAATGTCGAAGCAAAAAGAACGCTTTTA--TAAATAATGGTCAAT-----------ACACACACGTAAACTTAATTCGACGTTAAATTCTTCCTTTTTATAATAAT----------------------------------------------AAAAAAAGGAGGAGATGCCGTCGAGAGTTAATAG-AAAAAGATTACCCTAAACGGTGGATCACTTGGCTCGTGGGTCGATGAAGAACGC---AGCTATGTAGGTGAAGTGATGGCACTTGGGAGGAAATTCGAGGAAGCTTTCCAGAAGGCGTTGAGGATGGTTGATGAGAATTTTCCAGGATTTGACCCTTATATTGAGCGGGTAAGTATAACCTAATACCTCCCAATTGATCCATATCTATGATCACCATATTTTTTACAAATTTTAATCACTTAAATTGCCTTTCAAACAGTGGCCTTAAGATAAAGAATATGTATTCCAAAATCAGTAAGAATGCTCTTTATAGCGATGTTATTCTTACAGGTTAATGACGCTGAACTAATGGAACCAACCGACAAAAGAATGTTCGTTATTGCCGCCGCCTTAAGGAGTGGGTACACCGTTGAAAAACTCTATGACCTAACCAAAATCGATAGATGGTTTTTGCAAAAAATGAAGCACATAATCGACTACTACTTGATGATGGAAACAATCGACCAGAATCATTTAACCAGTGATACTCTTCAAGAAGCTAAACAGTTCGGATTTTCTGATAAGCAAATCGCAACTGCAGTAAAAAGTACCGAATTGGCCATAAGAAAGAAACGTCAGGAATTCAACATTAGACCTTGCGTAAAGCAAATCGATACCGTTGCCGCAGAATGGCCTGCGACGACTAATTATTTATATCTGACATACAATGCTCTACAGCACGACTTAGATTTCTCTGAGCCTCATATTATGGTAATTGGATCAGGCGTGTATAGAATTGGAAGYTCGGTAGAATTTGATTGGTGTGCTGTTGGATGCCTCAGGGAGTTGAGACGTTTAGGCAAGAAAACCATCATGGTTAACTATAACCCCGAAACAGTTAGTACTGATTATGACATGTCTGATCGACTGTATTTCGAAGAAATATCTTTTGAAGTCGTTATGGATATTTACAACTTAGAAAATCCTGAAGGAATTATTTTGTGCCTGCTCATGGACTCGAAAAAGACAATCGAAGTAAACGATAACATTTCCATGCCCTACATCGGTTACCAAATCCTGCTTATGGGCGGCACCATTTTGGGACCCGGCACCATATTCCTTATGTTGGTAGGCGCCTTCGTGGCGGCTTTCCAAATCGACAACTGGACCAGTTTCTACTACAATCTCTATCCTATTTTGTTCTTCATGTTGGTGTGCTTCACTTGCAAATCTAACATACAGGTAATTTGTTT------CAATTGTCA--TAAAGGCAAAAAACAAAAT-AGTT--TTCCTTCTAGTTGATCGTCGCTCAAATTCTCTCCACCGGCTATGCTTTGATC
SSM045_HB_Eur04                       CCATCCAGAAGTATATATTTTAATTTTACCAGGATTTGGAATAATTTCTCATATTATCTGTCAAGAAAGAGGAAAAAAAGAAACTTTTGGAATTTTAGGAATAATTTATGCAATAATAGCAATTGGTATTCTAGGTTTTATTGTTTGAGCTCATCATATATTTACAGTTGGTATAGATGTAGATACTCGAGCTTACTTTACTTCTGCCACAATAATTATTGCTATTCCCACAGGAATTAAAATTTTTAGTTGACTAGCTACCTACCATGGTATTAAAATCAAATATACCCCACATTCTTTATGAGCTTTAGGTTTCATTTTCCTATTTACAATAGGAGGATTAACTGGGGTAGTCTTAGCTAATTCTTCTATTGATATTATTTTACATGATACTTACTATGTAGTAGCTCATTTCCATTACGTATTATCTATAGGAGCAGTTTTTACTATTTTAGCAGGAATAATTCAATGATTCCCACTATTTACAGGATTAACCTTAAACTCTAATTATTTAAAAATTCAATTTTTTACTATATTTATTGGTGTAAACTTAACTTTTTTTCCTCAACATTTCTTAGGGTTAAGAGGAATACCCCGACGATACTCTGATTATCCAGATGCATACCTATTATGAAATTCTATATCTTCTATTGGCAGACTAATTTCTCTTTCTAGGATTTTTTATTTTATTTTTATTATATGAGAAACTTTAACACTTAAACGACACAATTTATCTTCTTTTAATCTTTCTACATCTTTAGAATGATTACAATTTTTCCCTCCAGCAGATCATAGATACAAAGAACTTCCTTTAATTACTAATTTCGTCGTCGTCG-TCGTTC---------------------TACG-ATTGA----ACGT---ACG-TAC---GGACGAAG-TACACGTTT-GTAAA------------GCACATGAAAATCGAACTAAGTAGTCTTTTAAAATCTCGTTAA-TT-------------TGATT---------------------------CGAAAGA--GAGAG--ATACGAAAATATCGCTTAAATACAACT-ACTTCGAA-GA-------CCGCCGCCGCACGAAA--------------AGACGACGAATCGATTGCCTATAGTTTCGTCTCGTCGTCTGT---GTGA---------TCGTCGTCGTCGTCGATGTTAGGCGA-----------TAGTAT-------AATTT-TATATCTT-------TC------------------------------------------------------GATATTTAA-TGAGAAC-GAGGACAACGGTTGACGAGAAATCTTGCGTAATTTTGTCTGTCGC---GTTGATG---------------------AAAA---ACGCTCGA-TAGACTA-------ATATTAA-TCGCTTGTTTCCGTT--ACC--GT-----CCACGAGAA--TATATCGTAAAAAGCACGATG-AAA---ACATTCGTTTGAAGG-TTTTC----GCG-TTTCTA--------------------TAAAAACGCGA-TTTTCCGAAAACGAGAGATCGATCTGCCC-----------AAAGAGTTTTGGGATTTTGTTTATACGA------TCTC-TTGGTGTCGCGCGGGTACCTAGATATCGAGGCGCG-ATCTCG---AAATATCTAAGCG----A-TTTTCGAGCCGCCGAATATCTAAG-AATTATC----------------GGCAGGCAGGCAG-----------------------GCCGAC--------CGACCGACCGACGACTGATCCGTTGGATTTT----------------------TCGTCGTCG----TCGTCGTCG---CCGCC------------------G?????????---??????????????????-------?????-?????-??????????------????????????---??-????????-----------------??????-???????????----?????????????????????????????????????????????????????????????-----????????????????????--???????????????????---???????????????????????????--??????????????????????????????????????--???????????????-----------??????????????????????????????????????????????????----------------------------------------------?????????????????????????????????????????????????????????????????????????????????????????---??????????????????????????????????????????????????????????????????????????????????????????????????????????????????????????????????????????????????????????????????????????????????????????????????????????????????????????????????????????????????????????????????????????????????????????????????????????????????????????????????????????????????????????????????????????????????????????????????????????????????????????????????????????????????????????????????????????????????????????????????????????????????????????????????????????????????????????????????????????????????????????????????????????????????????????????????????????????????????????????????????????????????????????????????????????????????????????????????????????????????????????????????????????????????????????????????????????????????????????????????????????????????????????????????????????????????????????????????????????????????????????????????????????????????????????????CCTGCTCATGGACTCGAAAAAGACAATCGAAGTAAACGATAACATTTCCATGCCCTACATCGGTTACCAAATCCTGCTTATGGGCGGCACCATTTTGGGACCCGGCACCATATTCCTTATGTTGGTAGGCGCCTTCGTGGCGGCTTTCCAAATCGACAACTGGACCAGTTTCTACTACAATCTCTATCCTATTTTGTTCTTCATGTTGGTGTGCTTCACTTGCAAATCTAACATACAGGTAATTTGTTT------CAATTGTCA--TAAAGGCAAAAAACAAAAT-AGTT--TTCCTTCTAGTTGATCGTCGCTCAAATTCTCTCCACCGGCTATGCTTTGATC
SSM046_HB_Eur04                       CCATCCAGAAGTATATATTTTAATTTTACCAGGATTTGGAATAATTTCTCATATTATCTGTCAAGAAAGAGGAAAAAAAGAAACTTTTGGAATTTTAGGAATAATTTATGCAATAATAGCAATTGGTATTCTAGGTTTTATTGTTTGAGCTCATCATATATTTACAGTTGGTATAGATGTAGATACTCGAGCTTACTTTACTTCTGCCACAATAATTATTGCTATTCCCACAGGAATTAAAATTTTTAGTTGACTAGCTACCTACCATGGTATTAAAATCAAATATACCCCACATTCTTTATGAGCTTTAGGTTTCATTTTCCTATTTACAATAGGAGGATTAACTGGGGTAGTCTTAGCTAATTCTTCTATTGATATTATTTTACATGATACTTACTATGTAGTAGCTCATTTCCATTACGTATTATCTATAGGAGCAGTTTTTACTATTTTAGCAGGAATAATTCAATGATTCCCACTATTTACAGGATTAACCTTAAACTCTAATTATTTAAAAATTCAATTTTTTACTATATTTATTGGTGTAAACTTAACTTTTTTTCCTCAACATTTCTTAGGGTTAAGAGGAATACCCCGACGATACTCTGATTATCCAGATGCATACCTATTATGAAATTCTATATCTTCTATTGGCAGACTAATTTCTCTTTCTAGGATTTTTTATTTTATTTTTATTATATGAGAAACTTTAACACTTAAACGACACAATTTATCTTCTTTTAATCTTTCTACATCTTTAGAATGATTACAATTTTTCCCTCCAGCAGATCATAGATACAAAGAACTTCCTTTAATTACTAATTTCGTCGTCGTCG-TCGTTC---------------------TACG-ATTGA----ACGT---ACG-TAC---GGACGAAG-TACACGTTT-GTAAA------------GCACATGAAAATCGAACTAAGTAGTCTTTTAAAATCTCGTTAA-TT-------------TGATT---------------------------CGAAAGA--GAGAG--ATACGAAAATATCGCTTAAATACAACT-ACTTCGAA-GA-------CCGCCGCCGCACGAAA--------------AGACGACGAATCGATTGCCTATAGTTTCGTCTCGTCGTCTGT---GTGA---------TCGTCGTCGTCGTCGATGTTAGGCGA-----------TAGTAT-------AATTT-TATATCTT-------TC------------------------------------------------------GATATTTAA-TGAGAAC-GAGGACAACGGTTGACGAGAAATCTTGCGTAATTTTGTCTGTCGC---GTAGATG---------------------AAAA---ACGCTCGA-TAGACTA-------ATATTAA-TCGCTTGTTTCCGTT--ACC--GT-----CCACGAGAA--TATATCGTAAAAAGCACGATG-AAA---ACATTCGTTTGAAGG-TTTTC----GCG-TTTCTA--------------------TAAAAACGCGA-TTTTCCGAAAACGAGAGATCGATCTGCCC-----------AAAGAGTTTTGGGATTTTGTTTATACGA------TCTC-TTGGTGTCGCGCGGGTACCTAGATATCGAGGCGCG-ATCTCG---AAATATCTAAGCG----A-TTTTCGAGCCGCCGAATATCTAAG-AATTATC----------------GGCAGGCAGGCAG-----------------------GCCGAC--------CGACCGACCGACGACTGATCCGTTGGATTTT----------------------TCGTCGTCG----------------TCGTC------------------GTCGCCGCCG---CCGCCGTTGTTCGATGGT-------TATTT-AAAGA-TTTACGCCCG------CCGTTTCGGAGA---TA-GACGTTCG-----------------AACCGT-AATAAGAACGT----CCCTCGAACGTATGTTTGTGTTTTTTACACACCAGTAAAAAGTAAAGGCGTTCTTTCGGCG-----GCCTTTATTTACGAACATTG--GCACCTCACGTTTGTTTAC--GAGAAAAAGGTGCGCAAAAAAGTTCGTT--CACGAGGCGCGAATG???????????????????????--???????????????-----------??????????????????????????????????????????????????----------------------------------------------???????????????????????????????????????????????????????????????-?????????????????????????---?????TGTAGGTGAAGTGATGGCACTTGGGAGGAAATTCGAGGAAGCTTTCCAGAAGGCGTTGAGGATGGTTGATGAGAATTTTCCAGGATTTGACCCTTATATTGAGCGGGTAAGTATAACCTAATACCTCCCAATTGATCCATATCTATGATCACCATATTTTTTACAAATTTTAATCACTTAAATTGCCTTTCAAACAGTGGCCTTAAGATAAAGAATATGTATTCCAAAATCAGTAAGAATGCTCTTTATAGCGATGTTATTCTTACAGGTTAATGACGCTGAACTAATGGAACCAACCGACAAAAGAATGTTCGTTATTGCCGCCGCCTTAAGGAGTGGGTACACCGTTGAAAAACTCTATGACCTAACCAAAATCGATAGATGGTTTTTGCAAAAAATGAAGCACATAATCGACTACTACTTGATGATGGAAACAATCGACCAGAATCATTTAACCAGTGATACTCTTCAAGAAGCTAAACAGTTCGGATTTTCTGATAAGCAAATCGCAACTGCAGTWAAAAGTACCGAATTGGCCATAAGAAAGAAACGTCAGGAATTCAACATTAGACCTTGCGTAAAGCAAATCGATACCGTTGCCGCAGAATGGCCTGCGACGACTAATTATTTATATCTGACATACAATGCTCTACAGCACGACTTAGATTTCTCTGAGCCTCATATTATGGTAATTGGATCAGGCGTGTATAGAATTGGAAGYTCGGTAGAATTTGATTGGTGTGCTGTTGGATGCCTCAGGGAGTTGAGACGTTTAGGCAAGAAAACCATCATGGTTAACTATAACCCCGAAACAGTTAGTACTGATTATGACATGTCTGATCGACTGTATTTCGAAGAAATATCTTTTGAAGTCGTTATGGATATTTACAACTTAGAAAATCCTGAAGGAATTATTTTGTGCCTGCTCATGGACTCGAAAAAGACAATCGAAGTAAACGATAACATTTCCATGCCCTACATCGGTTACCAAATCCTGCTTATGGGCGGCACCATTTTGGGACCCGGCACCATATTCCTTATGTTGGTAGGCGCCTTCGTGGCGGCTTTCCAAATCGACAACTGGACCAGTTTCTACTACAATCTCTATCCTATTTTGTTCTTCATGTTGGTGTGCTTCACTTGCAAATCTAACATACAGGTAATTTGTTT------CAATTGTCA--TAAAGGCAAAAAACAAAAT-AGTT--TTCCTTCTAGTTGATCGTCGCTCAAATTCTCTCCACCGGCTATGCTTTGATC
SSM048_LB_Eur18                       CCATCCAGAAGTATATATTTTAATTTTACCAGGATTTGGAATAATTTCTCATATTATCTGTCAAGAAAGAGGAAAAAAAGAAACTTTTGGAATTTTAGGAATAATTTATGCAATAATAGCAATTGGTATTCTAGGTTTTATTGTTTGAGCTCATCATATATTTACAGTTGGTATAGATGTAGATACTCGAGCTTACTTTACTTCTGCCACAATAATTATTGCTATTCCCACAGGAATTAAAATTTTTAGTTGACTAGCTACCTACCATGGTATTAAAATCAAATATACCCCACATTCTTTATGAGCTTTAGGTTTCATTTTCCTATTTACAATAGGGGGATTAACTGGGGTAGTCTTAGCTAATTCTTCTATTGATATTATTTTACATGATACTTACTATGTAGTAGCTCATTTCCATTACGTATTATCTATAGGAGCAGTTTTTACTATTTTAGCAGGAATAATTCAATGATTCCCACTATTTACAGGATTAACCTTAAACTCTAATTATTTAAAAATTCAATTTTTTACTATATTTATTGGTGTAAACTTAACTTTTTTTCCTCAACATTTCTTAGGGTTAAGAGGAATACCCCGACGATACTCTGATTATCCAGATGCATACCTATTATGAAATTCTATATCTTCTATTGGCAGACTAATTTCTCTTTCTAGGATTTTTTATTTTATTTTTATTATATGAGAAACTTTAACACTTAAACGACACAATTTATCTTCTTTTAATCTTTCTACATCTTTAGAATGATTACAATTTTTCCCTCCAGCAGATCATAGATACAAAGAACTTCCTTTAATTACTAATTTCGTCGTCGTCG-TCGTTC---------------------TACG-ATTGA----ACGT---ACGTTAC---GGACGAAGTTACACGTTT-GTAAA------------GCACATGAAAATCGAACTAAGTAGTCTTTTAAAATCTCGTTAATTT-------------TGATT---------CGAA------------------AGA--GAGAG--ATACGAAAATATCGCTTAAATACAACT-ACT?CGAA-GA-------CCGCCGCCGCACGAAA--------------AGACGACGAATCGATTGCCTATAGTTTCGTCTCGTCGTCTGT---GTGA---------TCGTCGTCGTCGTCGATGTTAGGCGA-----------TAGTAT-------AATTT-TATATCTT-------TC------------------------------------------------------GATATTTAA-TGAGAAC-GAGGACAACGGTTGACGAGAAATCTTGCGTAATTCTGTCTGTCGC---GTAGATG---------------------AAAA---ACGCTCGA-TAGACTA-------ATATTAA-TCGCTTGTTTCCGTT--ACC--GT-----CCACGAGAA--TATATCGTAAAAAGCACGATG-AAA---ACATTCGTTTGAAGG-TTTTC----GCG-TTTCTA--------------------TAAAAACGCGA-TTTTCCGAAAACGAGAGATCGATCTGCCC-----------AAAGAGTTTTGGGATTTTGTTTATACGA------TCTC-TTGGTGTCGCGCGGGTACCTAGATATCGAGGCGCG-ATCTCG---AAATATCTAAGCG----A-TTTTCGAGCCGCCGAATATCTAAG-AATTATC----------------GGCAGGCAGGCAG---G--------------------CCGAC--------CGACCGACCGACGACTGATCCGTTGGATTTT----------------------TCGTCGTCG----------TCG---TCGT---------------------CGCCGCCG---CCGCCGTTGTTCGATGGT-------TAATT-AAAGA-TTTACGCCCG------CCGTTTCGGAGA---TA-GACGTTCG-----------------AACCGT-AATAAGAACGT----CCCTCGAACGTATGTTTGTGTTTTTTACCCACCAATAAAAAGTAAAGGCGTTCTTTCGGCG-----GCCTTTATTTACGAAC??TG--GCACCTCACGTTTGTTTAC--GAGAAAAAGGTGCGCAAAAAAGTTCGTT--CACGAGGCGCGAATGTCGAAGCAAAAAGAACGCTTTTA--TAAATAATGGTCCAT-----------ACACACACGTAAACTTAATTCGACGTTAAATTCTTCCTTTTTATAATAATA---------------------------------------------AAAAAAAGGAGGAGATGCCGTCGAGAGTTAATAG-AAAAAGATTACCCTAAACGGTGGATCACTTGGCTCGTGGGTCGATGAAGAACGC---AGCTATGTAGGTGAAGTGATGGCAATTGGGAGGAAATTCGAGGAAGCTTTCCAGAAGGCGTTGAGGATGGTTGATGAGAATTTTCCAGGATTTGACCCTTATATTGAGCGGGTAAGTATAACCTAATACCTCCCAATTGATCCATATCTATGATCCCCATATTTTTTACAAATTTTAATTACTTAAATTGCCTTTCAAACAGTGGCCTTAAGGTAAAGAATATGTATTCCAAAATCAGTAAGAATGCTYTTTATAGCGATGTTATTCTTACAGGTTAATGACGCTGAACTAATGGAACCAACCGACAAAAGAATGTTCGTTATTGCCGCCGCCTTAAGGAGTGGGTACACCGTTGAAAAACTCTATGACCTAACCAAAATCGATAGATGGTTTTTGCAAAAAATGAAGCACATAATCGACTACTACTTGATGATGGAAACAATCGACCAGAATCATTTAACCAGTGATACTCTTCAAGAAGCTAAACAGTTCGGATTTTCTGAYAAGCAAATCGCAACTGCAGTTAAAAGTACCGAATTGGCCATAAGAAAGAAACGTCAGGAATTCAACATTAGACCTTGTGTAAAGCAAATCGATACCGTTGCCGCAGAATGGCCTGCGACGACTAATTATTTATATCTGACATACAATGCTCTACAGCACGACTTAGATTTCTCTGAGCCTCATATTATGGTAATTGGATCAGGCGTGTATAGAATTGGAAGTTCGGTAGAATTTGATTGGTGTGCTGTTGGATGCCTCAGGGAGTTGAGACGTTTAGGCAAGAAAACCATCATGGTTAACTATAACCCCGAAACAGTTAGTACTGATTATGACATGTCTGATCGACTGTATTTCGAAGAAATATCTTTTGAAGTCGTTATGGATATTTACAACTTAGAAAATCCTGAAGGAATTATTTTGTGCCTGCTCATGGACTCGAAAAAGACAATCGAAGTAAACGATAACATTTCCATGCCCTACATCGGTTACCAAATCCTGCTTATGGGCGGCACCATTTTGGGACCCGGCACCATATTCCTTATGTTGGTAGGCGCCTTCGTGGCGGCTTTCCAAATCGACAACTGGACCAGTTTCTACTACAATCTCTATCCTATTTTGTTCTTCATGTTGGTGTGCTTCACTTGCAAATCTAACATACAGGTAATTTGTTT------CAATTGTCA--TAAAGGCAAAAAACAAAAT-AGTT--TTCCTTCTAGTTGATCGTCGCTCAAATTCTCTCCACCGGCTATGCTTTGATC
SSM049_LB_Eur05                       CCATCCAGAAGTATATATTTTAATTTTACCAGGATTTGGAATAATTTCTCATATTATCTGTCAAGAAAGAGGGAAAAAAGAAACTTTTGGAATTTTAGGAATAATTTATGCAATAATAGCAATTGGTATTCTAGGTTTTATTGTTTGAGCTCATCATATATTTACAGTTGGTATAGATGTAGATACTCGAGCTTACTTTACTTCTGCCACAATAATTATTGCTATTCCCACAGGAATTAAAATTTTTAGTTGACTAGCTACCTACCATGGTATTAAAATCAAATATACCCCACATTCTTTATGAGCTTTAGGTTTCATTTTCCTATTTACAATAGGAGGATTAACTGGGGTAGTCTTAGCTAATTCTTCTATTGATATTATTTTACATGATACTTACTATGTAGTAGCTCATTTCCATTACGTATTATCTATAGGAGCAGTTTTTACTATTTTAGCAGGAATAATTCAATGATTCCCACTATTTACAGGATTAACCTTAAACTCTAATTATTTAAAAATTCAATTTTTTACTATATTTATTGGTGTAAACTTAACTTTTTTTCCTCAACATTTCTTAGGGTTAAGAGGAATACCCCGACGATACTCTGATTATCCAGATGCATACCTATTATGAAATTCTATATCTTCTATTGGCAGACTAATTTCTCTTTCTAGGATTTTTTATTTTATTTTTATTATATGAGAAACTTTAACACTTAAACGACACAATTTATCTTCTTTTAATCTTTCTACATCTTTAGAATGATTACAATTTTTCCCTCCAGCAGATCATAGATACAAAGAACTTCCTTTAATTACTAATTTCGTCGTCGTCG-TCGTTC---------------------TACG-ATTGA----ACGT---ACG-TAC---GGACGAAG-TACACGTTT-GTAAA------------GCACATGAAAATCGAACTAAGTAGTCTTTTAAAATCTCGTTAA-TT-------------TGATT---------CGAA------------------AGA--GAGAG--ATACGAAAATATCGCTTAAATACAACT-ACTTCGAA-GA-------CCGCCGCCGCACGAAA--------------AGACGACGAATCGATTGCCKATAGTTTCGTCTCGTCGTCTGT---GTGA---------TCGTCGTCGTCGTCGATGTTAGGCGA-----------TAGTAT-------AATTT-TATATCTT-------TC------------------------------------------------------GATATTTAA-TGAGAAC-GAGGACAACGGTTGACGAGAAATCTTGCGTAATTTTGTCTGTCGC---GTTGATG---------------------AAAA---ACGCTCGA-TAGACTA-------ATATTAA-TCGCTTGTTTCCGTT--ACC--GT-----CCACGAGAA--TATATCGTAAAAAGCACGATG-AAA---ACATTCGTTTGAAGG-TTTTC----GCG-TTTCTA--------------------TAAAAACGCGA-TTTTCCGAAAACGAGAGATCGATCTGCCC-----------AAAGAGTTTTGGGATTTTGTTTATACGA------TCTC-TTGGTGTCGCGCGGGTACCTAGATATCGAGGCGCG-ATCTCG---AAATATCTAAGCG----A-TTTTCGAGCCGCCGAATATCTAAG-AATTATC----------------GGCAGGCAGGCAG---G--------------------CCGAC--------CGACCGACCGACGACTGATCCGTTGGATTTT----------------------TCGTCGTCG----------TCG---TCGT---------------------------CG---CCGCCGTTGTTCGATGGT-------TATTT-AAAGA-TTTACGCCCG------CCGTTTCGGAGA---TA-GACGTTCG-----------------AACCGT-AATAAGAACGT----CCCTCGAACGTATGTTTGTGTTTTTTACACACCAGTAAAAAGTAAAGGCGTTCTTTCGGCG-----GCCTTTATTTACGAACATTG--GCACCTCACGTTTGTTTAC--GAGAAAAAGGTGCGCAAAAAAGTTCGTT--CACGAGGCGCGAATGTCGAAGCAAAAAGAACGCTTTTA--TAAATAATGGTCAAT-----------ACACACACGTAAACTTAATTCGACGTTAAATTCTTCCTTTTTATAATAAT----------------------------------------------AAAAAAAGGAGGAGATGCCGTCGAGAGTTAATAG-AAAAAGATTACCCTAAACGGTGGATCACTTGGCTCGTGGGTCGATGAAGAACGC---AGCTATGTAGGTGAAGTGATGGCAATTGGGAGGAAATTCGAGGAAGCTTTCCAGAAGGCGTTGAGGATGGTTGATGAGAATTTTCCAGGATTTGACCCTTATATTGAGCGGGTAAGTATAACCTAATACCTCCCAATTGATCCATATCTATGATCWCCATATTTTTTACAAATTTTAATTACTTAAATTGCCTTTCAAACAGTGGCCTTAAGGTAAAGAATATGTATTCCAAAATCAGTAAGAATGCTCTTTATAGCGATGTTATTCTTACAGGTTAATGACGCTGAACTAATGGAACCAACCGACAAAAGAATGTTCGTTATTGCCGCCGCCTTAAGGAGTGGGTACACCGTTGAAAAACTCTATGACCTAACCAAAATCGATAGATGGTTTTTGCAAAAAATGAAGCACATAATCGACTACTACTTGATGATGGAAACAATCGACCAGAATCATTTAACCAGTGATACTCTTCAAGAAGCTAAACAGTTCGGATTTTCTGATAAGCAAATCGCAACTGCAGTWAAAAGTACCGAATTGGCCATAAGAAAGAAACGTCAGGAATTCAACATTAGACCTTGYGTAAAGCAAATCGATACCGTTGCCGCAGAATGGCCTGCGACGACTAATTATTTATATCTGACATACAATGCTCTACAGCACGACTTAGATTTCTCTGAGCCTCATATTATGGTAATTGGATCAGGCGTGTATAGAATTGGAAGCTCGGTAGAATTTGATTGGTGTGCTGTTGGATGCCTCAGGGAGTTGAGACGTTTAGGCAAGAAAACCATCATGGTTAACTATAACCCCGAAACAGTTAGTACTGATTATGACATGTCTGATCGACTGTATTTCGAAGAAATATCTTTTGAAGTCGTTATGGATATTTACAACTTAGAAAATCCTGAAGGAATTATTTTGTGCCTGCTCATGGACTCGAAAAAGACAATCGAAGTAAACGATAACATTTCCATGCCCTACATCGGTTACCAAATCCTGCTTATGGGCGGCACCATTTTGGGACCCGGCACCATATTCCTTATGTTGGTAGGCGCCTTCGTGGCGGCTTTCCAAATCGACAACTGGACCAGTTTCTACTACAATCTCTATCCTATTTTGTTCTTCATGTTGGTGTGCTTCACTTGCAAATCTAACATACAGGTAATTTGTTT------CAATTGTCA--TAAAGGCAAAAAACAAAAT-AGTT--TTCCTTCTAGTTGATCGTCGCTCAAATTCTCTCCACCGGCTATGCTTTGATC
SSM050_LB_Eur34                       CCATCCAGAAGTATATATTTTAATTTTACCAGGATTTGGAATAATTTCTCATATTATCTGTCAAGAAAGAGGAAAAAAAGAAACTTTTGGAATTTTAGGAATAATTTATGCAATAATAGCAATTGGTATTCTAGGTTTTATTGTTTGAGCTCATCATATATTTACAGTTGGTATAGATGTAGATACTCGAGCTTACTTTACTTCTGCCACAATAATTATTGCTATTCCCACAGGAATTAAAATTTTTAGTTGACTAGCTACCTACCATGGTATTAAAATCAAATATACCCCACATTCTTTATGAGCTTTAGGTTTCATTTTCCTATTTACAATAGGAGGATTAACTGGGGTAGTCTTAGCTAATTCTTCTATTGATATTATTTTACATGATACTTACTATGTAGTAGCTCATTTCCATTACGTATTATCTATAGGAGCAGTTTTTACTATTTTAGCAGGGATAATTCAATGATTCCCACTATTTACAGGATTAACCTTAAACTCTAATTATTTAAAAATTCAATTTTTTACTATATTTATTGGTGTAAACTTAACTTTTTTTCCTCAACATTTCTTAGGGTTAAGAGGAATACCCCGACGATACTCTGATTATCCAGATGCATACCTATTATGAAATTCTATATCTTCTATTGGCAGACTAATTTCTCTTTCTAGGATTTTTTATTTTATTTTTATTATATGAGAAACTTTAACACTTAAACGACACAATTTATCTTCTTTTAATCTTTCTACATCTTTAGAATGATTACAATTTTTCCCTCCAGCAGATCATAGATACAAAGAACTTCCTTTAATTACTAATTTCGTCGTCGTCG-TCGTTC---------------------TACG-ATTGA----ACGT---ACG-TAC---GGACGAAG-TACACGTTT-GTAAA------------GCACATGAAAATCGAACTAAGTAGTCTTTTAAAATCTCGTTAA-TT-------------TGATT---------CGAA------------------AGA--GAGAG--ATACGAAAATATCGCTTAAATACAACT-ACTTCGAA-GA-------CCGCCGCCGCACGAAA--------------AGACGACGAATCGATTGCCTATAGTTTCGTCTCGTCGTCTGT---GTGA---------TCGTCGTCGTCGTCGATGTTAGGCGA-----------TAGTAT-------AATTT-TATATCTT-------TC------------------------------------------------------GATATTTAA-TGAGAAC-GAGGACAACGGTTGACGAGAAATCTTGCGTAATTTTGTCTGTCGC---GTAGATG---------------------AAAA---ACGCTCGA-TAGACTA-------ATATTAA-TCGCTTGTTTCCGTT--ACC--GT-----CCACGAGAA--TATATCGTAAAAAGCACGATG-AAA---ACATTCGTTTGAAGG-TTTTC----GCG-TTTCTA--------------------TAAAAACGCGA-TTTTCCGAAAACGAGAGATCGATCTGCCC-----------AAAGAGTTTTGGGATTTTGTTTATACGA------TCTC-TTGGTGTCGCGCGGGTACCTAGATATCGAGGCGCG-ATCTCG---AAATATCTAAGCG----A-TTTTCGAGCCGCCGAATATCTAAG-AATTATC----------------GGCAGGCAGGCAG---G--------------------CCGAC--------CGACCGACCGACGACTGATCCGTTGGATTTT----------------------TCGTCGTCG----------TCG---TCGT---------------------CGCCGCCG---CCGCCGTTGTTCGATGGT-------TATTT-AAAGA-TTTACGCCCG------CCGTTTCGGAGA---TA-GACGTTCG-----------------AACCGT-AATAAGAACGT----CCCTCGAACGTATGTTTGTGTTTTTTACACACCAGTAAAAAGTAAAGGCGTTCTTTCGGCG-----GCCTTTATTTACGAACATTG--GCACCTCACGTTTGTTTAC--GAGAAAAAGGTGCGCAAAAAAGTTCGTT--CACGAGGCGCGAATGTCGAAGCAAAAAGAACGCTTTTA--TAAATAATGGTCAAT-----------ACACACACGTAAACTTAATTCGACGTTAAATTCTTCCTTTTTATAATAAT----------------------------------------------AAAAAAAGGAGGAGATGCCGTCGAGAGTTAATAG-AAAAAGATTACCCTAAACGGTGGATCACTTGGCTCGTGGGTCGATGAAGAACGC---AGCTATGTAGGTGAAGTGATGGCAATTGGGAGGAAATTCGAGGAAGCTTTCCAGAAGGCGTTGAGGATGGTTGATGAGAATTTTCCAGGATTTGACCCTTATATTGAGCGGGTAAGTATAACCTAATACCTCCCAATTGATCCATATCTATGATCACCATATTTTTTACAAATTTTAATTACTTAAATTGCCTTTCAAACAGTGGCCTTAAGGTAAAGAATATGTATTCCAAAATCAGTAAGAATGCTCTTTATAGCGATGTTATTCTTACAGGTTAATGACGCTGAACTAATGGAACCAACCGACAAAAGAATGTTCGTTATTGCCGCCGCCTTAAGGAGTGGGTACACCGTTGAAAAACTCTATGACCTAACCAAAATCGATAGATGGTTTTTGCAAAAAATGAAGCACATAATCGACTACTACTTGATGATGGAAACAATCGACCAGAATCATTTAACCAGTGATACTCTTCAAGAAGCTAAACAGTTCGGATTTTCTGATAAGCAAATCGCAACTGCAGTAAAAAGTACCGAATTGGCCATAAGAAAGAAACGTCAGGAATTCAACATTAGACCTTGCGTAAAGCAAATCGATACCGTTGCCGCAGAATGGCCTGCGACGACTAATTATTTATATCTGACATACAATGCTCTACAGCACGACTTAGATTTCTCTGAGCCTCATATTATGGTAATTGGATCAGGCGTGTATAGAATTGGAAGCTCGGTAGAATTTGATTGGTGTGCTGTTGGATGCCTCAGGGAGTTGAGACGTTTAGGCAAGAAAACCATCATGGTTAACTATAACCCCGAAACAGTTAGTACTGATTATGACATGTCTGATCGACTGTATTTCGAAGAAATATCTTTTGAAGTCGTTATGGATATTTACAACTTAGAAAATCCTGAAGGAATTATTTTGTGCCTGCTCATGGACTCGAAAAAGACAATCGAAGTAAACGATAACATTTCCATGCCCTACATCGGTTACCAAATCCTGCTTATGGGCGGCACCATTTTGGGACCCGGCACCATATTCCTTATGTTGGTAGGCGCCTTCGTGGCGGCTTTCCAAATCGACAACTGGACCAGTTTCTACTACAATCTCTATCCTATTTTGTTCTTCATGTTGGTGTGCTTCACTTGCAAATCTAACATACAGGTAATGTGTTT------CAATTGTCA--TAAAGGCAAAAAACAAAAT-AGTT--TTCCTTCRAGTTGATCGTCGCTCAAATTCTCTCCACCGGCTATGCTTTGATC
SSM075_Sass_Eur06                     CCACCCAGAAGTATATATTTTAATTTTACCAGGATTTGGAATAATTTCTCATATTATCTGTCAAGAAAGGGGGAAAAAAGAAACTTTTGGAATTTTAGGAATAATTTATGCAATAATAGCAATTGGTATTCTAGGTTTTATTGTTTGAGCTCATCATATATTTACAGTTGGTATAGATGTAGATACTCGAGCTTACTTTACTTCTGCCACAATAATTATTGCTATTCCCACAGGAATTAAAATTTTTAGTTGACTAGCTACCTACCATGGTGTTAAAATCAAATATACCCCACATTCTTTATGAGCTTTAGGTTTCATTTTCCTATTTACAATAGGAGGATTAACTGGAGTAGTCTTAGCTAATTCTTCTATTGATATTATTTTACATGATACTTACTATGTAGTAGCTCATTTCCATTACGTATTATCTATAGGAGCAGTTTTTACTATTTTAGCAGGAATAATTCAATGATTCCCACTATTTACAGGATTAACCTTAAACTCTAATTATTTAAAAATTCAATTTTTTACTATATTTATTGGTGTAAACTTAACTTTTTTTCCTCAACATTTCTTAGGATTAAGAGGGATACCCCGACGATATTCTGATTATCCAGATGCATACCTATTATGAAATTCTATATCTTCTATTGGTAGACTAATTTCTCTTTCTAGGATTTTTTATTTTATTTTTATTATATGAGAGACTTTAACACTTAAACGACACAATTTATCTTCTTTTAATCTTTCTACATCTTTAGAATGATTACAATTTTTCCCTCCAGCAGATCATAGGTACAAAGAACTTCCTTTAATTACTAATTTC??????????-??????---------------------????-?????----????---???-???---????????-?????????-?????------------???????????????????????????????????????????-??-------------?????---------------------------???????--?????--???????????????????????????-????????-??-------????????????????--------------??????????????????????????????????????????---????---------??????????????????????????-----------??????-------?????-????????-------??------------------------------------------------------?????????-???????-?????????????????????????????????????????????---???????---------------------????---????????-???????-------???????-???????????????--?CC--GT-----CCACGAGAA--TATATCGTAAAAAGCACGATG-AAA---ACATTCGTTTGAAGG-TTTTC----GCG-TTTCTA--------------------TAAAAACGCGA-TTTTCCGAAAACGAGAGATCGATCTGCCC-----------AAGGAGTTTTGGGATATTGTTTATACGA------TCTC-TTGGTGTCGCGCGGGTACCTAGATATCGAGGCGCG-TTCTCG---AAATATCTAAGCG----A-TTTTCGAGCCCCCGAATATCTAAG-AATTATC----GGCA--------GGCAGGCAGGCAG-----------------------GCAGGC--------CGACCGACCGACGACTGATCCGTTGGATTTT----------------------TCGTCGTCG----TCGTCTTCG---TCGCC------------------GCCGCCGCCG---CCGCCGTTGWTCGATGGA-------TAT??-?????-??????????------????????????---??-????????-----------------??????-???????????----??????????-??????????????????????????????????????????????????-----????????????????????--???????????????????--????????????????????????????--??????????????????????????????????????--???????????????-----------??????????????????????????????????????????????????----------------------------------------------?????????????????????????????????????????????????????????????????????????????????????????---?????TGTAGGTGAAGTGATGGCAATTGGGAGGAAATTCGAGGAAGCTTTCCAGAAGGCGTTGAGGATGGTTGATGAGAATTTTCCAGGATTTGACCCTTATATTGAGCGGGTAAGTATAACCTAATACCTCCCAATTGATCCATATCTATGATCACCATATTTTTTACAAATTTTAATTACTTAAATTGCCTTTCAAACAGTGGCCTTAAGGTAAAGAATATGTATTCCAAAATCAGTAAGAATGCTCTTTATAGCGATGTTATTCTTACAGGTTAATGACGCTGAACTAATGGAACCAACCGACAAAAGAATGTTCGTTATTGCCGCCGCCTTAAGGAGTGGGTACACCGTTGAAAAACTCTATGACCTAACCAAAATCGATAGATGGTTTTTGCAAAAAATGAAGCACATAATCGACTACTACTTGATGATGGAAACAATCGACCAGAATCATTTAACCAGTGATACTCTTCAAGAAGCTAAACAGTTCGGATTTTCTGATAAGCAAATCGCCACTGCAGTTAAAAGTACCGAATTGGCCATAAGAAAGAAACGTCAGGAATTCAACATTAGACCTTGCGTAAAGCAAATCGATACCGTTGCCGCAGAATGGCCTGCGACGACTAATTATTTATATCTGACATACAATGCTCTACAGCACGACTTAGATTTCTCTGAGCCTCATATTATGGTAATTGGATCAGGCGTGTATAGAATTGGAAGTTCGGTAGAATTTGATTGGTGTGCTGTTGGATGCCTCAGGGAGTTGAGACGTTTAGGCAAGAAAACCATCATGGTTAACTATAACCCCGAAACAGTTAGTACTGATTATGACATGTCTGATCGACTGTATTTCGAAGAAATATCTTTTGAAGTCGTTATGGATATTTACAACTTAGAAAATCCTGAAGGAATTATTTTGTG??????????????????????????????????????????CATTTCCATGCCCTACATCGGTTACCAAATCCTGCTTATGGGCGGCACCATTTTGGGACCCGGCACCATATTCCTTATGTTGGTAGGCGCCTTCGTGGCGGCCTTCCAAATCGACAACTGGACCAGTTTCTACTACAATCTCTATCCTATTTTGTTCTTCATGTTGGTGTGCTTCACTTGCAAATCTAACATACAGGTAATTTGTTT------CAATTGTYA--TAAAGGCAAAAAACAAAAT-ATTT--TTCCTTCCA???????????????????????????????????????????
SSM078_Sass_Eur38                     ???CCCAGAAGTATATATTTTAATTTTACCAGGATTTGGAATAATTTCTCATATTATCTGTCAAGAAAGAGGGAAAAAAGAAACTTTTGGAATTTTAGGAATAATTTATGCAATAATAGCAATTGGTATTCTAGGTTTTATTGTTTGAGCTCATCATATATTTACAGTTGGTATAGATGTAGATACTCGAGCTTACTTTACTTCTGCCACAATAATTATTGCTATTCCCACAGGAATTAAAATTTTTAGTTGACTGGCTACCTACCATGGCGTTAAAATCAAATATACCCCACATTCTTTATGAGCTTTAGGTTTCATTTTCCTATTTACAATAGGAGGATTAACTGGAGTAGTCTTAGCTAATTCTTCTATTGATATTATTTTACATGATACTTACTATGTAGTAGCTCATTTCCATTACGTATTATCTATAGGAGCAGTTTTTACTATTTTAGCAGGAATAATTCAATGATTCCCACTATTTACAGGATTAACCTTAAACTCTAATTATTTAAAAATTCAATTTTTTACTATATTTATTGGTGTAAACTTAACTTTTTTTCCTCAACATTTCTTAGGATTAAGAGGAATACCCCGACGATATTCTGATTATCCAGATGCATACCTATTATGAAATTCTATATCTTCTATTGGTAGACTAATTTCTCTTTCTAGGATTTTTTATTTTATTTTTATTATATGAGAGACTTTAACACTTAAACGACACAATTTATCTTCTTTTAATCTTTCTACATCTTTAGAATGATTACAATTTTTCCCTCCAGCAGATCATAGGTACAAAGAACTTCCTTTAATTACTAATTTC??????????-??????---------------------????-?????----????---???-???---????????-?????????-?????------------???????????????????????????????????????????-??-------------?????---------------------------???????--?????--???????????????????????????-????????-??????---????????????????--------------???????????????????????????CGTCTCGTCGYCTGT---GTGA------------TCGTCGTCGTCGATGTTAGGCGA-----------TAGTAT-------AATTT-TATATCTT-------TC------------------------------------------------------GATACTTAA-TGAGAAC-GAGGACAACGGTTGACGAGAAATCTTGCGTAATTTTGTCTGTCGC---GTTGATG---------------------AAAA---ACGCTCGA-TAGACTA-------ATATTAA-TCGCTTGTTTCCGTG--ACC--GT-----CCACGAGAA--TATATCGTAAAAAGCACGATG-AAA---ACATTCGTTTGAAGG-TTTTC----GCG-TTTCTA--------------------TRAAAACGCGA-TTTTCCGAAAACGAGAGATCGATCTGTCC-----------AAAGAGTTTTGGGATTTTGTTTATACGA------TCTC-TTGGTGTCGCGCGGGTACCTAGATATCGAGGCGCG-TTCTCG---AAATATCTAARCG----A-TTTTCGAGCCCCCGAATATCTAAG-AATTATC----------------GGCAGGCAGGCAG---GCAG----------------GCAGGC--------CGACCGACCGACGACTGATCCGTTGGATTTG----------------------TCGTCGTCG----------ACG---TCGCC------------------GCCGCCGCCG---CCGCCGTTGTTCGATGGT-------TATTT-AAAGA-TTTACGCCCG------CCGTTTCGGAGA---TA-GACGTTCG-----------------AACCGT-AATAAGAACGT----CCCTCGAACGTTTGTTTGTGTTTTTTACACACCAGTAAAAAGTAAAGGCGTTCTTTCGGCG-----GCCTTCATTTACGAACATTG--GCACCTCACGTTTGTTTACGAGAGAAAAAGGTGCGCAAAAAAGTTCGTT--CACGAGGCGCGAATGCCGAAGCAAAAAGAACGCTTTTA--TAAATAATGGTCAATA-------CACACACACACGTAAACTTAATTCGACGTTTAATTCTTCCTTTTTATAATAAT----------------------------------------------AAAAAAAGGAGGAGATGCCGTCGAGAGTTAATAG-AAAAAGATTACCCTAAACGGTGGATCACTTGGCTCGTGGGTCGATGAAGAACGC---AGCTATGTAGGTGAAGTGATGGCAATTGGGAGGAAATTCGAGGAAGCTTTCCAGAAGGCGTTGAGGATGGTTGATGAGAATTTTCCAGGATTTGACCCTTATATTGAGCGGGTAAGTATAACCTAATACCTCCCAATTGATCCATATCTATGATCACCATATTTTTTACAAATTTTAATTACTTAAATTGCCTTTCAAACAGTGGCCTTAAGGTAAAGAATATGTATTCCAAAATCAGTAAGAATGCTCTTTATAGCGATGTTATTCTTACAGGTTAATGACGCTGAACTAATGGAACCAACCGACAAAAGAATGTTCGTTATTGCCGCCGCCTTAAGGAGTGGGTACACCGTTGAAAAACTCTATGACCTAACCAAAATCGATAGATGGTTTTTGCAAAAAATGAAGCACATAATCGACTACTACTTGATGATGGAAACAATCGACCAGAATCATTTAACCAGTGATACTCTTCAAGAAGCTAAACAGTTCGGATTTTCTGATAAGCAAATCGCCACTGCAGTTAAAAGTACCGAATTGGCCATAAGAAAGAAACGTCAGGAATTCAACATTAGACCTTGCGTAAAGCAAATCGATACCGTTGCCGCAGAATGGCCTGCGACGACTAATTATTTATATCTGACATACAATGCTCTACAGCACGACTTAGATTTCTCTGAGCCTCATATTATGGTAATTGGATCAGGCGTGTATAGAATTGGAAGTTCGGTAGAATTTGATTGGTGTGCTGTTGGATGCCTCAGGGAGTTGAGACGTTTAGGCAAGAAAACCATCATGGTTAACTATAACCCCGAAACAGTTAGTACTGATTATGACATGTCTGATCGACTGTATTTCGAAGAAATATCTTTTGAAGTCGTTATGGATATTTACAACTTA?AAAATCCTGAAGGAATTATTTTGTG???????????????????????????????????????????ATTTCCTTGCCCTACTTCGGTTACCAAATCCTGCTTATGGGCGGCACCATTTTGGGACCCGGCACCATATTCCTTATGTTGGTAGGCGCCTTCGTGGCGGCTTTCCAAATCGACAACTGGACCAGTTTCTACTACAATCTCTATCCTATTTTGTTCTTCATGTTGGTGTGCTTCACTTGCAAWTCTAMCATACAGGTAATTTGTTT------CAATTGTCA--TAAAGGCAAAAA-CAAAAT-AGTT--TTCCTT??????????????????????????????????????????????
SSM082_Sass_Eur06                     CCACCCAGAAGTATATATTTTAATTTTACCAGGATTTGGAATAATTTCTCATATTATCTGTCAAGAAAGGGGGAAAAAAGAAACTTTTGGAATTTTAGGAATAATTTATGCAATAATAGCAATTGGTATTCTAGGTTTTATTGTTTGAGCTCATCATATATTTACAGTTGGTATAGATGTAGATACTCGAGCTTACTTTACTTCTGCCACAATAATTATTGCTATTCCCACAGGAATTAAAATTTTTAGTTGACTAGCTACCTACCATGGTGTTAAAATCAAATATACCCCACATTCTTTATGAGCTTTAGGTTTCATTTTCCTATTTACAATAGGAGGATTAACTGGAGTAGTCTTAGCTAATTCTTCTATTGATATTATTTTACATGATACTTACTATGTAGTAGCTCATTTCCATTACGTATTATCTATAGGAGCAGTTTTTACTATTTTAGCAGGAATAATTCAATGATTCCCACTATTTACAGGATTAACCTTAAACTCTAATTATTTAAAAATTCAATTTTTTACTATATTTATTGGTGTAAACTTAACTTTTTTTCCTCAACATTTCTTAGGATTAAGAGGGATACCCCGACGATATTCTGATTATCCAGATGCATACCTATTATGAAATTCTATATCTTCTATTGGTAGACTAATTTCTCTTTCTAGGATTTTTTATTTTATTTTTATTATATGAGAGACTTTAACACTTAAACGACACAATTTATCTTCTTTTAATCTTTCTACATCTTTAGAATGATTACAATTTTTCCCTCCAGCAGATCATAGGTACAAAGAACTTCCTTTAATTACTAATTTC???????????????????????????????????????????????????????????????????????????????????????????????????????????????????????????????????????????????????????????????????????????????????????????????????????????????????????????????????????????????????????????????????????????????????????????????????????????????????????????????????????????????????????????????????????????????????????????????????????????????????????????????????????????????????????????????????????????????????????????????????????????????????????????????????????????????????????????????????????????????????????????????????????????????????????????????????????????????????????????????????????????????????????????????????????????????????????????????????????????????????????????????????????????????????????????????????????????????????????????????????????????????????????????????????????????????????????????????????????????????????????????????????????????????????????????????????????????????????????????????????????????????????????????????????????????????????????????????????????????????????????????????????????????????????????????????????????????????????????????????????????????????????????????????????????????????????????????????????????????????????????????????????????????????????????????????????????????????????????????????????????????????????????????????????????????????????????????????????????????????????????????????????????????????????????????????????????????????????????????????????????????????????????????????????????????????????????????????????????????????????????????????????????????????????????????????????????????????????????????????????????????TGTAGGTGAAGTGATGGCAATTGGGAGGAAATTCGAGGGA?CTTTCCAGAAGGCGTTGAGGATGGTTGATGAGAATTTTCCAGGATTTGACCCTTATATTGAGCGGGTAAGTATAACCTAATACCTCCCAATTGATCCATATCTATGATCACCATATTTTTTACAAATTTTAATTACTTAAATTGCCTTTCAAACAGTGGCCTTAAGGTAAAGAATATGTATTCCAAAATCAGTAAGAATGCTCTTTATAGCGATGTTATTCTTACAGGTTAATGACGCTGAACTAATGGAACCAACCGACAAAAGAATGTTCGTTATTGCCGCCGCCTTAAGGAGTGGGTACACCGTTGAAAAACTCTATGACCTAACCAAAATCGATAGATGGTTTTTGCAAAAAATGAAGCACATAATCGACTACTACTTGATGATGGAAACAATCGACCAGAATCATTTAACCAGTGATACTCTTCAAGAAGCTAAACAGTTCGGATTTTCTGATAAGCAAATCGCCACTGCAGTTAAAAGTACCGAATTGGCCATAAGAAAGAAACGTCAGGAATTCAACATTAGACCTTGCGTAAAGCAAATCGATACCGTTGCCGCAGAATGGCCTGCGACGACTAATTATTTATATCTGACATACAATGCTCTACAGCACGACTTAGATTTCTCTGAGCCTCATATTATGGTAATTGGATCAGGCGTGTATAGAATTGGAAGTTCGGTAGAATTTGATTGGTGTGCTGTTGGATGCCTCAGGGAGTTGAGACGTTTAGGCAAGAAAACCATCATGGTTAACTATAACCCCGAAACAGTTAGTACT??????????????????????????????????????????????????????????????????????????????????????????????????CCTGCTCATGGACTCGAAAAAGACAATCGAAGTAAACGATAACATTTCCATGCCCTACATCGGTTACCAAATCCTGCTTATGGGCGGCACCATTTTGGGACCCGGCACCATATTCCTTATGTTGGTAGGCGCCTTCGTGGCGGCTTTCCAAATCGACAACTGGACCAGTTTCTACTACAATCTCTATCCTATTTTGTTCTTCATGTTGGTGTGCTTCACTTGCAAATCTAACATACAGGTAATTTGTTT------CAATTGTCA--TAAAGGCAAAAAACAAAAT-AGTT--TTCCTTCTAGTTGATCGTCGCTCAAATTCTCTCCACCGGCTATGCTTTGATC
SSM087_CR_Eur49                       GCATCCAGAAGTATACATTTTAATCCTTCCTGGGTTTGGAATGGTCTCTCATATCATTTGCCAAGAAAGAGGAAAAAAGGAAACTTTTGGAATCCTTGGTATAATTTATGCTATATTGGCTATTGGTATCTTAGGATTTATTGTTTGAGCCCACCATATATTTACAGTTGGAATAGATGTAGATACACGAGCCTATTTTACTTCAGCTACTATAATTATTGCAATCCCTACAGGAATCAAAATTTTTAGCTGATTAGCTACCTACCATGGTGTAAAAATTAAAGATACTCCTTCTTCTATATGATCTTTAGGATTCATTTTTCTATTTACTATAGGAGGATTAACAGGAGTAGTTCTAGCCAATTCCTCTATTGATATTATCCTCCATGATACCTACTACGTTGTCGCTCATTTCCATTATGTTCTTTCTATAGGAGCAGTTTTTACTATCTTAGCAGGATTAATTCAATGATTCCCTCTTTTTACAGGATTAACCCTTAATGCTAAATATCTAAAAGTTCAATTTCTAACCATATTTATTGGTGTAAATTTAACTTTTTTCCCTCAACACTTTTTAGGTTTAAGAGGTATACCTCGTCGATACTCAGATTATCCTGATTCATATTTACTTTGAAATAGAGTCTCTTCTATTGGTAGATTAATCTCCCTTTCCAGAATCTTCCATTTTATTTTTGTAATTTGAGAAGCTTTTTGTTCAAAACGATCTAATTTATCCCCATTTAGCCTGGCTACCTCTCTAGAATGATTACATTTTTTTCCTCCAGCAGATCACAATTTTGAAGAGCTTCCTCTAATTACTAATTTC????????????????????????????????????????????????????????????????????????????????????????????????????????????????????????????????????????????????????????????????????????????????????????????????????????????????????????????????????????????????????????????????????????????????????????????????????????????????????????????????????????????????????????????????????????????????????????????????????????????????????????????????????????????????????????????????????????????????????????????????????????????????????????????????????????????????????????????????????????????????????????????????????????????????????????????????????????????????????????????????????????????????????????????????????????????????????????????????????????????????????????????????????????????????????????????????????????????????????????????????????????????????????????????????????????????????????????????????????????????????????????????????????????????????????????????????????????????????????????????????????????????????????????????????????????????????????????????????????????????????????????????????????????????????????????????????????????????????????????????????????????????????????????????????????????????????????????????????????????????????????????????????????????????????????????????????????????????????????????????????????????????????????????????????????????????????????????????????????????????????????????????????????????????????????????????????????????????????????????????????????????????????????????????????????????????????????????????????????????????????????????????????????????????????????????????????????????????????????????????????????????????????????????????????????????????????????????????????????????????????????????????????????????????????????????????????????????????????????????????????????????????????????????????????????????????????????????????????????????????????????????????????????????????????????????????????????????????????????????????????????????????????????????????????????????????????????????????????????????????????????????????????????????????????????????????????????????????????????????????????????????????????????????????????????????????????????????????????????????????????????????????????????????????????????????????????????????????????????????????????????????????????????????????????????????????????????????????????????????????????????????????????????????????????????????????????????????????????????????????????????????????????????????????????????????????????????????????????????????????????????????????????????????????????????????????????????????????????????????????????????????????????????????????????????????????????????????????????????????????????????????????????????????????????????????????????????????????????????????????????????????????????????????????????????????????????????????????????????????????????????????????????????????????????????????????????????????????????????????????
SSM089_CR_Eur23                       ACACCCAGAAGTATATATTTTAATTTTACCAGGATTTGGAATAATTTCCCACATTATTTGTCAAGAAAGTGGAAAAAAGGAAACTTTTGGAATCCTAGGAATAATTTATGCAATAATAGCCATTGGTATTTTAGGATTTATCGTTTGAGCCCATCATATATTTACAGTTGGTATAGACGTAGATACCCGAGCTTACTTTACTTCAGCTACAATAATTATTGCTATTCCTACAGGTATTAAAATTTTTAGTTGATTAGCTACTTATCATGGCACTAAAATCAAATATACCCCACATTCTTTATGGGCCTTAGGATTTATTTTTCTATTTACTATAGGAGGACTAACCGGAGTAGTTTTAGCTAATTCTTCTATTGATATTATTTTACATGATACTTATTATGTAGTAGCCCATTTTCATTATGTATTATCCATAGGAGCAGTTTTTACTATTCTAGCCGGATTAATTCAATGATTCCCATTATTTACCGGATTAACCCTAAACTCTATATTTTTAAAAATTCAATTTTTTACAATATTTATTGGAGTAAATTTAACCTTTTTCCCTCAACATTTCTTAGGACTAAGAGGAATACCCCGACGATACTCTGACTATCCAGATGCCTATTTATTATGAAATTCTTTATCTTCAATTGGAAGATTAATTTCTCTTTCGAGAATCTTCTATTTCATTTTTATTATCTGAGAAACCTTAACTCTTAAACGATATAATTTATCATCCTTTAATCTATCTACATCATTAGAATGAATACAATTTTTCCCACCAGCTGATCATAGATATAAAGAACTCCCTTTAATTACTAA??????????GTTG-TCGTTC---------------------TACG-ATTGA----ACGTTA-CGT-TAC---GAACGAAG-TACACGTTT-GTAAA--------------ACATAAAAATTGAACTAAGTAGTCTTTTAAAATCTCGTTAATTT-------------TGATT---------CGAA----------------AGAGA--GAGAG--ATACGAAAATATCGCTTAAGTACAACT-ACTTCGAA-GA-------AGACCGTTGCACGAAA--------------AGACGACGAATCGATAGCCTATAGTTTCGTCTCGTCGTCTGK---GTGA---------------TCGTCGTCGATGTTAGGCGA-----------TAGTAT-------A--------ATCTT-------TC------------------------------------------------------GATACTTGA-TGAGAAC-GAGGACAACGGTTGACGAGAAATCTTGCGTAATTTTGTCCGTCGC---GTTGATG---------------------AAAA---ACGCTCGA-TTGACGA-------ATATTAA-TCGCTTGCTTCCGTT--ACC--GC---AACGAGAATAA--TATATTGTAAAAAGCACGACG-AAA---ACATTCGTTTGAAGG-TTTTC----GCG-TCTCTA--------------------TAAAAACGCGA-TTTTCCGAAAACGAGAGATCGATCTGCCC-----------AAAGAGTTTTGGGATTTTGTTTATACGA------TCTC-TTGGTGTCGCGCGGGTACCTAGATATCGAGGCGCG-TTCTCG---AAATATCTATGCG----A-TTTTCGAGCCCCCGAATATCTAAG-AATTATC----------------GGCAGGCAGGCCG-----------------------ACCGAC--------CGACCGACCGACGACTGATCCGTTGGATTTT----------------------TCGTCGTCG----------TCG---TCGT------------------------CGCCG---CCGCCGTTGTTCGATGGT-------TATTT-AAAGA-TTTACGCCCG------CCGTTTCGGAGA---TA-GACGTTCA-----------------AACCAT-AATAAGAACGT----CCCTCGAACG-TTGTTTGTGTTTTTTACACACCAGTAAAAAGTAAAGGCGTTCTTTCGGCG-----GCCTTCATTTACGAACATTG--ACACCTCACGTTTGTTTAC--GAGAAAAAGGTGCGCAACAAAGTTCGTT--CACGAGGCGCTAACGCCGAAGCAGAAAGAACGCTTTTA--TAAATAATGGTCCAT-----------ACACACACGTAAACTTAATTCGACGTT?AATTCTTCCTTTTTATAATAAT----------------------------------------------AAAAAAAGGAGGAGATCTCGTCGAGAGTTAATAGAAAAAAGATTACCCTAAACGGTGGATCAC-TGGCTCGTGGGTCGATGAAGAACGC---AGCTATGTAGGTGAAGTGATGGCAATTGGGAGGAAATTCGAGGAAGCTTTCCAGAA?GCGTTGAGGATGGTTGATGAGAATTTTCCAGGATTTGACCCTTATATTGAGCGGGTAAGTTTAACCTAATACCTCCCAATTGATCCATATCTATGATCACCATATTTTTTACAAATTTTAATTACTTAAATTGCCTTTCAAACAGTGGCCTTAAGGTAAAGAATATGTATTCCAAAATCAATAAGAATGCTCTTTATAGCGATGTTATTCTTACAGGTTAATGACGCTGAACTAATGGAACCAACCGACAAAAGAATGTTCGTTATTGCCGCCGCCTTAAGGAGTGGGTACACCGTTGAAAAACTCTATGACCTAACCAAAATCGATAGATGGTTTTTGCAGAAAATGAAGCACATAATCGACTACTACTTGATGATGGAAACAATCGACCAGAATCATTTAACCAGTGATACTCTTCAAGAAGCTAAACAGTTCGGATTTTCTGATAAGCAAATCGCAACTGCAGTTAAAAGTACCGAATTGGCCATAAGAAAGAAACGTCAGGAATTCAACATTAGACCTTGCGTAAAGCAAATCGATACCGTTGCCGCAGAATGGCCTGCGACGACTAATTATTTATATCTGACATACAATGCTCTACAGCACGACTTAGATTTCTCTGAGCCTCATATTATGGTAATTGGATCAGGCGTGTATAGAATTGGAAGTTCGGTAGAATTTGATTGGTGTGCTGTTGGATGCCTCAGGGAGTTGAGACGTTTAGGCAAGAAAACCATCATGGTTAACTAYAACCCCGAAACAGTTAGTACTGATTATGACATGTCTGATCGACTGTATTTCGAAGAAATATCTTTTGAAGTCGTTATGGATATTTACAACTTAGAAAATCCTGAAGGAATTATTTTGTGCCTGCTCATGGACTCGAAAAAGACGATCGAAGTAAACGATAACATTTCCATGCCCTACATCGGTTACCAAATCCTGCTTATGGGAGGCACCATTTTGGGACCCGGCACCATATTCCTTATGTTGGTAGGCGCCTTCGTGGCGGCTTTCCAAATAGACAACTGGACCAGTTTCTACTACAATCTCTATCCTATTTTGTTCTTCATGTTGGTGTGCTTCAGTTGCAAATCTAACATACAGGTAATTTGTTT------CAATTGTTA--TAAAGGCAAAAGACAAAAT-AGTT--TTCCTTCTAGTTGATC????????????????????????????????????
SSM091_CR_Eur44                       ????????????????????????????????????????????????????????????????????GAGGAAAAAAGGAAACTTTTGGAATCCTTGGTATAATTTATGCTATATTGGCTATTGGTATCTTAGGATTTATTGTTTGAGCCCACCATATATTTACAGTTGGAATAGATGTAGATACACGAGCCTATTTTACTTCAGCTACTATAATTATTGCAATCCCTACAGGAATCAAAATTTTTAGCTGATTAGCTACCTACCATGGTGTAAAAATTAAAGATACTCCTTCTTCTATATGATCTTTAGGATTCATTTTTCTATTTACTATAGGAGGATTAACAGGAGTAGTTCTAGCCAATTCCTCTATTGATATTATCCTCCATGATACCTACTACGTTGTCGCTCATTTCCATTATGTTCTTTCTATAGGAGCAGTTTTTACTATCTTAGCAGGATTAATTCAATGATTCCCTCTTTTTACAGGATTAACCCTTAATGCTAAATATCTAAAAGTTCAATTTCTAACCATATTTATTGGTGTAAATTTAACTTTTTTCCCTCAACACTTTTTAGGTTTAAGAGGTATACCTCGTCGATACTCAGATTATCCTGATTCATATTTACTTTGAAATAGAGTCTCTTCTATTGGTAGATTAATCTCCCTTTCCAGAATCTTCCATTTTATTTTTGTAATTTGAGAAGCTTTTTGTTCAAAACGATCTAATTTATCCCCATTTAGCCTGGCTACCTCTCTAGAATGATTACATTTTTTTCCTCCTGCAGATCACAATTTTGAAAG????????????????????????????????-????????-----??--------???-????-?????----????---???-???---????????-?????????-???----------------?????????????????????????????????????????-??-------------????????????--????????????------???????--?????--?????????????????????????CG-AACTARTA-TA-------TCSTCGTGSTCTAC--GARGAGAATTG---CCTCAACTAATTGTTGTCCGCAAATTTCTA--TCTCGTTTGA-------------CTTTTTCGACGAATATTGTTGTTGGTCTA-----------TCGTGT-------CCTCG-TCCGTCGT-------TG-AAACGTATTAGGTG--------------ACCCCACGTC----CTCGTCGTGATTTCGAGTGA-TAATTAG-AATGACAGCGGTTAACGAGAAAGTGTGCGTAA--TCGCTGGTCGC---GTTGATGTCGATCGTCGAACGACGTTTCMAAA---TCGCTTGA-CCGACGA-------ATGATAATTCGCTCGCTTCCGTT--GCC--GT------CGTAAATA--AATAGTGTGAATTGCACTACG-AAAA-ACTGGTAGTTCGAAGT-TKTTC----GCG-TTTCCGCCGTTTTTTGAAAAACGAGTTAGAAACGCGA-ATTTTCGAAACC--GAGATCGAYCTGCCC--------GAGAAGGTTTCTTGGGATTTTGTTTATTCGA------TCTC-TTG-------GCGGGTACCTAGATATCGAGACGTG-TTCGAA---ATTTGCCTCCGCGCTATA-STTTCGACCTGCCGAAAATCTAAG-GACGACAGATCGGCAACTAA--TGRCAGATTGGTCG---ACCGA------------CCGATAGAC--------TGATTGACTGACGGACGATCG-TTCGTCGTCGTCGTCGTCGTCGTCGTCGTCGTCGTCGTCA----TCG---TCG---CCGCT------------------GACATAGTCG---CCGTCGTCGTTCGATGGTATATA---CTTG-AAGGA-TTTTCGCCCGCTACCACCGTTTCGGAGA---TACGACGTTC---------------------CGC-ATCGAGAACGT----CCTCCGGACTCCAGTTTGTGTTTTTCACGCACCTA-GAAAAATAAAGGCGCTCTTCCGATG-----GCCTTCATTTACGAACATTT--ACMCCCCACGTTTGTTTAC--GAGAAGGTGT--ATCGATAATGGTCGTT--CGCAAGGCACATGCGTCGGA--AAAAAGTGCGCTTTTA--TAAATAA????????-----------??????????????????????????????????????????????????----------------------------------------------???????????????????????????????????????????????????????????????????????????????????????????????????????????????????????????????????????????????????????????????????????????????????????????????????????????????????????????????????????????????????????????????????????????????????????????????????????????????????????????????????????????????????????????????????GATATTGCAGGTCAACGATGCTGAATTAATGGAACCTACTGACAAAAGAATGTTTGTTATTGCCGCCGCCTTAAGGAAAGGGTACACCGTTGAAAAACTATATGACCTAACCAAAATCGACAGATGGTTTTTGCAGAAAATGAAGCACATAATCGACTATTACTCGATGATGGAAACCATCGACCRTAATCATTTAACCAGTGATACTCTTCAACAAGCTAAACAATTCGGATTTTCTGATAAGCAAATCGCGACTGCAGTTAAAAGTACCGAATTGGCCATTAGAAARAAACGTGAGGAATTCAACATTAATCC????????????????????????????????????????????????????????????????????????????????????????????????????????????????????????????????????????????????????????????????????????????????????????????????????????????????????????????????????????????????????????????????????????????????????????????????????????????????????????????????????????????????????????????????????????????????????????????????????????????????????????????????????????????????????????????????????????????????????????????????????????????????????????????????????????????????????????????????????????????????????????????????????????????????????????????????????????????????????????????????????????????????????????????????????????????????????
SSM092_CR_Eur23                       ?????????????????TTTTAATTTTACCAGGATTTGGAATAATTTCCCACATTATTTGTCAAGAAAGTGGAAAAAAGGAAACTTTTGGAATCCTAGGAATAATTTATGCAATAATAGCCATTGGTATTTTAGGATTTATCGTTTGAGCCCATCATATATTTACAGTTGGTATAGACGTAGATACCCGAGCTTACTTTACTTCAGCTACAATAATTATTGCTATTCCTACAGGTATTAAAATTTTTAGTTGATTAGCTACTTATCATGGCACTAAAATCAAATATACCCCACATTCTTTATGGGCCTTAGGATTTATTTTTCTATTTACTATAGGAGGACTAACCGGAGTAGTTTTAGCTAATTCTTCTATTGATATTATTTTACATGATACTTATTATGTAGTAGCCCATTTTCATTATGTATTATCCATAGGAGCAGTTTTTACTATTCTAGCCGGATTAATTCAATGATTCCCATTATTTACCGGATTAACCCTAAACTCTATATTTTTAAAAATTCAATTTTTTACAATATTTATTGGAGTAAATTTAACCTTTTTCCCTCAACATTTCTTAGGACTAAGAGGAATACCCCGACGATACTCTGACTATCCAGATGCCTATTTATTATGAAATTCTTTATCTTCAATTGGAAGATTAATTTCTCTTTCAAGAATCTTCTATTTCATTTTTATTATCTGAGAAACCTTAACTCTTAAACGATATAATTTATCATCCTTTAATCTATCTACATCATTAGAATGAATACAATTTTTCCCACCAGCTGATCATAG???????????????????????????????????????????????????????????????????????????????????????????????????????????????????????????????????????????????????????????????????????????????????????????????????????????????????????????????????????????????????????????????????????????????????????????????????????????????????????????????????????????????????????????????????????????????????????????????????????????????????????????????????????????????????????????????????????????????????????????????????????????????????????????????????????????????????????????????????????????????????????????????????????????????????????????????????????????????????????????????????????????????????????????????????????????????????????????????????????????????????????????????????????????????????????????????????????????????????????????????????????????????????????????????????????????????????????????????????????????????????????????????????????????????????????????????????????????????????????????????????????????????????????????????????????????????????????????????????????????????????????????????????????????????????????????????????????????????????????????????????????????????????????????????????????????????????????????????????????????????????????????????????????????????????????????????????????????????????????????????????????????????????????????????????????????????????????????????????????????????????????????????????????????????????????????????????????????????????????????????????????????????????????????????????????????????????????????????????????????????????????????????????????????????????????????????????????????????????????????????????????????????????????????????????????????????????????????????????????????????????????????????????????????????????????????????????????????????????????????????????????????????????????????????????????????????????????????????????????????????????????????????????????????????????????????????????????????????????????????????????????????????????????????????????????????????????????????????????????????????????????????????????????????????????????????????????????????????????????????????????????????????????????????????????????????????????????????????????????????????????????????????????????????????????????????????????????????????????????????????????????????????????????????????????????????????????????????????????????????????????????????????????????????????????????????????????????????????????????????????????????????????????????????????????????????????????????????????????????????????????????????????????????????????????????????????????????????????????????????????????????????????????????????????????????????????????????????????????????????????????????????????????????????????????????????????????????????????????????????????????????????????????????????????????????????????????????????????????????????????????????????????????????????????????????????????????????????????????????????????????????????????????????????
SSM093_CR_Eur24                       ACACCCAGAAGTATATATTTTAATTTTACCAGGATTTGGAATAATTTCCCACATTATTTGTCAAGAAAGTGGAAAAAAGGAAACTTTTGGAATCCTAGGAATAATTTATGCAATAATAGCCATTGGTATTTTAGGATTTATCGTTTGAGCCCATCATATATTTACAGTTGGTATAGACGTAGATACCCGAGCTTACTTTACTTCAGCTACAATAATTATTGCTATTCCTACAGGTATTAAAATTTTTAGTTGATTAGCTACTTATCATGGCACTAAAATCAAATATACCCCACATTCTTTATGGGCCTTAGGATTTATTTTTCTATTTACTATAGGAGGACTAACCGGAGTAGTTTTAGCTAATTCTTCTATTGATATTATTTTACATGATACTTATTATGTAGTAGCCCATTTTCATTATGTATTATCCATAGGAGCAGTTTTTACTATTCTAGCCGGATTAATTCAATGATTCCCATTATTTACCGGATTAACCCTAAACTCTATATTTTTAAAAATTCAATTTTTTACAATATTTATTGGAGTAAATTTAACCTTTTTCCCTCAACATTTCTTAGGACTAAGAGGAATACCCCGACGATACTCTGACTATCCAGATGCCTATTTATTATGAAATTCTTTATCTTCAATTGGAAGATTAATTTCTCTTTCTAGAATCTTCTATTTCATTTTTATTATCTGAGAAACCTTAACTCTTAAACGATATAATTTATCATCCTTTAATCTATCTACATCATTAGAATGAATACAATTTTTCCCACCAGCTGATCATAGATATGAAGAA??????????????????????????????????????????????????????????????????????????????????????????????????????????????????????????????????????????????????????????????????????????????????????????????????????????????????????????????????????????????????????????????????????????????????????????????????????????????????????????????????????????????????????????????????????????????????????????????????????????????????????????????????????????????????????????????????????????????????????????????????????????????????????????????????????????????????????????????????????????????????????????????????????????????????????????????????????????????????????????????????????????????????????????????????????????????????????????????????????????????????????????????????????????????????????????????????????????????????????????????????????????????????????????????????????????????????????????????????????????????????????????????????????????????????????????????????????????????????????????????????????????????????????????????????????????????????????????????????????????????????????????????????????????????????????????????????????????????????????????????????????????????????????????????????????????????????????????????????????????????????????????????????????????????????????????????????????????????????????????????????????????????????????????????????????????????????????????????????????????????????????????????????????????????????????????????????????????????????????????????????????????????????????????????????????????????????????????????????????????????????????????????????????????????????????????????????????????????????????????????????????????????????????????????????????????????????????????????????GAGGA?GCTTTCCAGAAGGCGTTGAGGATGGTTGATGAGAATTTTCCAGGATTCGACCCTTATATTGAGCGGGTAAGTTTAACCTAATACCTCCCAATTGATCCATATC????????CCATATTTT?TACAGATTTTAATTATTTAAATTGC?TTTCAAACASTGGCCTTAAGGTAAAGAATATGTATTCCAAAATCAGTAAGAATGCTCTTTATAGCGATGTTATTCTTACAGGTTAATGACGCTGAACTAATGGAACCAACCGACAAAAGAATGTTCGTTATTGCCGCCGCCTTAAGGAGTGGGTACACCGTTGAAAAACTCTATGACCTAACCAAAATCGATAGATGGTTTTTGCAGAAAATGAAGCACATAATCGACTACTACTTGATGATGGAAACAATCGACCAGAATCATTTAACCAGTGATACTCTTCAAGAAGCTAAACAGTTCGGATTTTCTGATAAGCAAATCGCAACTGCAGTTAAAAGTACCGAATTGGCCATAAGAAAGAAACGTCAGGAATTCAACATTAGACCTTGCGTAAAGCAAATCGATACCGTTGCCGCAGAATGGCCTGCGACGACTAATTATTTATATCTGACATACAATGCTCTACAGCACGACTTAGATTTCTCTGAGCCTCATATTATGGTAATTGGATCAGGCGTGTATAGAATTGGAAGTTCGGTAGAATTTGATTGGTGTGCTGTTGGATGCCTCAGGGAGTTGAGACGTTTAGGCAAGAAAACCATCATGGTTAACTATAACCCCGAAACAGTTAGTACTGATTATGACATGTCTGATCGACT?????????????????--------------------------------------------??????????????CCTGCTCATGGACTCGAAAAAGACGATCGAAGTAAACGATAACATTTCCATGCCCTACATCGGTTACCAAATCCTGCTTATGGGAGGCACCATTTTGGGACCCGGCACCATATTCCTTATGTTGGTAGGCGCCTTCGTGGCGGCTTTCCAAATAGACAACTGGACCAGTTTCTACTACAATCTCTATCCTATTTTGTTCTTCATGTTGGTGTGCTTCAGTTGCAAATCTAACATACAGGTAATTTGTTT------CAATTGTTA--TAAAGGCAAAAAACAAAAT-AGTT--TTCCTTCTAGTTGATCGTCGCTCAAATCCTCTCCACCGGCTATGCTTTGATC
SSM095_CR_Eur50                       ACATCCAGAAGTATACATTTTAATCCTTCCTGGGTTTGGAATGGTCTCTCATATCATTTGCCAAGAAAGAGGAAAAAAGGAAACTTTTGGAATCCTTGGTATAATTTATGCTATATTGGCTATTGGTATCTTAGGATTTATTGTTTGAGCCCACCATATATTTACAGTTGGAATAGATGTAGATACACGAGCCTATTTTACTTCAGCTACTATAATTATTGCAATCCCTACAGGAATCAAAATTTTTAGCTGATTAGCTACCTACCATGGTGTAAAAATTAAAGATACTCCTTCTTCTATATGATCTTTAGGATTCATTTTTCTATTTACTATAGGAGGATTAACAGGAGTAGTTCTAGCCAATTCCTCTATTGATATTATCCTCCATGATACCTACTACGTTGTCGCTCATTTCCATTATGTTCTTTCTATAGGAGCAGTTTTTACTATCTTAGCAGGATTAATTCAATGATTCCCTCTTTTTACAGGATTAACCCTTAATGCTAAATATCTAAAAGTTCAATTTCTAACCATATTTATTGGTGTAAATTTAACTTTTTTCCCTCAACACTTTTTAGGTTTAAGAGGTATACCTCGTCGATACTCAGATTATCCTGATTCATATTTACTTTGAAATAGAGTCTCTTCTATTGGTAGATTAATCTCCCTTTCCAGAATCTTCCATTTTATTTTTGTAATTTGAGAAGCTTTTTGTTCAAAACGATCTAATTTATCCCCATTTAGCCTGGCTACCTCTCTAGAATGATTACATTTTTTTCCTCCAGCAG????????????????????????????????????????????????????????????????????????????????????????????????????????????????????????????????????????????????????????????????????????????????????????????????????????????????????????????????????????????????????????????????????????????????????????????????????????????????????????????????????????????????????????????????????????????????????????????????????????????????????????????????????????????????????????????????????????????????????????????????????????????????????????????????????????????????????????????????????????????????????????????????????????????????????????????????????????????????????????????????????????????????????????????????????????????????????????????????????????????????????????????????????????????????????????????????????????????????????????????????????????????????????????????????????????????????????????????????????????????????????????????????????????????????????????????????????????????????????????????????????????????????????????????????????????????????????????????????????????????????????????????????????????????????????????????????????????????????????????????????????????????????????????????????????????????????????????????????????????????????????????????????????????????????????????????????????????????????????????????????????????????????????????????????????????????????????????????????????????????????????????????????????????????????????????????????????????????????????????????????????????????????????????????????????????????????????????????????????????????????????????????????????????????????????????????????????????????????????????????????????????????????????????????????????????????????????????????????????????????????????????????????????????????????????????????????????????????????????????????????????????????????????????????????????????????????????????????????????????????????????????????????????????????????????????????????????????????????????????????????????????????????????????????????????????????????????????????????????????????????????????????????????????????????????????????????????????????????????????????????????????????????????????????????????????????????????????????????????????????????????????????????????????????????????????????????????????????????????????????????????????????????????????????????????????????????????????????????????????????????????????????????????????????????????????????????????????????????????????????????????????????????????????????????????????????????????????????????????????????????????????????????????????????????????????????????????????????????????????????????????????????????????????????????????????????????????????????????????????????????????????????????????????????????????????????????????????????????????????????????????????????????????????????????????????????????????????????????????????????????????????????????????????????????????????????????????????????????????????????????????????????????????????????------
SSM096_CR_Eur22                       ????????????????????????????????????????????????????????????????????????????????????????????????????????????????????????????????TTTTAGGATTTATCGTTTGAGCCCATCATATATTTACAGTTGGTATAGACGTAGATACCCGAGCTTACTTTACTTCAGCTACAATAATTATTGCTATTCCTACAGGTATTAAAATTTTTAGTTGATTAGCTACTTATCATGGCACTAAAATCAAATATACCCCACATTCTTTATGGGCCTTAGGATTTATTTTTCTATTTACTATAGGAGGACTAACCGGAGTAGTTTTAGCTAATTCTTCTATTGATATTATTTTACATGATACTTATTATGTAGTAGCCCATTTTCATTATGTATTATCCATAGGAGCAGTTTTTACTATTCTAGCCGGATTAATTCAATGATTCCCATTATTTACCGGATTAACCCTAAACTCTATATTTTTAAAAATTCAATTTTTTACAATATTTATTGGAGTAAATTTAACCTTTTTCCCTCAACATTTCTTAGGACTAAGAGGAATACCCCGACGATTCTCTGACTATCCAGATGCCTATTTATTATGAAATTCTTTATCTTCAATTGGAAGATTAATTTCTCTTTCTAGAATCTTCTATTTCATTTTTCTTATCTGAGAAACC???????????????????????????????????????????????????????????????????????????????????????????????????????????????????????????????-??????---------------------????-?????----????---???-???---????????-?????????-?????------------???????????????????????????????????????????-??-------------?????---------------------------???????--?????--???????????????????????????-????????-??-------????????????????--------------???????????AGACGACGAATCGCTAGCCTATAGTTTCGTC---TCGTGT----CTGGTGTGATCGTCGTCGATGTTAGGCGA-----------TAGTAT---------------AATCTT-------TC------------------------------------------------------GATACTTGA-TGAGAAC-GAGGACAACGGTTGACGAGAAGTCTTGCGTAATTTTGTCCGTCGC---GTTGATG---------------------AAAA---ACGCTCGA-TTGACGA-------ATATTAA-TCGCTTGCTTCCGTT--ACC--GC---AACGAGAATAA--TATATTGTAACAAGCACGACS-AAW---ACATTCGTTGGAAGG-TTTTC----GCG-TCTCTA--------------------TAAAAACGCGA-TTTTCCGAAAACGAGAGATCGATCTGCCC-----------AAAGAGTTTTGGGATTTTGTTTATACGA------TCTC-GTGGTGTCGCGCGGGTACCTAGATATCGAGGCGCG-TTCTCG---AAATATCTATGCG----A-TTTTCGAGCCCCCGAATATCTAAG-AATTATC----------------GGCAGGCAGGCCG-----------------------ACCGAC--------CGACCGACCGACGATTGATCCGTTGGATTTT----------------------TCGTCGTCC----------TCG---------------------------TCGTCGCCG---CCGCCGTTGTTCGATGGT-------TATTT-AAAGA-TTTACGCCC?------????????????---??-????????-----------------??????-???????????----??????????-??????????????????????????????????????????????????-----????????????????????--???????????????????--????????????????????????????--??????????????????????????????????????--???????????????-----------??????????????????????????????????????????????????----------------------------------------------?????????????????????????????????????????????????????????????????????????????????????????---??????????????????????????????????????????????????????????????????????????????????????????????????????????????????????????????????????????????????????????????????????????????????????????????????????????????????????????????????????????????????????????????????????????????????????????????????????????????????????????????????????????????????????????????????????????????????????????????????????????????????????????????????????????????????????????????????????????????????????????????????????????????????????????????????????????????????????????????????????????????????????????????????????????????????????????????????????????????????????????????????????????????????????????????????????????????????????????????????????????????????????????????????????????????????????????????????????????????????????????????????????????????????????????????????????????????????????????????????????????????????????????????????????????????????????????????????????????????????????????????????????????????????????????????????????????????????????????????????????????????????????????????????????????????????????????????????????????????????????????????????????????????????????????????????????????????????????????????????????????????????????????????????????????????????????????????????????????????????????
SSM111_CR_Eur52                       CATCCAGAAAGTATACATTTTAATCCTTCCTGGGTTTGGAATGGTCTCTCATATCATTTGCCAAGAA-GAGGAAAAAAGGAAACTTTTGGAATCCTTGGTATAATTTATGCTATATTGGCTATTGGTATCTTAGGATTTATTGTTTGAGCCCACCATATATTTACAGTTGGAATAGATGTAGATACACGAGCCTATTTTACTTCAGCTACTATAATTATTGCAATCCCTACAGGAATCAAAATTTTTAGCTGATTAGCTACCTACCATGGTGTAAAAATTAAAGATACTCCTTCTTCTATATGATCTTTAGGATTCATTTTTCTATTTACTATAGGAGGATTAACAGGAGTAGTTCTAGCCAATTCCTCTATTGATATTATCCTCCATGATACCTACTACGTTGTCGCTCATTTCCATTATGTTCTTTCTATAGGAGCAGTTTTTACTATCTTAGCAGGATTAATTCAATGATTCCCTCTTTTTACAGGATTAACCCTTAATGCTAAATATCTAAAAGTTCAATTTCTAACCATATTTATTGGTGTAAATTTAACTTTTTTCCCTCAACACTTTTTAGGTTTAAGAGGTATACCTCGTCGATACTCAGATTATCCTGATTCATATTTACTTTGAAATAGAGTCTCTTCTATTGGTAGATTAATCTCCCTTTCCAGAATCTTCCATTTTATTTTTGTAATTTGAGAAGCTTTTTGTTCAAAACGATCTAATTTATCCCCATTTAGCCTGGCTACCTCTCTAGAATGATTACATTTTTTTCCTCCAGCAGATCACAATTTTGAAGAGCTTCCTCTAATTACTAATTTC????????????????????????????????????????????????????????????????????????????????????????????????????????????????????????????????????????????????????????????????????????????????????????????????????????????????????????????????????????????????????????????????????????????????????????????????????????????????????????????????????????????????????????????????????????????????????????????????????????????????????????????????????????????????????????????????????????????????????????????????????????????????????????????????????????????????????????????????????????????????????????????????????????????????????????????????????????????????????????????????????????????????????????????????????????????????????????????????????????????????????????????????????????????????????????????????????????????????????????????????????????????????????????????????????????????????????????????????????????????????????????????????????????????????????????????????????????????????????????????????????????????????????????????????????????????????????????????????????????????????????????????????????????????????????????????????????????????????????????????????????????????????????????????????????????????????????????????????????????????????????????????????????????????????????????????????????????????????????????????????????????????????????????????????????????????????????????????????????????????????????????????????????????????????????????????????????????????????????????????????????????????????????????????????????????????????????????????????????????????????????????????????????????????????????????????????????????????????????????????????????????????????????????????????????????????????????????????????????????????????????????????????????????????????????????????????????????????????????????????????????????????????????????????????????????????????????????????????????????????????????????????????????????????????????????????????????????????????????????????????????????????????????????????????????????????????????????????????????????????????????????????????????????????????????????????????????????????????????????????????????????????????????????????????????????????????????????????????????????????????????????????????????????????????????????????????????????????????????????????????????????????????????????????????????????????????????????????????????????????????????????????????????????????????????????????????????????????????????????????????????????????????????????????????????????????????????????????????????????????????????????????????????????????????????????????????????????????????????????????????????????????????????????????????????????????????????????????????????????????????????????????????????????????????????????????????????????????????????????????????????????????????????????????????????????????????????????????????????????????????????????????????????????????????????????????????????????????????????????????
SSM157_SN_Eur20                       ACACCCAGAAGTATATATTTTAATTTTACCAGGATTTGGAATAATTTCCCACATTATTTGTCAAGAAAGTGGAAAAAAGGAAACTTTTGGAATCCTAGGAATAATTTATGCAATAATAGCTATTGGTATTTTAGGATTTATCGTTTGAGCCCATCATATATTTACAGTTGGTATAGACGTAGATACCCGAGCTTACTTTACTTCAGCTACAATAATTATCGCCATTCCTACAGGTATTAAAATTTTTAGTTGATTAGCTACTTATCATGGTATTAAAATCAAATATACCCCACATTCTTTATGGGCCTTAGGATTTATCTTCCTATTTACTATAGGAGGACTAACCGGGGTAGTTTTAGCTAATTCCTCTATTGATATTATTTTACACGATACTTATTATGTAGTAGCCCATTTTCATTATGTATTATCCATAGGAGCAGTTTTTACTATTCTAGCCGGATTAATTCAATGATTTCCATTATTTACCGGATTAACCCTAAACTCTATATTTTTAAAAATTCAATTTTTTACAATATTTATTGGAGTAAATTTAACCTTTTTCCCTCAACATTTCTTAGGATTAAGAGGAATACCTCGACGATACTCTGACTATCCAGATGCCTATTTATTATGAAATTCTTTATCTTCAATTGGAAGATTAATTTCTCTTTCTAGAATCTTCTATTTCATTTTTATTATCTGAGAAACCTTAACTCTAAAACGATATAATCTATCATCTTTTAATCTATCTACATCATTAGAATGAATACAATTTTTCCCACCAGCTGATCATAGATACGAAGAACTCCCTTTAATTACTAATTTCGTCGTCGTTG-TCGTTC---------------------TACG-ATTGA----ACGT---ACGTTAC---GAACGA?G-TACACGTTT-GTAAA--------------ACATAAAAATCGAACTAAGTAGTCTTTTAAAATCTCGTTAA-TT-------------TGATT---------CGAA------------AGAGAGAGA--GAGAG--ATACGAAAATATCGCTTAAGTACAACT-ACTTCGAA-GA----------CCGCTGCACGAAA--------------AGACGACGAATCGATAGCCTATAGTTTCGTCTCGTCGTTTGT---GTGA------------TCGTCGTCGTCGATGTTAGGCGA-----------TAGTAT-------AATTT-TATATCTT-------TC------------------------------------------------------GATACTTAA-TGAGAAC-GAGGACAACGGTTGACGAGAAATCTTGCGTAATTTTGTCCGTCGC---GTTGAGG---------------------AAAA---ACGCTCGA-TAGACTA-------ATATTAA-TCGCTTGCTTCCGTT--ACC--GT-----CCACGAGAA--TATATCGTAAAAAGCACGACG-AAA---ACATTCGTTTGAAGG-TTTTC----GCG-TTTCTA--------------------TAAAAACGCGA-TTTTCCGAAAACGAGAGATCGATCTGCCC-----------AAAGAGTTTTGGGATTTTGTTTATACGA------TCTC-TTGGTGTCGCGCGGGTACCTAGATATCGAGGCGCG-TTCTCG---AAATATCTAAGCG----A-TTTTCGAGCCCCCGAATATCTAAG-AATTATC----------------GGCAGGCAGG-------------------------------C--------CGACCGACCGACGACTGAT-CGTTGGATTTT----------------------TCGTCGTCG----------T---------------------------------CGCCG---CCGCCGTTGTTCGATGGT-------TATTT-AAAGA-TTTACGCCCG------CCGTTTCGGAGA---TA-GACGTTCA-----------------AATCAT-AATAAGAACGT----CCCTCGAACG-TTGTTTGTGTTTTTTACACACCAGTAAAAAGTAAAGGCGTTCTTTCGGCG-----GCCTTCATTTACGAACATTG--ACACCTCACGTTTGTTTAC--GAGAAAAAGGTGCGCAACAAAGTTCGTT--CACGAGGCGCTAACGCCGAAGCAAAAAGAACGCTTTTA--TAAATAATGGTCAAT-----------ATACAGACGTAAACTTAATTCGACGTTAAATTCTTCCTTTTTATAATAAT----------------------------------------------AAAAAAAGGAGGAGATCTCGTCGAGAGTTAATAGAAAAAAGATTACCCTAAACGGTGGATCACTTGGCTCGTGGGTCGATGAAGAACGC---AGCTA????????????????????????????????????????????????????????????????????????????????????????????????????????????????????????????????????????????ATCTATGATCACCATATTTTTTACAAATTTTAATTACTTAAATTGCCTTTCAAACAGTGGCCTTAAGGTAAAGAATATGTATTCCAAAATCAGTAAGAATGCTCTTTATAGCGATGTTATTCTTACAGGTTAATGACGCTGAACTAATGGAACCAACCGACAAAAGAATGTTCGTTATTGCCGCCGCCTTAAGAAGTGGATACACCGTTGAAAAACTCTATGACCTAACCAAAATCGATAGATGGTTTTTGCAGAAAATGAAGCACATAATCGACTACTACTTGATGATGGAAACAATCGACCAGAATCATTTAACCAGTGATACTCTTCAAGAAGCTAAACAGTTCGGATTTTCTGATAAGCAAATCGCAACTGCAGTTAAAAGTACCGAATTGGCCATAAGAAAGAAACGTCAGGAATTCAACATTAGACCTTGCGTAAAGCAAATCGATACCGTTGCCGCAGAATGGCCTGCGACGACTAATTATTTATATCTGACATACAATGCTCTACAGCACGACTTTGATTTCTCTGAGCCTCATATTATGGTAATTGGATCAGGCGTGTATAGAATTGGAAGTTCGGTAGAATTTGATTGGTGTGCTGTTGGATGCCTCAGGGAGTTGAGACGTTTAGGCAAGAAAACCATCATGGTTAACTACAACCCCGAAACAGTTAGTACTGATTATGACATGTCTGATCGACTGTATTTCGAAGAAATATCTTT?GAAGTCGTTA???????????????????????????????????????????CCTGCTCATGGACTCGAAAAAGACGATCGAAGTAAACGATAACATTTCCATGCCCTACATCGGTTACCAAATCCTGCTTATGGGAGGCACCATTTTGGGACCCGGCACCATATTCCTTATGTTGGTAGGCGCCTTCGTGGCGGCTTTCCAAATAGACAACTGGACCAGTTTCTACTACAATCTCTATCCTATTTTGTTCTTCATGTTGGTGTGCTTCAGTTGCAAATCTAACATACAGGTAATTTGTTT------CAATTGTTA--TAAAGGCAAAAAACAAAAT-AGTT--TTCCTTCTAGTTGATCGTCGCTCAAATCCTCTCCACCGGCTATGCTTTGATC
SSM159_JG_Eur01                       CCACCCAGAAGTATATATTTTAATTTTACCAGGATTTGGAATAATTTCTCATATTATCTGTCAAGAAAGGGGGAAAAAAGAAACTTTTGGAATTTTAGGAATAATTTACGCAATAATAGCAATTGGTATTCTAGGTTTTATTGTTTGAGCTCATCATATATTTACAGTTGGTATAGATGTAGATACTCGAGCTTACTTTACCTCTGCCACAATAATTATTGCTATTCCCACAGGAATTAAAATTTTTAGTTGACTGGCTACCTACCATGGTATTAAAATCAAATATACCCCACATTCTTTATGAGCTTTAGGTTTTATTTTCCTATTTACAATAGGGGGATTAACTGGCGTAGTCTTAGCTAATTCTTCTATTGATATTATTTTACATGATACTTACTATGTAGTAGCTCATTTCCATTACGTATTATCTATAGGAGCAGTTTTTACTATTTTAGCAGGAATAATTCAATGATTCCCACTATTTACAGGATTAACCTTAAACTCTAATTATTTAAAAATTCAATTTTTTACTATATTTATTGGTGTAAACTTAACTTTTTTTCCCCAACATTTCTTAGGATTAAGAGGAATACCCCGACGATATTCTGATTATCCAGACGCATACCTATTATGAAATTCTATATCTTCTATTGGCAGACTAATTTCTCTTTCTAGGATTTTTTATTTTATTTTTATTATATGAGAAACTTTAACACTTAAACGACACAATTTATCTTCTTTTAATCTTTCTACATCTTTAGAATGATTGCAATTTTTCCCTCCAGCAGACCATAGATACAAAGAACTTCCTTTAATTACTAATTTC???GTCGTTG-TCGTTC---------------------TACG-ATTGA----ACGT---ACG-TAC---GAACGAAG-TACACGTTT-GTAAA--------------ACATAAAAATCGAACTAAGTAGTCCTTTAAAATCTCGTTAA-TT-------------TGATT---------CGAA--------------AGAGAGA--GAGAG--AGACGAAAATATCGCTTAAGTACAACT-ACTTCGA?-GA----------CCGCTGCACGAAA--------------AGACGACGAATCGATAGCCTATAGTTTCGTCTCGTCGTTCGTC-GTCGA------------TCGTCGTCGTCGATGTTAGGCGA-----------TAGTAT-------AA-TC-TATATCTT-------TC------------------------------------------------------GATACTTAA-TGAGAAC-GAGGACAACGGTTGACGAGAAATCTTGCGTAATTTYGTCCGTCGC---GTTGAGG---------------------AAAA---ACGCTCGA-TAGACTA-------ATATTAA-TCGCTTGCTTCCGTT--ACC--GT-----CCACGAGAA--TATATCGTAAAAAGCACGACG-AAA---ACATTCGTTTGAAGG-TTTTTCGCGTTG-TTTCTA--------------------TAAAAACGCGATTTTTCCGAAAACGAGAGATCGATCTGCCC-----------AAAGAGTTTTGGGATTTTGTTTATACGA------TCTC-TTGGTGTCGCGCGGGTACCTAGATATCGAGGCGCG-TTCTCG---AAATATCTAAGCG----A-TTTTCGAGCCCCCGAATATCTAAG-AATTATC----------------GGCAGGCAGG-------------------------------C--------CGACCGACCGACGACTGAT-CGTTGGATT?T----------------------TCGTCGTCG----------T---------------------------------CGCCG---CCGCCGTTGTTCGATGGT-------TATTT-AAAGA-TTTGCGCCCG------CCGTTTCGGAGA---TA-GACGTTCA-----------------AATCAT-AATAAGAACGT----CCCTCGAACG-TTGTTTGTGTTTTTTACACACCAGTAAAAAGTAAAGGCGTTCTTTCGGCG-----GCCTTCATTTACGAACATTG--ACACCTCACGTTTGTTTAC--GAGAAAAAGGTGCGCAACAAAGTTCGTT--CACGAGGCGCTAACGCCGAAGCAAAAAGAACGCTTTTA--TAAATAATGGTCAAT-----------ATACACACGTAAACTTAATTCGACGTTAAATTCTTCCTTTTTATAATAAT----------------------------------------------AAAAAAAGGAGGAGATCTCGTCGAGAGTTAATAGAAAAAAGATTACCC?AAACGGTGGATCACTTGGCTCGTGGGTCGATGAAG?ACGC---AGCTATGTAGGTGAAGTGATGGCAATTGGGAGGAAATTCGAGGAAGCTTTCCAGAAGGCGTTGAGGATGGTTGATGAGAATTTTCCAGGATTTGACCCTTATATTGAGCGGGTAAGTATAACCTAATACCTCCAAATTGATCCATATCTATGATCACCATATTTTTTACAAATTTTAATTACTTAAATTGCCTTTCAAACAGTGGCCTTAAGGTAAAGAATATGTATTCCAAAATCAGTAAGAATGCTCTTTATAGCGATGTTATTCTTACAGGTTAATGACGCTGAACTAATGGAACCAACCGACAAAAGAATGTTCGTTATTGCCGCCGCCTTAAGGAGTGGGTACACCGTGGAAAAACTCTATGACCTAACCAAAATCGATAGATGGTTTTTGCAAAAAATGAAGCACATAATCGACTACTACTTGATGATGGAAATAATCGACCAGAATCATTTAACCAGTGATACTCTTCAAGAAGCTAAACAGTTCGGATTTTCTGATAAGCAAATCGCAACTGCAGTTAAAAGTACCGAATTGGCCATAAGAAAGAAACGTCAGGAATTCAACATTAGACCTTGCGTAAAGCAAATCGATACCGTTGCCGCAGAATGGCCTGCGACGACTAATTATTTATATCTGACATACAATGCTCTACAGCACGACTTAGATTTCTCTGAGCCTCATATTATGGTAATTGGATCAGGCGTGTATAGAATTGGAAGTTCGGTAGAATTTGATTGGTGTGCTGTTGGATGCCTCAGGGAGTTGAGACGTTTAGGCAAGAAAACCATCATGGTTAACTATAACCCCGAAACAGTTAGTACTGATTATGACATGTCTGATCGACTGTATTTCGAAGAAATATCTTTTGAAGTCGTTATGGATATTTACAACTTAGAAAATCCTGAAGGAATTATTTTGTG???????ATGGACTCGAAAAAGACAATCGAAGTAAACGATAACATTTCCATGCCCTACATCGGTTACCAAATCCTGCTTATGGGCGGCACCATTTTGGGACCCGGCACCATATTCCTTATGTTGGTAGGCGCCTTCGTGGCGGCTTTCCAAATCGACAACTGGACCAGTTTCTACTACAATCTCTATCCTATTTTGTTCTTCATGTTGGTGTGCTTCACTTGCAAATCTAACATACAGGTAATTTGTTT------CAATTGTCA--TAAAGGCAAAAAACAAAAT-AGTT--TTCCTTCTAGTTGATC????????????????????????????????????
SSM176_JG_Eur30                       CCACCCAGAAGTATATATTTTAATTTTACCAGGATTTGGAATAATTTCTCATATTATCTGTCAAGAAAGGGGGAAAAAAGAAACTTTTGGAATTTTAGGAATAATTTACGCAATAATAGCAATTGGTATTCTAGGTTTTATTGTTTGAGCTCATCATATATTTACAGTTGGTATAGATGTAGATACTCGAGCTTACTTTACCTCTGCCACAATAATTATTGCTATTCCCACAGGAATTAAAATTTTCAGTTGACTGGCTACCTACCATGGTATTAAAATCAAATATACCCCACATTCTTTATGAGCTTTAGGTTTTATTTTCCTATTTACAATAGGGGGATTAACTGGCGTAGTCTTAGCTAATTCTTCTATTGATATTATTTTACATGATACTTACTATGTAGTAGCTCATTTCCATTACGTATTATCTATAGGAGCAGTTTTTACTATTTTAGCAGGAATAATTCAATGATTCCCACTATTTACAGGATTAACCTTAAACTCTAATTATTTAAAAATTCAATTTTTTACTATATTTATTGGTGTAAACTTAACTTTTTTTCCCCAACATTTCTTAGGATTAAGAGGAATACCCCGACGATATTCTGATTATCCAGACGCATACCTATTATGAAATTCTATATCTTCTATTGGCAGACTAATTTCTCTTTCTAGGATTTTTTATTTTATTTTTATTATATGAGAAACTTTAACACTTAAACGACACAATTTATCTTCTTTTAATCTTTCTACATCTTTAGAATGATTGCAATTTTTCCCTCCAGCAGACCATAGATACAAAGAACTTCCTTTAATTACTAATTTCGTCGTCGTCG-TCGTTC---------------------TACG-ATTGA----ACGT---ACG-TAC---GAACGAAG-TACACGTTT-GTAAA--------------ACATGAAAATCGAACTAAGTAGTCTTTTAAAATCTCGTTAA-TT-------------TGATT---------CGAA----------------AGAGA--GAGAG--ATACGAAAATATCGCTTAAGTACAACT-ACTTCGAA-GACCGA---CCGCCGCCGCACGAAA--------------AGACGACGAATCGATTGCCTATAGTTTCGTCTCGTCGTCTGT---GTGA------TCGTCGTCGTCGTCGTCGATGTTAGGCGA-----------TAGTAT-------AATTTATATATCTT-------TC----------------------------------------------------GAGATACTTAA-TGAGAAC-GAGGACAACGGTTGACGAGAAATC?TGCGTAATTTTGTCTGTCGC---GTTGATG---------------------AAAA---ACGCTCGA-TAGACTA-------ATATTAA-TCGCTTGTTTCCGTTACACC--GT-----CCACGAGAA--TATATCGTAAAAAGCACGATG-?AA---ACATTCGTTTGAAGG-TTTTC----GCG-TTTCTA--------------------TAAAAACGCGA-TTTTCCGAAAACGAGAGATCGATCTGCCC-----------AAAGAGTTTTGGGATTTTGTTTATACGA------TCTC-TTGGTGTCGTGCGGGTACCTAGATATCGAGGCGCG-TTCTCG---AAATATCTAAGCG----A-TTTTCGAGCCCCCGAATATCTAAG-AATTATC----------------GGCAGGCAGGTAG---GCCG----------------ACCGAC--------CGACCGACCGACGACTGATCCGTTGGATTTT----------------------TCGTCGTCG----------TCG---TCGTC------------------GTCGCCGCCG---CCGCCGTTGTTCGATGGT-------TATTT-AAAGA-TTTACGCCCG------CCGTTTCGGAGA---TA-GACGTTCG-----------------AACCGT-AATAAGAACGT----CCCTCGAACGTTTGTTTGTGTTTTTTACCCACCAGTAAAAAGTAAAGGCGTTCTTTCGGCG-----GCCTTCATTTACGAACATTG--GCACCTCACGTTTGTTTACGAGAGAAAAAGGTGCGCAAAAAAGTTCGTT--CACGAGGCGCGAATGCCGAAGCAAAAAGAACGCTTTTA--TAAATAATGGTCAAT---------ACACACACACGTAAACTTAATTCGACGTTAAATTCTTCCTTTTTATAATAAT----------------------------------------------AAAAAAAGAAGGA??????????????????????????????????????????????????-?????????????????????????---?????TGTAGGTGAAGTGATGGCAATTGGAGGGAAATTCGAGGAAGCTTTCCAGAAGGCGTTGAGGATGGTTGATGAGAATTTTCCAGGATTTGACCCTTATATTGAGCGGGTAAGTTTAACCTAATTCCTCCCAATTGATCCATATCTATGACCACCATATTTTTTACAAATTTTAATCACTTAAATTGCCTTTCAAACAGTGGCCTTAAGATAAAGAATATGTATTCCAAAATCAGTAAGAATGCTCTTTATAGCGATGTTATTCTTACAGGTTAATGACGCTGAATTAATGGAACCAACCGACAAAAGAATGTTCGTTATTGCCGCCGCCTTAAGGAGTGGGTACACCGTTGAAAAACTCTATGACCTAACCAAAATCGATAGATGGTTTTTGCAAAAAATGAAGCACATAATCGACTACTACTTGATGATGGAAACAATCGACCAGAATCATTTAACCAGTGATACTCTTCAAGAAGCTAAACAGTTCGGATTTTCTGATAAGCAAATCGCAACTGCAGTTAAAAGTACCGAATTGGCCATAAGAAAGAAACGTCAGGAATTCAACATTAGACCTTGCGTAAAGCAAATCGATACCGTTGCCGCAGAATGGCCTGCGACGACTAATTATTTATATCTGACATACAATGCTCTACAGCACGACTTAGATTTCTCTGAGCCTCATATTATGGTAATTGGATCAGGCGTGTATAGAATTGGAAGTTCGGTAGAATTTGATTGGTGTGCTGTTGGATGCCTCAGGGAGTTGAGACGTTTAGGCAAGAAAACTATCATGGTTAACTATAACCCCGAAACAGTTAGTACTGATTATGACATGTCTGATCGACTGTATTTCGAAGAAATATCTTTTGAAGTCGTTATGGATATTTACAACTTAGAAAATCCTGAAGGAATTATTTTGTGCCTGCTCATGGACTCGAAAAAGACYATCGAAGTAAACGATAACATTTCCATGCCCTACATCGGTTACCAAATCCTGCTTATGGGCGGCACCATTTTGGGACCCGGCACCATATTCCTTATGTTGGTAGGCGCCTTCGTGGCGGCYTTCCAAATCGACAACTGGACCAGTTTCTACTACAATCTCTATCCTATTTTGTTCTTCATGTTGGTGTGCTTCACTTGCAAATCTAACATACAGGTAATTTGTTT------CAATTGTCA--TAAAAGCAAAAAACAAAAT-AGTT--TTCCTTCTAGTTGATCGTCGCTCAAATTCTCTCCACCGGCTATGCTTTGATC
SSM178_JG_OG9                         ACACCCTGAAGTATACATCTTGATTCTTCCTGGATTTGGAATAATCTCTCATATTATCTGCCAAGAAAGTGGGAAAAAGGAAACTTTTGGAATTTTAGGTATAATTTATGCTATACTAGCTATCGGAATCTTAGGATTTATCGTTTGAGCACACCATATATTTACAGTAGGTATAGATGTAGACACACGAGCATATTTCACTTCAGCTACTATAATTATTGCAATTCCTACAGGAATTAAAATTTTTAGATGATTAGCAACCTATCATGGTGTAAAAATTAAAGATACTCCTTCATCATTATGATCCTTAGGATTCATTTTTCTATTTACTATAGGTGGATTAACAGGAGTAGTCTTAGCCAACTCTTCTATTGATATTATCCTTCATGATACCTACTACGTAGTTGCTCATTTCCATTATGTTCTTTCCATAGGAGCAGTTTTTACCATTCTAGCAGGCCTGATCCAATGATTTCCTCTTTTTACAGGATTAACCCTAAACCCTAAATATTTAAAAATTCAATTTCTAACTATATTTATTGGTGTAAATTTAACTTTTTTCCCACAGCACTTTCTAGGTTTAAGAGGTATACCTCGTCGATACTCGGATTACCCAGATTCATATATACTCTGAAACAGAATTTCTTCCATCGGTAGATTAATCTCACTTTCTAGAATCTTCCATTTTATTTTTGTAATTTGAGAAGCCTTTTGTTCAAAACGAGCTAATTTGTCACCTTTAAGCCTAGCAACCTCCTTAGAATGATTACATTTTTTCCCACCAGCTGACCACAACTTTGAGGAACTCCCCCTAGTTACCAATTTCGTCGTTGTCG-TCGTTTATAAAATAA--------ACG-TACG-TACGT----ACGA---ACG-AAC---GAACCGAG-TACACGGTT-GTA----------------TCAAAACTATCGAACTAAGTTGTCATTTTCATTCGATGAAA-TC-------------CGACGATGATTA--TGTGTCGTGTCGCTTAGTCGTTGTT--AAAAA--CGACGATGGACTCGACGAATTAAGACG-AACTA---------------GTCGTGGTTTAC--GAG---AATTG---CCTCAACTAATTGTTGTCTGCAAATTTCAA--TCTCGTTTGA-------------CTTTTTCGACTAA------TGTTAGTCTA-----------TCGTGT-------CGTCG-TCCGTCGT-------TG-AAACGTATTAGGTG--------------ACATCACGTC----ATCGTCGTGATTTCGAATGA-TAATTAG-AATGACAGCGGTTAACGAGAAAGTGTGCGTAA--TCGCTGGTCGT---GTTGATGTCGATCGTCGAACGACGTTTCGAAA---TCGCTTGA-CCGACGA-------ATGGTAATTCGCTCGCTTCCGTT--TCC--GT------CGTTAATA--AATATTGTGAAATGCACTACG-AAAA-ACTGGTAGTCCGAAGT-TTTTC----GCG-TTTCCGCCGTTTTTTAAAAAACGAGTTAGAAACGCGA-ATTTCCGAAACT--GAGATCGAGCTG-CC----------GAAGGTTTCTTTGGATTTTGTTTTTACGA------TCTC-TTG-------GCGGGTACCTAGATATCGAGACGTG-TTCGAAATTATTTGCCTCCGCGCTTTA-GTTTCGAACTGCCGAAAATCTAAG-GACGACAGATCGGCAACTAA--TGGCAGATAGGTCG---ACCGA------------CCGATAGAC--------TGATTGATTGACGGACGATCG-T------------------------------TCGTCGTCA----TCG---TCG---CCGCT------------------GTCATAGTCGCCGTCGTCGTCGTTCGATGGTATATAC---TTT-AAGGA-TTTTCGCCCGCTACCACCGTTTCGGAGA---TACGACGTTC---------------------CGC-ATCGAGAACGT----CCTCCGGACGCCAGTTTGTGTTTTTCACGCACCTA-GAAAAATAAAGGCGCTCTTCCGATG-----GCCTTCATTTACGAACATTA--ACACCCCACGTTTGTTTAC--GAGAAGGTG----TATATAATGGTCGTT--CGCAAGGTACATGCGTCGGA--AAAAAGCGCGCTTTTA--TAAATTATAGCCAAT-----------ATGTATATACTTGACGTTACGATTTTCCTTTTTATAACGAATAAAAAAGG----------------------------------------------GGAGGTCTCGTCTAAAGTTGTAAAAAAGAYTACCCTAAACGGTGGATCACTTGGCTCGTGGGTCGA????????????????---------------TGTAGGTGAGGTGATGGCCATAGGAAGGAAATTCGAGGAAGCTTTTCAGAAGGCGTTACGAATGGTTGATGAAAATTTTCCTGGATTTGACCCCTATATTCAACAGGTACGTTT--------------CAAGCGGTCCCTATCCATMGTTAC----TCTTTTATAAA------------------ACTTCCAAGTAGAGGCTTAATGATATTAAATACCTA-----------------------------------CCATTCTTGCAGGTCAACGATGCTGAATTAATGGAACCAACTGACAAAAGAATGTTTGTTATTGCCGCCGCCTTAAAGAAAGGATACACCGTTGAAAAACTCTATGACCTAACCAAAATCGACAGATGGTTTTTGCAGAAAATGAAGCACATAATCGACTATTACTCCATGATGGAAACCATCGACCATAATCATTTAACCAGTGATACTCTTCAACAAGCTAAACAATTCGGATTTTCTGATAAGCAAATCGCGACTGCAGTTAAAAGTACCGAATTGGCCATTAGAAAAAAACGTGAGGAATTCAACATTAAGCCATGCGTAAARCAAATYGATACTGTTGCAGCAGAATGGCCCGCAACGACTAATTATTTATTTCTGACATATAATGCTCTAGAGCAYGACTTAGAGTTTTCAGAACCTCATATTATGGTAATCGGATCAGGCGTGTATAGRATCGGAAGTTCGGTAGAATTTGATTGGTGTGCTGTGGGATGTCTCAGGGAGTTGAGACGCCTAGGAAAGAAAACCATAATGGTTAATTACAATCCCGAAACAGTTAGTACCGACTATGACATTTCTGATCGACTGTATTTCGAAGAAATATCATTTGAAGTTGTTATGGATATTTACAATTTAGAAAATCCTGAAGGAATTATTTTGTCCCTGCTCATGGACTCCAAAAAGAMGATTGAAGTAAACGACAACATCTCCATGCCCTACATCGGTTACCAAATTCTGCTTATGGGCGGCACTATTCTGGGACCTGGCACCATATTCCTTATGTTGGTTGGTGCTTTCGTGGCCGCTTTCCAAATCGACAACTGGACCAGCTTCTACTACAACCTCTATCCCATTTTGTTCTTCATGTTGGTATGCTTCGCATGCAAATCTAACATACAGGTAATTTCTTT------CGTCTGTTA--TAAA-CCAAAAAGCATAACAAGTT--TTCTTCC-AGCTAATCGTCGCTCAAATTCTCTCCACCGGCTACGCTTTGATC
SSM222_BM_Eur40                       ?????????????????????????????????????GGAATAATCTCTCATATTATCTGCCAAGAAAGCGGAAAAAGGGAAACTTTTGGAATTTTAGGTATAATTTATGCTATACTAGCTATCGGAATTTTAGGATTTATCGTTTGAGCACACCATATATTTACAGTAGGTATAGATGTAGACACACGAGCATATTTCACTTCAGCAACTATAATTATTGCAATTCCTACAGGAATTAAAATTTTTAGATGATTAGCAACCTATCATGGTGTAAAAATTAAGGATACTCCTTCATCATTATGATCCTTAGGATTCATTTTTCTATTTACTATAGGTGGATTAACAGGAGTAGTCTTAGCCAACTCTTCTATTGATATTATCCTTCACGATACTTACTATGTGGTTGCTCATTTCCATTATGTTCTTTCTATAGGGGCAGTTTTCACCATCCTAGCAGGCCTGATCCAATGATTTCCTCTTTTTACAGGATTAACCCMAAACCCTAAATATTTGAAAATTCAATTTCTAACTATATTTATTGGTGTAAATTTAACTTTTTTCCCACAGCACTTTCTAGGTTTAAGAGGGATACCTCGTCGATACTCAGATTACCCTGATTCATATATACTCTGAAACAGAGTTTCTTCCATCGGTAGATTAATCTCACTTTCTAGAATCTTCCATTTTATTTTTGTAATTTGGGAAGCCTTTTGTTCAAAACGAGCTAATTTATCACCTTTAAGCCTAGCTACCTCCTTAGAATGATTACAT???????????????????????????????????????????????????????????????????????????????????????????????????????????????????????????????????????????????????????????????????????????????????????????????????????????????????????????????????????????????????????????????????????????????????????????????????????????????????????????????????????????????????????????????????????????????????????????????????????????????????????????????????????????????????????????????????????????????????????????????????????????????????????????????????????????????????????????????????????????????????????????????????????????????????????????????????????????????????????????????????????????????????????????????????????????????????????????????????????????????????????????????????????????????????????????????????????????????????????????????????????????????????????????????????????????????????????????????????????????????????????????????????????????????????????????????????????????????????????????????????????????????????????????????????????????????????????????????????????????????????????????????????????????????????????????????????????????????????????????????????????????????????????????????????????????????????????????????????????????????????????????????????????????????????????????????????????????????????????????????????????????????????????????????????????????????????????????????????????????????????????????????????????????????????????????????????????????????????????????????????????????????????????????????????????????????????????????????????????????????????????????????????????????????????????????????????????????????????????????????????????????????????????????????????????????????????????????????????????????????????????????????????????????????????????GTT-AGAATGGTTGATGAAAATTTTCCTGGATTTGACCCCTATACTCAACAGGTACGTTT--------------TAAGCGGTCCCTATCCATCGTTAC----TCTTTTATAAA------------------ACTTCCAAGTAAAGGCTTAATGATATTAAATACCTA-----------------------------------CCATACTTGCAGGTCAACGATGCTGAATTAATGGAACCAACTGACAAAAGAATGTTTGTTATTGCCGCCGCCTTAAGGAAAGGGTACACCGTTGAAAAACTCTATGACCTAACCAAAATCGACAGATGGTTTTTGCAGAAAATGAAGCACATAATCGACTATTACTCCATGATGGAAACCATCGACCATAATCATTTAACCAKTGATACTCTTCAACAAGCTAAACAATTCGGATTTTCTGATAAGCAAATTGCGACTGCAGTTAAAAGTACCGAATTGGCCATTAGAAAAAAACGTGAGGAATTCAACATTAAGCCATGCGTAAAGCAAATCGATACTGTTGCAGCAGAATGGCCCGCAACGACTAATTATTTATTTCTGACATATAATGCTCTACAGCACGACTTAGATTTTTCAGAACCTCATATTATGGTAATCGGATCAGGCGTGTATAGAATCGGAAGTTCGGTAGAATTTGATTGGTGTGCTGTGGGATGTCTCAGAGAGTTGAGACGCCTAGGAAAGAAAACCATCATGGTTAATTACAATCCCGAAACAGTTAGTACCGATTATGACATTTCTGATCGACTGTATTTCGAAGAAATATCATTTGAAGTTGTTATGGATATTTACAATTTAGAAAATCCTGAAGGAATTATTTTGTCCCTGCTCATGGACTCCAAAAAGACGATTGAAGTAAACGACAACATCTCCATGCCCTATATCGGTTACCAAATTCTGCTTATGGGCGGCACTATTCTGGGACCAGGCACCATATTCCTTATGTTGGTTGGTGCTTTCGTGGCCGCTTTCCAAATCGACAACTGGACCAGCTTCTACTACAACCTCTATCCCATTTTGTTCTTCATGTTGGTATGCTTCGCGTGCAAATCTAACATACAGGTAATTTCTTT------CGACTGTTA--TAAA-CCAAAAAGCATAACAAGTT--TTCTTCC-AGCTAATCGTCGCTCAAATTCTCTCCACCGGCTACGCTTTGATC
SSM224_BM_Eur18                       CCATCCAGAAGTATATATTTTAATTTTACCAGGATTTGGAATAATTTCTCATATTATCTGTCAAGAAAGAGGAAAAAAAGAAACTTTTGGAATTTTAGGAATAATTTATGCAATAATAGCAATTGGTATTCTAGGTTTTATTGTTTGAGCTCATCATATATTTACAGTTGGTATAGATGTAGATACTCGAGCTTACTTTACTTCTGCCACAATAATTATTGCTATTCCCACAGGAATTAAAATTTTTAGTTGACTAGCTACCTACCATGGTATTAAAATCAAATATACCCCACATTCTTTATGAGCTTTAGGTTTCATTTTCCTATTTACAATAGGGGGATTAACTGGGGTAGTCTTAGCTAATTCTTCTATTGATATTATTTTACATGATACTTACTATGTAGTAGCTCATTTCCATTACGTATTATCTATAGGAGCAGTTTTTACTATTTTAGCAGGAATAATTCAATGATTCCCACTATTTACAGGATTAACCTTAAACTCTAATTATTTAAAAATTCAATTTTTTACTATATTTATTGGTGTAAACTTAACTTTTTTTCCTCAACATTTCTTAGGGTTAAGAGGAATACCCCGACGATACTCTGATTATCCAGATGCATACCTATTATGAAATTCTATATCTTCTATTGGCAGACTAATTTCTCTTTCTAGGATTTTTTATTTTATTTTTATTATATGAGAAACTTTAACACTTAAACGACACAATTTATCTTCTTTTAATCTTTCTACATCTTTAGAATGATTACAATTTTTCCCTCCAGCAGATC???????????????????????????????????????????????????????????????????????????????????????????????????????????????????????????????????????????????????????????????????????????????????????????????????????????????????????????????????????????????????????????????????????????????????????????????????????????????????????????????????????????????????????????????????????????????????????????????????????????????????????????????????????????????????????????????????????????????????????????????????????????????????????????????????????????????????????????????????????????????????????????????????????????????????????????????????????????????????????????????????????????????????????????????????????????????????????????????????????????????????????????????????????????????????????????????????????????????????????????????????????????????????????????????????????????????????????????????????????????????????????????????????????????????????????????????????????????????????????????????????????????????????????????????????????????????????????????????????????????????????????????????????????????????????????????????????????????????????????????????????????????????????????????????????????????????????????????????????????????????????????????????????????????????????????????????????????????????????????????????????????????????????????????????????????????????????????????????????????????????????????????????????????????????????????????????????????????????????????????????????????????????????????????????????????????????????????????????????????????????????????????????????????????????????????????????????????????????????????????????????????????????????????????????????????????????????????????????????????????????????????????????????????????????????????????????????????????????????????????????????????????????????????????????????????????????????????????????????????????????????????????????????????????????????????????????????????????????????????????????????????????????????????????????????????????????????????????????????????????????????????????????????????????????????????????????????????????????????????????????????????????????????????????????????????????????????????????????????????????????????????????????????????????????????????????????????????????????????????????????????????????????????????????????????????????????????????????????????????????????????????????????????????????????????????????????????????????????????????????????????????????????????????????????????????????????????????????????????????????????????????????????????????????????????????????????????????????????????????????????????????????????????????????????????????????????????????????????????????????????????????????????????????????????????????????????????????????????????????????????????????????????????????????????????????????????????????????????????????????????????????????????????????????????????????????????????????????????????????????????????????????????????????????????
SSM227_BM_Eur11                       CCACCCAGAAGTATATATTTTAATTTTACCAGGATTTGGAATAATTTCTCATATTATCTGTCAAGAAAGGGGGAAAAAAGAAACTTTTGGAATTTTAGGAATAATTTACGCAATAATAGCAATTGGTATTCTAGGTTTTATTGTTTGAGCTCATCATATATTTACAGTTGGTATAGATGTAGATACCCGAGCTTACTTTACTTCTGCCACAATAATTATTGCTATTCCCACAGGAATTAAAATTTTTAGTTGACTGGCTACCTACCATGGTATTAAAATCAAATATACCCCACATTCTTTATGAGCTTTAGGTTTTATTTTCCTATTTACAATAGGGGGATTAACTGGCGTAGTCTTAGCTAATTCTTCTATTGATATTATTTTACATGATACTTACTATGTAGTAGCTCATTTCCATTACGTATTATCTATAGGAGCAGTTTTTACTATTTTAGCAGGAATAATTCAATGATTCCCACTATTTACAGGATTAACCTTAAACTCTAATTATTTAAAAATTCAATTTTTTACTATATTTATTGGTGTAAACTTAACTTTTTTTCCCCAACATTTCTTAGGATTAAGAGGAATACCCCGACGATACTCTGATTATCCAGATGCATACCTATTATGAAATTCTATATCTTCTATTGGCAGACTAATTTCTCTTTCTAGGATTTTTTATTTTATTTTTATTATATGAGAAACTTTAACACTTAAACGGCACAATTTATCTTCTTTTAATCTTTCTACATCTTTAGAATGATTACAATTTTTCCCTCCAGCAGACCATAGATACAAAGAACTTCCTTTAATTACTAATTTCGTCGTTGTCG-TCGTTC---------------------TACG-ATTGA----ACGT---ACG-TAC---GAACGAAG-TACACGTTT-GTAAA--------------ACATGAAAATCGAACTAAGTAGTCTTTTAAAATCTCGTTAA-TT-------------TGATT---------CGAAAGA--------GAGAGAGAGA--GAGAG--ATACGAAAATATCGCTTAAGTACAACT-ACTTCGAA-GACCGAC--CGACCGCCGCACGAAA--------------AGACGACGAATCGATTGCCTATAGTTTCGTCTCGTCGTCTGT---GTGA---------TCGTCGTCGTCGTCGATGTTAAGCGA-----------TAGTAT-------AATTT-TATATCTT-------TC------------------------------------------------------GATACTTAA-TGAGAAC-GAGGACAACGGTTGACGAGAAATCTTGCGTAATTTTCTCTGTCGC---GTTGATG---------------------AAAA---ACGCTCGA-TAGAGTA-------ATATTAA-TCGCTTGTTTCCGTT--ACC--GT-----CCACGAGAA--TATATCGTAAAAAGCACGATG-AAA---ACATTCGTTTGAAGG-TTTTC----GCG-TTTCTA--------------------TAAAAACGCGA-TTTTCCGAAAACGAGAGATCGATCTGCCC-----------AAAGAGTTTTGGGATTTTGTTTATACGA------TCTC-TTGGTGTCGCGCGGGTACCTAGATATCGAGGCGCG-TTCTCG---AAATATCTAAGCG----A-TTTTCGAGCCCCCGAATATCTAAG-AATTATC----------------GGTAGGCAGGCAG---GCAGGCAG------------GCCGAC--------CGACCGACCGACGACTGATCCGTTGGATTGT----------------------TGGTCGTCG----TCG---TCG---TCGCC------------------GCCGCCGCCG---CCGCCGTTGTTCGATGGT-------TATTT-AAAGA-TTTACGCCCG------CCGTTTCGGAGA---TA-GACGTTCG-----------------AACCGT-AATAAGAACGT----CCCTCGAACGTTTGTTTGTGTTTTTTACACACCAGTAAAAAGTAAAGGCGTTCTTTCGGCG-----GCCTTCATTTACGAACATTG--GCACCTCACGTTTGTTTAC--GAGAAAAAGGTGCGCAAAAAAGTTCGTT--CACGAGGCGCGAGTGCCGAAGCAAAAAGAACGCTTTTA--TAAATAATGGTCCAT-----------ACACACACGTAAACTTAATTCGACGTTAAATTCTTCCTTTTTATAATAAT----------------------------------------------AAAAAAAGGAGGAGATGTCGTCGAGAGTTAATAGAAAAA????????????????????????-?????????????????????????---?????TGTAGGTGAAGTGATGGCAATTGGGAGGAAATTCGAGGAAGCTTTCCAGAAGGCGTTGAGGATGGTTGATGAGAATTTTCCAGGATTTGACCCTTATATTGAGCGGGTAAGTATAACCTAATACCTCCCAATTGATCCATATCTATGATCACCATATTTTTTACAAATTTTAATTACTTAAATTGCCTTTCAAACAGTGGCCTTAAGGTAAAGAATATGTATTCCAAAATCAGTAAGAATGCTCTTTATAGCGATGTTATTCTTACAGGTTAATGACGCTGAACTAATGGAACCAACCGACAAAAGAATGTTCGTTATTGCCGCCGCCTTAAGGAGTGGGTACACCGTTGAAAAACTCTATGACCTAACCAAAATCGATAGATGGTTTTTGCAAAAAATGAAGCACATAATCGACTACTACTTGATGATGGAAACAATCGACCAGAATCATTTAACCAGTGATACTCTTCAAGAAGCTAAACAGTTCGGATTTTCTGATAAGCAAATCGCAACTGCAGTTAAAAGTACCGAATTGGCCATAAGAAAGAAACGTCAGGAATTCAACATTAGACCTTGGGTAAAGCAAATCGATACCGTTGCCGCAGAATGGCCTGCGACGACTAATTATTTATATCTGACATACAATGCTCTACAGCACGACTTAGATTTCTCTGAGCCTCATATTATGGTAATTGGATCAGGCGTGTATAGAATTGGAAGTTCGGTAGAATTTGATTGGTGTGCTGTTGGATGCCTCAGGGAGTTGAGACGTTTAGGCAAGAAAACCATCATGGTTAACTATAACCCCGAAACAGTTAGTACTGATTATGACATGTCTGATCGACTGTATTTCGAAGAAATATCTTTTGAAGTCGTTATGGATATTTACAACTTAGAAAATCCTGAAGGAATTATTTTGTGCCTGCTCATGGAC???GAAAAAGAA???GAAGTAAACGATAACATTTCCATGCCCTACATCGGTTACCAAATCCTGCTTATGGGCGGCACCATTTTGGGACCCGGCACCATATTCCTTATGTTGGTAGGCGCCTTCGTGGCGGCTTTCCAAATCGACAACTGGACCAGTTTCTACTACAATCTCTATCCTATTTTGTTCTTCATGTTGGTGTGCTTCACTTGCAAATCTAACATACAGGTAATTTGTTT------CAATTGTYA--TAAAGGCAAAAAACAAAAT-AGTT--TTCCTTCCAGTTGATCGTCGCTCAAATTCTCTCCACCGGCTATGCTTTGATC
SSM257_ER_Eur09                       CCACCCAGAAGTATATATTTTAATTTTACCAGGATTTGGAATAATCTCACACATTATCTGTCAAGAAAGAGGGAAAAAAGAAACTTTTGGAATTTTAGGAATAATTTATGCAATAATAGCAATTGGTATCTTAGGTTTTATTGTTTGAGCTCATCATATATTCACAGTTGGTATAGATGTAGATACTCGAGCTTACTTTACTTCTGCCACAATAATTATTGCTATTCCCACAGGAATTAAAATTTTTAGTTGATTAGCTACCTACCATGGAATTAAAATTAAATATACCCCACATTCTTTATGAGCTTTAGGTTTTATTTTCCTATTTACAATAGGAGGATTAACTGGAGTAGTCTTAGCTAATTCTTCTATTGATATTATTTTACATGATACTTACTATGTAGTAGCTCATTTCCATTACGTATTATCTATAGGAGCAGTTTTTACTATTTTAGCAGGAATAATCCAATGATTTCCATTATTTACAGGATTAACCTTAAACCCCAATTATTTAAAAATTCAATTTTTTACTATATTTATTGGTGTAAACTTAACTTTTTTCCCCCAACATTTTCTAGGGTTAAGAGGAATACCCCGACGATATTCTGACTATCCAGATGCATATTTATTATGAAATTCTGTATCTTCTATTGGCAGACTAATTTCTCTTTCTAGAATTTTTTATTTCATTTTTATTATATGAGAAACTTTAACACTTAAACGACATAATTTATCTTCTTTTAATCTTTCTACATCTTTAGAATGATTACAATTTTTCCCTCCAGCAGACCATAGATATAAAGAACTCCCTTTAATTACTAATTTC????????????????????????????????????????????????????????????????????????????????????????????????????????????????????????????????????????????????????????????????????????????????????????????????????????????????????????????????????????????????????????????????????????????????????????????????????????????????????????????????????????????????????????????????????????????????????????????????????????????????????????????????????????????????????????????????????????????????????????????????????????????????????????????????????????????????????????????????????????????????????????????????????????????????????????????????????????????????????????????????????????????????????????????????????????????????????????????????????????????????????????????????????????????????????????????????????????????????????????????????????????????????????????????????????????????????????????????????????????????????????????????????????????????????????????????????????????????????????????????????????????????????????????????????????????????????????????????????????????????????????????????????????????????????????????????????????????????????????????????????????????????????????????????????????????????????????????????????????????????????????????????????????????????????????????????????????????????????????????????????????????????????????????????????????????????????????????????????????????????????????????????????????????????????????????????????????????????????????????????????????????????????????????????????????????????????????????????????????????????????????????????????????????????????????????????????????????????????????????????????????????????????????????????????????????????????????????????????????????????????????????????????????????????????????????????????????????????????????????????????????????????????????????????????????????????????????????????????????????????????????????????????TTATAGCGATGTTATTCTTACAGGTTAATGACGCTGAACTAATGGAACCAACCGACAAAAGAATGTTCGTTATTGCCGCCGCCTTAAGGAGTGGGTACACCGTTGAAAAACTCTATGACCTAACCAAAATCGATAGATGGTTTTTGCAAAAAATGAAGCACATAATCGACTACTACTTGATGATGGAAACAATCGACCGGAATCATTTAACCAGTGATACTCTTCAAGAAGCTAAACAGTTCGGATTTTCTGATAAGCAAATCGCAACTGCAGTTAAAAGTACCGAATTGGCCATAAGAAAGAAACGTCAGGAATTCAACATTAGACCTTGCGTAAAGCAAATCGATACCGTTGCCGCA?AATGGCCTGCGACGACTAATTATTTATATCTGACATACAATGCTCTACAGCACGACTTAAATTTCTCTGAGCCTCATATTATGG?AATTGGATCAGGCGTGTATAGAATAGGAAGTTCGGTAGAATTTGATTGGTGTGCTGTTGGATGCCTCA?GGAGTTGAGACGTTTAGGCAAGAAAACCATCATGGTTAACTATAACCCC?A?ACAGTTAGTACTGATTATGACATGTCTGATCGACTGTATTTCGAAGAAATATCTTTTGAAGTCGTTATGGATATTTACAACTTA?AAAATCCTGA?GGAATTATTTTGTGCTTGCTCATGGACTCGAAAAAGACAATCGAAGTAAACGATAACATTTCCATGCCCTACATCGGTTACCAAATCCTGCTTATGGGCGGCACCATTTTGGGACCCGGCACCATATTCCTTATGTTGGTAGGCGCCTTCGTGGCGGCTTTCCAAATCGACAACTGGACCAGTTTCTACTACAATCTCTATCCTATTTTGTTCTTCATGTTGGTGTGCTTCACTTGCAAATCTAACATACAGGTAATTTGTTT------CAATTGTCA--TAAAGGCAAAAAACAAAAT-AGTT--TTCCTTCTAGTTAATCGTCGCTCAAATTCTCTCCACCGGCTATGCTTTGATC
SSM261_IC_Eur12                       CCACCCAGAAGTATATATTTTAATTTTACCAGGATTTGGAATAATCTCACACATTATCTGTCAAGAAAGGGGGAAAAAAGAAACTTTTGGAATTTTAGGAATAATTTATGCAATAATAGCAATTGGTATCTTAGGTTTTATTGTTTGAGCTCATCATATATTCACAGTTGGTATAGATGTAGATACTCGAGCTTACTTTACTTCTGCCACAATAATTATTGCTATTCCCACAGGAATTAAAATTTTTAGTTGATTAGCTACCTACCATGGAATTAAAATTAAATATACCCCACATTCTTTATGAGCTTTAGGTTTTATTTTCCTATTTACAATAGGAGGATTAACTGGAGTAGTCTTAGCTAATTCTTCCATTGATATTATTTTACATGATACTTACTATGTAGTAGCTCATTTCCATTACGTATTATCTATAGGAGCAGTTTTTACTATTTTAGCAGGAATAATCCAATGATTTCCATTATTTACAGGATTAACCTTAAACCCCAATTATTTAAAAATTCAATTTTTTACTATATTTATTGGTGTAAACTTAACTTTTTTTCCCCAACATTTTCTAGGATTAAGAGGAATACCCCGACGATATTCTGATTATCCAGATGCATATTTATTATGAAATTCTGTATCTTCTATTGGCAGACTAATTTCTCTTTCTAGAATTTTTTATTTCATTTTTATTATATGAGAAACTTTAACACTTAAACGACACAATTTATCTTCTTTTAATCTTTCTACATCTTTAGAATGATTACAATTTTTCCCTCCAGCAGACCATAGATATAAAGAACTC??????????????????GTCGTCGTCG-TCGTTC---------------------TACG-ATTGAACGTACGT---ACG-TAC---GAACGAAG-TACACGTTT-GTAAA--------------AAATGAAAATCGAACTAAGTAGTCTTTTAAAATCCCGTTAA-TT-------------TGATT---------CGAA------------------AGA--GAGAG--ATACGAAAATATCGCTTAAGTACAACT-ACTTCGAA-GACCGACCGCCGCCGCCGCACGAAA--------------AGACGACGAATCGATGGCCTATAGTTTCGTCTCGTCGTCTGG---GTGA---TCGTCGTCGTCGTCGTCGTCGATGTTAGKCGA-----------TAGTAT-------AATTT-TATATCTT-------TC------------------------------------------------------GATACTTAA-TGAGARC-GAGGACAACGGTGGACGAGAAATCTTGCGTAATTTTGTCTGTCGC---GTTGATG---------------------AAAM---ACGCTCGA-TAGACTA-------ATATTAA-TCGCTTGTTTCCGTT--ACC--GT-----CCDCGAGAA--TATATCGTAAAAAGCACGATG-AAA---ACATTCGTTTGAAGG-TTTTC----GCG-TTTCTA--------------------TAAAAACGCGA-TTTTCYGAAAACGAGAGATCGATCTGCCC-----------AAAGAGTTTTGGGATTTTGTTTATACGA------TCTC-TKGGGGTCG?GCGGGTACCTAGATATCGAGGCGCG-TTCTCG---AAATATCTCAGCG----M-TTTTCGAGCCCCCGAATAT?TAAG-AATKCTC----------------GGCAGGCAGGCAG---G------------------------C--------AGGCCGACGGACGACTGATCCGTTGGATTTT----------------------TCGTCGTCG----------------TCGCG------------------CCCGCCACCG---CCGCCGTTGTTCGATGGT-------TATTT-AAAGA-TWTACGCCCG------CCGTTTCGGAGA---TA-GACGTTCG-----------------AACCGTAAATAAGAACGT----CCCTCAAACGTTTGTTTGTGTTTTTTACATACCACAAAAAAGTAAAGGCGTTCTTTCGGCG-----GCCTTCATTTACGAACATTG--GCACCTCACGTTTGTGTAC--GAGAAAAAGGTGCGCAAAAAAGTTCGTT--CACGAGGCGCGATGACSGAAACAAAAAGAACGCTTTTA--TAAATATCGGTCAAT---------ACACACACACGTAAACTTAATTTGACGTTAAATTCTTCCTTTTTATAATAAT----------------------------------------------AAAAAAAGGAGGAGATGCCGTCGAGAGTTAATAGAAAAA????????????????????????-?????????????????????????---?????TGTAGGTGAAGTGATGGCAATTGGGAGGAAATTCGAGGAAGCTTTCCAGAAGGCGTTGAGGATGGTTGATGAGAATTTTCCAGGATTTGACCCTTATATTGAGCGGGTAAGTATAACCTAATACCTCCCAATTGATCCATATCTATGATCACCATATTTTTTACAAATTTTAATTACTTAAATTGCCTTTCAAACAGTGGCCTTAAGGTAAAGAATATGTATTCCAAAATCAGTAAGAATGCTCTTTATAGCGATGTTATTCTTACAGGTTAATGACGCTGAACTAATGGAACCAACCGACAAAAGAATGTTCGTTATTGCCGCCGCCTTAAGGAGTGGGTACACCGTTGAAAAACTCTATGACCTAACCAAAATYGATAGATGGTTTTTGCAAAAAATGAAGCACATAATCGACTACTACTTGATGATGGAAACAATCGACCAGAATCATTTAACCAGTGATACTCTTCAAGAAGCTAAACAGTTCGGATTTTCTGATAARCAAATCGCAACTGCAGTTAAAAGTACCGAATTGGCCATAAGAAAGAAACGTCAGGAATTCAACATTAGACCTTGGGTAAAGCAAATCGATACCGTTGCCGCAGAATGGCCTGCGACGACTAATTATTTATATCTGACATACAATGCTCTACAGCACGAYTTAGATTTCTCTGAGCCTCATATTATGGTAATTGGATCAGGCGTGTATAGAATTGGAAGTTCGGTAGAATTTGATTGGTGTGCTGTTGGATGCCTCAGGGAGTTGAGACGTTTAGGCAAGAAAACCATCATGGTTAACTATAACCCCGAAACAGTTAGTACTGATTATGACATGTCTGATCGACTGTATTTCGAAGAAATATCTTTTGAAGTCGTTATGGATATTTACAACTTAGAAAATCCTGAAGGAATTATTTTGTGCCTGCTCATGGACTCGAAAAAGACAATCGAAGTAAACGATAACATTTCCATGCCCTACATCGGTTACCAAATCCTGCTTATGGGCGGCACCATTTTGGGACCCGGCACCATATTCCTTATGTTGGTAGGCGCCTTCGTGGCGGCTTTCCAAATMGACAACTGGACCAGTTTCTACTACAATCTCTATCCTATTTTGTTCTTCATGTTGGTGTGCTTCACTTGCAAATCTAACATACAGGTAATTTGTTT------CAATTGTCA--TAAAGGCAAAAAACAAAAT-AGTT--TTCCTTCTAGTTGATCGTCGCTCAAATTCTCTCCACCGGCTATGCTTTGATC
SSM267_CHF_Eur07                      CCACCCAGAAGTATATATCTTAATTTTACCAGGATTTGGGATAATTTCTCATATTATCTGTCAAGAAAGAGGGAAAAAAGAAACTTTTGGAATTTTAGGAATAATTTATGCAATAATAGCAATTGGTATTCTAGGTTTTATTGTTTGAGCTCATCATATATTTACAGTTGGTATAGATGTAGATACTCGAGCTTACTTTACTTCTGCCACAATAATTATTGCTATTCCCACAGGAATTAAAATTTTTAGTTGATTGGCTACCTATCATGGCATTAAAATCAAATATACCCCACATTCTTTATGAACTTTAGGTTTCATTTTCCTATTTACAATAGGAGGATTAACTGGGGTAGTCTTAGCTAATTCTTCTATTGATATTATTTTACATGATACTTACTATGTAGTAGCTCATTTCCATTACGTATTATCTATAGGAGCAGTTTTTACTATTTTAGCAGGAATAATTCAATGATTCCCACTATTTACAGGATTAACCTTAAACTCTAATTATTTAAAAATTCAATTTTTTACTATATTTATTGGTGTAAACTTAACTTTTTTTCCCCAACATTTCTTAGGGTTAAGAGGAATACCCCGACGATATTCCGATTATCCAGATGCATACCTATTATGAAATTCTATATCTTCTATTGGCAGACTAATTTCTCTTTCTAGAATTTTTTATTTTATTTTTATTATATGAGAAACTTTAACACTTAAACGACACAATTTATCTTCTTTTAATCTTTCTACATCTTTAGAATGAATACAATTTTTCCCTCCAGCAGATCATAGATATAAGGAACTTCCTTTAATTACTAATTTC?TCGTCGTCG-TCGTTC---------------------TACG-ATTGA----ACGT---ACG-TAC---GAACGAAG-TACACGTTT-GTAAA------------GCACATGAAAATCGAACTAAGTAGTCTTTTAAAATCTCGTTAA-TT-------------TGATT---------------------------CGAAAGA--GAGAG--ATACGAAAATATCGCTTAAGTACAACT-ACTTCGAA-GACCG----CCGCCGCCGCACGAAA--------------AGACGACGAATCGATTGCCTATAGTTTCGTCTCGTCGTCTGT---GTGA---TCGTCGTCGTCGTCGTCGTCGATGTTAGGCGA-----------TAGTAT-------AATTT-TATATCTT-------TC------------------------------------------------------GATACTTAA-TGAGAAC-GAGGACAACGGTTGACGAGAAATCTTGCGTAATTTTGTCTGTCGC---GTTGATG---------------------AAAA---ACGCTCGA-TAGACTA-------ATATTAA-TCGCTTGTTTCAGTT--ACC--GT-----CCACGAGAA--TATATCGTAAAAAGCACGATG-AAA---ACATTCGTTTGAAGGTTTTTC----GCG-TTTCTA--------------------TAAAAACGCGA-TTTTCCGAAAACGAGAGATCGATCTGCCC-----------AAAGAGTTTTGGGATTTTGTTTATACGA------TCTC-TTGGTGTCGCGCGGGTACCTAGATATCGAGGCGCG-ATCTCG---AAATATCTAAGCG----A-TTTTCGAGCCGCCGAATATCTAAG-AATTATC----------------GGCAGGCAGGCAG-----------------------GCCGAC--------CGACCGACCGACGACTGATCCGTTGGATTTT----------------------TCGTCGTCG----------------TCGTC------------------GTCGCCGCCG---CCGCCGTTGTTCGATGGT-------TATTT-AAAGA-TTTACGCCCG------CCGTTTCGGAGA---TA-GACGTTCG-----------------AACCGT-AATAAGAACGT----CCCTCGAACGTTTGTTTGTGTTTTTTACCCACCAGTAAAAAGTAAAGGYGTTCTTTCGGCG-----GCCTTCATTTACGAACAKTG--GCWCCTCACGKTTGTTTACGAGAGAAAAAGGTGCGCAAAAAAGTTCGTT--C?????????????????????????????????????--???????????????-----------??????????????????????????????????????????????????----------------------------------------------???????????????????????????????????????????????????????????????-?????????????????????????---?????TGTAGGTGAAGTGATGGCAATTGGGAGGAAATTCGAGGAAGCTTTCCAGAAGGCGTTGAGGATGGTTGATGAGAATTTTCCAGGATTTGACCCTTATATTGAGCGGGTAAGTATAAC?TAATACCTCCCAATTGATCCATATCTATGATCACCATATTTTTTACAAATTTTAATTACTTAAATTGCCTTTCAAACAGTGGCCTTAAGGTAAAGAATATGTATTCCAAAATCAGTAAGAATGCTCTTTATAGCGATGTTATTCTTACAGGTTAATGACGCTGAACTAATGGAACCAACCGACAAAAGAATGTTCGTTATTGCCGCCGCCTTAAGGAGTGGGTACACCGTTGAAAAACTCTATGACCTAACCAAAATCGATAGATGGTTTTTGCAAAAAATGAAGCACATAATCGACTACTACTTGATGATGGAAACAATCGACCAGAATCATTTAACCAGTGATACTCTTCAAGAAGCTAWACAGTTCGGATTTTCTGATAAGCAAATCGYCACTGCAGTTAAAAGTACCGAATTGGCCATAAGAAAGAAACGTCAGGAATTCTACATTAGACCTTGCGTARAGCAAATCGATACCGTTGCCGCAGAATGGCCTGCGACGACTAATTATTTATATCTGACATACAATGCTCTACAGCACGACTTAGATTTCTCTGAGCCTCATATTATGGTAATTGGATCAGGCGTGTATAGAATTGGAAGTTCGGTAGAATTTGATTGGTGTGCTGTTGGATGCCTCAGGGAGTTGAGACGTTTAGGCAAGAAAACCATCATGGTTAACTATAACCCCGAAACAGTTAGTACTGATTATGACATGTCTGATCGACTGTATTTCGAAGAAATATCTTTTGAAGTCGTTATGGATATTTACAACTTAGAAAATCCTGAAGGAATTATTTTGTGCCTGCTCATGGACTCGAAAAAGACGATCGAAGTAAACGATAACATTTCCATGCCCTACATCGGTTACCAAATCCTGCTTATGGGCGGCACCATTTTGGGACCCGGCACCATATTCCTTATGTTGGTAGGCGCCTTCGTGGCGGCCTTCCAAATCGACAACTGGACCAGTTTCTACTACAATCTCTATCCTATTTTGTTCTTCATGTTGGTGTGCTTCACTTGCAAATCTAACATACAGGTAATTTGTTT------CAATTGTTA--TAAAGGCAAAAAACAAAAT-AGTT--TTCCTTCCAGT?GATC????????????????????????????????????
SSM270_CHF_Eur28                      CCACCCAGAAGTATATATCTTAATTTTACCAGGATTTGGGATAATTTCTCATATTATCTGTCAAGAAAGAGGGAAAAAAGAAACTTTTGGAATTTTAGGAATAATTTATGCAATAATAGCAATTGGTATTCTAGGTTTTATTGTTTGAGCTCATCATATATTTACAGTTGGTATAGATGTAGATACTCGAGCTTACTTTACTTCTGCCACAATAATTATTGCTATTCCCACAGGAATTAAAATTTTTAGTTGATTGGCTACCTATCATGGCATTAAAATCAAATATACCCCACATTCTTTATGAACTTTAGGTTTCATTTTCCTATTTACAATAGGAGGATTAACTGGGGTAGTCTTAGCTAATTCTTCTATTGATATTATTTTACATGATACTTACTATGTAGTAGCTCATTTCCATTACGTATTATCTATAGGAGCAGTTTTTACTATTTTAGCAGGAATAATTCAATGATTCCCACTATTTACAGGATTAACCTTAAACTCTAATTATTTAAAAATTCAATTTTTTACTATATTTATTGGTGTAAACTTAACTTTTTTTCCCCAACATTTCTTAGGGTTAGGAGGAATACCCCGACGATATTCCGATTATCCAGATGCATACCTATTATGAAATTCTATATCTTCTATTGGCAGACTAATTTCTCTTTCTAGAATTTTTTATTTTATTTTTATTATATGAGAAACTTTAACACTTAAACGACACAATTTATCTTCTTTTAATCTTTCTACATCTTTAGAATGATTACAATTTTTCCCTCCAGCAGATCATAGATATAAGGAACTTCCTTTAATTACTAATTTC???????????????????????????????????????????????????????????????????????????????????????????????????????????????????????????????????????????????????????????????????????????????????????????????????????????????????????????????????????????????????????????????????????????????????????????????????????????????????????????????????????????????????????????????????????????????????????????????????????????????????????????????????????????????????????????????????????????????????????????????????????????????????????????????????????????????????????????????????????????????????????????????????????????????????????????????????????????????????????????????????????????????????????????????????????????????????????????????????????????????????????????????????????????????????????????????????????????????????????????????????????????????????????????????????????????????????????????????????????????????????????????????????????????????????????????????????????????????????????????????????????????????????????????????????????????????????????????????????????????????????????????????????????????????????????????????????????????????????????????????????????????????????????????????????????????????????????????????????????????????????????????????????????????????????????????????????????????????????????????????????????????????????????????????????????????????????????????????????????????????????????????????????????????????????????????????????????????????????????????????????????????????????????????????????????????????????????????????????????????????????????????????????????????????????????????????????????????????????????????????????????????TGTAGGTGAAGTGATGGCAATTGGGAGGAAATTCGAGGAAGCTTTCCAGAAGGCGTTGAGGATGGTTGATGAGAATTTTCCAGGATTTGACCCTTATATTGAGCG?GTAAGTATAACCTAATACCTCCCAATTGATCCATATCTATGATCACCATATTTTTTACAAATTTTAATTACTTAAATTGCCTTTCAAACAGTGGCCTTAAGGTAAAGAATATGTATTCCAAAATCAGTAAGAATGCTCTTTATAGCGATGTTATTCTTACAGGTTAATGACGCTGAAYTAATGGAACCAACCGACAAAAGAATGTTCGTTATTGCCGCCGCCTTAAGGAGTGGGTACACCGTTGAAAAACTCTATGACCTAACCAAAATCGATAGATGGTTTTTGCAAAAAATGAAGCACATAATCGACTACTACTTGATGATGGAAACAATCGACCAGAATCATTTAACCAGTGATACTCTTCAAGAAGCTAAACAGTTCGGATTTTCTGATAAGCAAATCGCCACTGCAGTTAAAAGTACCGAATTGGCCATAAGAAAGAAACGTCAGGAATTCAACATTAGACCTTGYGTAAAGCAAATCGATACCGTTGCCGCAGAATGGCCTGCGACGACTAATTATTTATATCTGACATACAATGCTCTACAGCACGACTTAGATTTCTCTGAGCCTCATATTATGGTAATTGGATCAGGCGTGTATAGAATTGGAAGTTCGGTAGAATTTGATTGGTGTGCTGTTGGATGCCTCAGGGAGTTGAGACGTTTAGGCAAGAAAACCATCATGGTTAACTATAACCCCGAAACAGTTAGTACTGATTATGACATGTCTGATCGACTGTATTTCGAAGAAATATCTTTTGAAGTCGTTATGGATATTTACAACTTAGAAAATCCTGAAGGAATTATTTTGTGCCTGCTCATGGACTCGAAAAAGACGATCGAAGTAAACGATAACATTTCCATGCCCTACATCGGTTACCAAATCCTGCTTATGGGCGGCACCATTTTGGGACCCGGCACCATATTCCTTATGTTGGTAGGCGCCTTCGTGGCGGCCTTCCAAATCGACAACTGGACCAGTTTCTACTACAATCTCTATCCTATTTTGTTCTTCATGTTGGTGTGCTTCACTTGCAAATCTAACATACAGGTAATTTGTTT------CAATTGTTA--TAAAGGCAAAAAACAAAAT-AGTT--TTCCTTCCAGTTGATCGTCGCTCAAATTCTCTCCACCGGCTATGCTTTGATC
SSM272_CHF_Eur08                      ???CCCAGAAGTATATATCTTAATTTTACCAGGATTTGGGATAATTTCTCATATTATCTGTCAAGAAAGAGGGAAAAAAGAAACTTTTGGAATTTTAGGAATAATTTATGCAATAATAGCAATTGGTATTCTAGGTTTTATTGTTTGAGCTCATCATATATTTACAGTTGGTATAGATGTAGATACTCGAGCTTACTTTACTTCTGCCACAATAATTATTGCTATTCCCACAGGAATTAAAATTTTTAGTTGATTGGCTACCTATCATGGCATTAAAATCAAATATACCCCACATTCTTTATGAACTTTAGGTTTCATTTTCCTATTTACAATAGGAGGATTAACTGGGGTAGTCTTAGCTAATTCTTCTATTGATATTATTTTACATGATACTTACTATGTAGTAGCTCATTTCCATTACGTATTATCTATAGGAGCAGTTTTTACTATTTTAGCAGGAATAATTCAATGATTCCCACTATTTACAGGATTAACCTTAAACTCTAATTATTTAAAAATTCAATTTTTTACTATATTTATTGGTGTAAACTTAACTTTTTTTCCCCAACATTTCTTAGGGTTAAGAGGAATACCCCGACGATATTCCGATTATCCAGATGCATACCTATTATGAAATTCTATATCTTCTATTGGCAGACTAATTTCTCTTTCTAGAATTTTTTATTTTATTTTTATTATATGAGAAACTTTAACACTTAAACGACACAATTTATCTTCTTTTAATCTTTCTACATCTTTAGAATGAATACAATTTTTCCCTCCAGCAGATCATAGATATAAAGAACTTCCTTTAATTACTAATTTCGTCGTCGTCG-TCGTTC---------------------TACG-ATTGA----ACGT---ACG-TAC---GAACGAAG-TACACGTTT-GTAAA------------GCACATGAAAATCGAACTAAGTAGTCTTTTAAAATCTCGTTAATTT-------------TGATT---------CGAA------------------AGA--GAGAG--ATACGAAAATATCGCTTAAGTACAACT-ACTTCGAA-GACCG----CCGCCGCCGCACGAAA--------------AGACGACGAATCGATTGCCTATAGTTTCGTCTCGTCGTCTGT---GTGA---TCGTCGTCGTCGTCGTCGTCGATGTTAGGCGA-----------TAGTAT-------AATTT-TATATCTT-------TC------------------------------------------------------GATACTTAA-TGAGAAC-GAGGACAACGGTTGACGAGAAATCTTGCGTAATTTTGTCTGTCGC---GTTGATG---------------------AAAA---ACGCTCGA-TAGACTA-------ATATTAA-TCGCTTGTTTCAGTT--ACC--GT-----CCACGAGAA--TATATCGTAAAAAGCACGATG-AAA---ACATTCGTTTGAAGGTTTTTC----GCG-TTTCTA--------------------TAAAAACGCGA-TTTTCCGAAAACGAGAGATCGATCTGCCC-----------AAAGAGTTTTGGGATTTTGTTTATACGA------TCTC-TTGGTGTCGCGCGGGTACCTAGATATCGAGGCGCG-ATCTCG---AAATATCTAAGCG----A-TTTTCGAGCCGCCGAATATCTAAG-AATTATC----------------GGCAGGCAGGCAG---G--------------------CCGAC--------CGACCGACCGACGACTGATCCGTTGGATTTT-------------------------TCGTCG----------TCG---TCGT---------------------CGCCGCCG---CCGCCGTTGTTCGATGGT-------TATTT-AAAGA-TTTACGCCCG------CCGTTTCGGAGA---TA-GACGTTCG-----------------AACCGT-AATAAGAACGT----CCCTCGAACGTTTGTTTGTGTTTTTTACACACCAGTAAAAAGTAAAGGCGTTCTTTCGGCG-----GCCTTCATTTACGAACATTG--GCACCTCACGTTTGTTTACGAGAGAAAAAGGTGCGCAAAAAAGTTCGTT--CACGAGGCGCGAATGCCGAAGCAAAAAGAACGCTTTTA--TAAATAATGGTCAATA-------CACACACACACGTAAACTTAATTCGACGTTAAATTCTTCCTTTTTATAATAAT----------------------------------------------AAAAAAAGGAGGAGATGCCGTCGAGAGTTAATAG-AAAAAGATTACCCTAAACGTTGGATCACTTGGCTCGTGGGTCGATGAAGAACGC---AGCTATGTAGGTGAAGTGATGGCAATTGGGAGGAAATTCGAGGAAGCTTTCCAGAAGGCGTTGAGGATGGTTGATGAGAATTTTCCAGGATTTGACCCTTATATTGAGCGGGTAAGTATAACCTAATACCTCCCAATTGATCCATATCTATGATCACCATATTTTTTACAAATTTTAATTACTTAAATTGCCTTTCAAACAGTGGCCTTAAGGTAAAGAATATGTATTCCAAAATCAGTAAGAATGCTCTTTATAGCGATGTTATTCTTACAGGTTAATGACGCTGAACTAATGGAACCAACCGACAAAAGAATGTTCGTTATTGCCGCCGCCTTAAGGAGTGGGTACACCGTTGAAAAACTCTATGACCTAACCAAAATCGATAGATGGTTTTTGCAAAAAATGAAGCACATAATCGACTACTACTTGATGATGGAAACAATCGACCAGAATCATTTAACCAGTGATACTCTTCAAGAAGCTAAACAGTTCGGATTTTCTGATAAGCAAATCGCCACTGCAGTTAAAAGTACCGAATTGGCCATAAGAAAGAAACGTCAGGAATTCAACATTAGACCTTGCGTAAAGCAAATCGATACCGTTGCCGCAGAATGGCCTGCGACGACTAATTATTTATATCTGACATACAATGCTCTACAGCACGACTTAGATTTCTCTGAGCCTCATATTATGGTAATTGGATCAGGCGTGTATAGAATTGGAAGTTCGGTAGAATTTGATTGGTGTGCTGTTGGATGCCTCAGGGAGTTGAGACGTTTAGGCAAGAAAACCATCATGGTTAACTATAACCCCGAAACAGTTAGTACTGATTATGACATGTCTGATCGACTGTATTTCGAAGAAATATCTTTTGAAGTCGTTATGGATATTTACAACTTAGAAAATCCTGAAGGAATTATTTTGTGCCTGCTCATGGACTCGAAAAAGACGATCGAAGTAAACGATAACATTTCCATGCCCTACATCGGTTACCAAATCCTGCTTATGGGCGGCACCATTTTGGGACCCGGCACCATATTCCTTATGTTGGTAGGCGCCTTCGTGGCGGCCTTCCAAATCGACAACTGGACCAGTTTCTACTACAATCTCTATCCTATTTTGTTCTTCATGTTGGTGTGCTTCACTTGCAAATCTAACATACAGGTAATTTGTTT------CAATTGTTA--TAAAGGCAAAAAACAAAAT-AGTT--TTCCTTCCAGTTGATCGTCGCTCAAATTCTCTCCACCGGCTATGCTTTGATC
SSM273_CHF_Eur16                      ACACCCAGAAGTATATATTTTAATTTTACCAGGATTTGGAATAATTTCCCACATTATTTGTCAAGAAAGTGGAAAAAAGGAAACTTTTGGAATCCTAGGAATAATTTATGCAATAATAGCTATTGGTATTTTAGGATTTATCGTTTGAGCCCATCATATATTTACAGTTGGTATAGACGTAGATACCCGAGCTTACTTTACTTCAGCTACAATAATTATCGCTATTCCTACAGGTATTAAAATTTTTAGTTGATTAGCTACTTATCATGGTATTAAAATCAAATATACCCCACATTCTTTATGGGCCTTAGGATTTATCTTCCTATTTACTATAGGAGGACTAACCGGGGTAGTTTTAGCTAATTCCTCTATTGATATTATTTTACACGATACTTATTATGTAGTAGCCCATTTTCATTATGTATTATCCATAGGAGCAGTTTTTACTATTCTAGCCGGATTAATTCAATGATTCCCATTATTTACCGGATTAACCCTAAACTCTATATTTTTAAAAATTCAATTTTTTACAATATTTATTGGAGTAAATTTAACCTTTTTCCCTCAACATTTCTTAGGATTAAGAGGAATACCTCGACGATACTCTGACTATCCAGATGCCTATTTATTATGAAATTCTTTATCTTCAATTGGAAGATTAATTTCTCTTTCTAGAATCTTCTATTTCATTTTTATTATCTGAGAAACCTTAACTCTAAAACGATATAATCTATCATCTTTTAATCTATCTACATCATTAGAATGAATACAATTTTTCCCACCAGCTGATCATAGATACGAAGAACTCCCTTTAATTACTAATTTC?TCGTCGTTG-TCGTTC---------------------TACG-ATTGA----ACGT---ACG-TAC---GAACGAAG-TACACGTTT-GTAAA--------------ACATAAAAATCGAACTAAGTAGTCTTTTAAAATCTCGTTAA-TT-------------TGATT---------CGAA------------AGAGAGAGA--GAGAG--ATACGAAAATATCGCTTAAGTACAACT-ACTTCGAA-GA----------CCGCTGCACGAAA--------------AGACGACGAATCGATAGCCTATAGTTTCGTCTCGTCGTTTGT---GTGA------------TCGTCGTCGTCGATGTTAGGCGA-----------TAGTAT-------AATTT-TATATCTT-------TC------------------------------------------------------GATACTTAG-TGAGAAC-GAGGACAACGGTTGACGAGAAATCKTGCGTAATTTTGTCCGTCGC---GTTGAGG---------------------AAAA---ACGCTCGA-TAGACTA-------ATATTAA-TCGCTTGCTTCCGTT--ACC--GT-----CCACGAGAA--TATATCGTAAAAAGCACGACG-AAT---ACATTCGTTGGAAGG-TTTTC----GCG-TTTCTA--------------------TAAAAACGCGA-TTTTCCGAAAACGAGAGATCGATCTGCCC-----------AAAGAGTTTTGGGATTTTGTTTATACGA------TCTC-TTGGTGTCGCGCGGGTACCTAGATATCGAGGCGCG-TTCTCG---AAATATCTAAGCG----A-TTTTCGAGCCCCCGAATATCTAAG-AATTATC----------------GGCAGGCAGG-------------------------------C--------CGACCGACCGACGACTGAT-CGTTGGATTTT----------------------TCGTCGTCG----------T---------------------------------CGCCG---CCGCCGTTGTTCGATGGT-------TATTT-AAAGA-TTTACGCCCG------CCGTTTCGGAGA---TA-GACGTTCA-----------------AATCAT-AATAAGAACGT----CCCTCGAACG-TTGTTTGTGTTTTTTACACACCAGTAAAAAGTAAAGGCGTTCTTTCGGCG-----GCCTTCATTTACGAACATTG--ACACCTCACGTTTGTTTAC--GAGAAAAAGGTGCGCAACAAAGTTCGTT--CACGAGGCGCTAACGCCGAAGCAAAAAGAACGCTTTTA--TAAATAATGGTCAAT-----------ATACAGACGTAAACTTAATTCGACGTTAAATTCTTCCTTTTTATAATAAT----------------------------------------------AAAAAAAGGAGGAGATCTCGTCGAGAGTTAATAGAAAAAAGATTACCCTAAACGGTGGATCACTTGGCTCGTGGGTCGATGAAGAACGC---AGCTATGTAGGTGAAGTGATGGCAATTGGGAGGAAATTCGAGGAAGCTTTCCAGAAGGCGTTGAGGATGGTTGATGAGAATTTTCCCGGATTCGACCCTTATATTGAGCGGGTAAGTTGAACCTAATACCTCCCAATTGATCCATATCTATGATCACCATATTTTTTACAAATTTTAATTACTTAAATTGCCTTTCAAACAGTGGCCTCAAGGTAAAGAATATGTATTCCAAAATCAATAAGAATGCTTTTTATAGCGATGTTATTCTTAYAGGTTAATGACGCTGAACTAATGGAACCAACCGACAAAAGAATGTTCGTTATTGCCGCCGCCTTAAGGAGTGGATACACCGTTGAAAAACTCTATGACCTAACCAAAATCGATAGATGGTTTTTGCAGAAAATGAAGCACATAATCGACTACTACTTGATGATGGAAACAATCGACCAGAATCATTTAACCAGTGATACTCTTCAAGAAGCTAAACAGTTCGGATTTTCTGATAAGCAAATCGCAACTGCAGTTAAAAGTACCGAATTGGCCATAAGAAAGAAACGTCAGGAATTCAACATTAGACCTTGCGTAAAGCAAATCGATACCGTTGCCGCAGAATGGCCTGCGACGACTAATTATTTATATCTGACATACAATGCTCTACAGCACGACTTAGATTTCTCTGAGCCTCATATTATGGTAATTGGATCAGGCGTGTATAGAATTGGAAGTTCGGTAGAATTTGATTGGTGTGCTGTTGGATGCCTCAGGGAGTTGAGACGTTTAGGCAAGAAAACCATCATGGTTAACTATAACCCCGAAACAGTTAGTACTGATTATGACATGTCTGATCGACTGTATTTCGAAGAAATATCTTTTGAAGTCGTTATGGATATTTACAACTTAGAAAATCCTGAAGGAATTATTTTGTGCCTGCTCATGGACTCGAAAAAGACGATCGAAGTAAACGATAACATTTCCATGCCCTACATCGGTTACCAAATCCTGCTTATGGGAGGCACCATTTTGGGACCCGGCACCATATTCCTTATGTTGGTAGGCGCCTTCGTGGCGGCTTTCCAAATAGACAACTGGACCAGTTTCTACTACAATCTCTATCCTATTTTGTTCTTCATGTTGGTGTGCTTCAGTTGCAAATCTAACATACAGGTAATTTGTTT------CAATTGTTA--TAAAGGCAAAAAACAAAAT-AGTT--TTCCTTCTAGTTGATCGTCGCTCAAATCCTCTCCACCGGCTATGCTTTGATC
SSM275_MK_Eur16                       ACACCCAGAAGTATATATTTTA?TTTTACCAGGATTTGGAATAATTTCCCACATTATTTGTCAAGAAAGTGGAAAAAAGGAAACTTTTGGAATCCTAGGAATAATTTATGCAATAATAGCTATTGGTATTTTAGGATTTATCGTTTGAGCCCATCATATATTTACAGTTGGTATAGACGTAGATACCCGAGCTTACTTTACTTCAGCTACAATAATTATCGCTATTCCTACAGGTATTAAAATTTTTAGTTGATTAGCTACTTATCATGGTATTAAAATCAAATATACCCCACATTCTTTATGGGCCTTAGGATTTATCTTCCTATTTACTATAGGAGGACTAACCGGGGTAGTTTTAGCTAATTCCTCTATTGATATTATTTTACACGATACTTATTATGTAGTAGCCCATTTTCATTATGTATTATCCATAGGAGCAGTTTTTACTATTCTAGCCGGATTAATTCAATGATTCCCATTATTTACCGGATTAACCCTAAACTCTATATTTTTAAAAATTCAATTTTTTACAATATTTATTGGAGTAAATTTAACCTTTTTCCCTCAACATTTCTTAGGATTAAGAGGAATACCTCGACGATACTCTGACTATCCAGATGCCTATTTATTATGAAATTCTTTATCTTCAATTGGAAGATTAATTTCTCTTTCTAGAATCTTCTATTTCATTTTTATTATCTGAGAAACCTTAACTCTAAAACGATATAATCTATCATCTTTTAATCTATCTACATCATTAGAATGAATACAATTTTTCCCACCAGCTGATCATAGATACGAAGAAC??????????????????????????????-??????---------------------????-?????----????---???-???---????????-?????????-?????------------???????????????????????????????????????????-??-------------?????---------------------------???????--?????--???????????????????????????-????????-??-------????????????????--------------????????????????????????????????????????TG---ATCG---------TCGTCGTCGTCGTCGATGTTAGGCGA-----------TAGTAT-------AATTT-TATATCTT-------TC----------------------------------------------------GAGATACTTAA-TGAGAAC-GAGGACAACGGTTGACGAGAAATCTTGCGTAATTTTGTCTGTCGC---GTTGATG---------------------AAAA---ACGCTCGA-TAGACTA-------ATATTAA-TCGCTTGTTTCCGTTACACC--GT-----CCACGAGAA--TATATCGTAAAAAGCACGATG-AAA---ACATTCGTTTGAAGG-TTTTC----GCG-TTTCTA--------------------TAAAAACGCGA-TTTTCCGAAAACGAGAGATCGATCTGCCC-----------AAAGAGTTTTGGGATTTTGTTTATACGA------TCTC-TTGGTGTCGTGCGGGTACCTAGATATCGAGGCGCG-TTCTCG---AAATATCTAAGCG----A-TTTTCGAGCCCCCGAATATCTAAG-AATTATC----------------GGCAGGCAGGTAG-----------------------GCCGAC--------CGACCGACCGACCGAC???????????????----------------------?????????????????--???---?????------------------??????????---??????????????????-------?????-?????-??????????------????????????---??-????????-----------------??????-???????????----??????????-??????????????????????????????????????????????????-----????????????????????--?????????????????????????????????????????????????--??????????????????????????????????????--???????????????-----------??????????????????????????????????????????????????----------------------------------------------?????????????????????????????????????????????????????????????????????????????????????????---?????TGTAG?CGAAGTGATGGCAATTGGGAGGAAATTCGAGGAAGCTTTCCAGAAGGCGTTGAGGATGGTTGATGAGAATTTTCCCGGATTCGACCCTTATATTGAGCGGGTAAGTTGAACCTAATACCTCCCAATTGATCCATATCTATGATCACCATATTTTTTACAAATTTTAATTACTTAAATTGCCTTTCAAACAGTGGCCTTAAGGTAAAGAATATGTATTCCAAAATCAATAAGAATGCTTTTTATAGCGATGTTATTCTTACAGGTTAATGACGCTGAACTAATGGAACCAACCGACAAAAGAATGTTCGTTATTGCCGCCGCCTTAAGGAGTGGATACACCGTTGAAAAACTCTATGACCTAACCAAAATCGATAGATGGTTTTTGCAGAAAATGAAGCACATAATCGACTACTACTTGATGATGGAAACAATCGACCAGAATCATTTAACCAGTGATACTCTTCAAGAAGCTAAACAGTTCGGATTTTCTGATAAGCAAATCGCAACTGCAGTTAAAAGTACCGAATTGGCCATAAGAAAGAAACGTCAGGAATTCAACATTAGACCTTGCGTAAAGCAAATCGATACCGTTGCCGCAGAATGGCCTGCGACGACTAATTATTTATATCTGACATACAATGCTCTACAGCACGACTTAGATTTCTCTGAGCCTCATATTATGGTAATTGGATCAGGCGTGTATAGAATTGGAAGTTCGGTAGAATTTGATTGGTGTGCTGTTGGATGCCTCAGGGAGTTGAGACGTTTAGGCAAGAAAACCATCATGGTTAACTATAACCCCGAAACAGTTAGTACTGATTATGACATGTCTGATCGACTGTATTTCGAAGAAATATCTTTTGAAGTCGTTATGGATATTTACAACTTAGAAAATCCTGAAGAATTATTT?????CCTGCTCATGGACTCGAAAAAGACGATCGAAGTAAACGATAACATTTCCATGCCCTACATCGGTTACCAAATTCTGCTTATGGGAGGCACCATTTTGGGACCCGGCACCATATTCCTTATGTTGGTAGGCGCCTTCGTGGCGGCTTTCCAAATAGACAACTGGACCAGTTTCTACTACAATCTCTATCCTATTTTGTTCTTCATGTTGGTGTGCTTCAGTTGCAAATCTAACATACAGGTAATTTGTTT------CAATTGTTA--TAAAGGCAAAAAACAAAAT-AGTT--TTCCTTCTAGTTGATCGTCGCTCAAATCCTCTCCACCGGCTATGCTTTGATC
SSM303_JK_Eur26                       CCACCCAGAAGTATATATTTTAATTTTACCAGGATTTGGAATAATCTCTCACATTATCTGTCAAGAAAGAGGGAAAAAAGAAACTTTTGGAATTTTAGGAATAATTTATGCAATAATAGCAATTGGTATTTTAGGTTTTATTGTTTGAGCTCATCATATATTCACAGTTGGTATAGATGTAGATACTCGAGCTTACTTTACTTCTGCCACAATAATTATTGCTATTCCCACAGGAATTAAAATTTTTAGTTGATTAGCTACCTACCATGGCGTCAAAATCAAATATACCCCACATTCTTTATGAGCTTTAGGTTTTATTTTCCTATTTACAATAGGAGGATTAACTGGAGTAGTATTAGCTAATTCTTCTATTGATATTATTTTACATGATACTTACTATGTAGTAGCTCATTTCCATTACGTATTATCTATAGGAGCAGTTTTTACTATTTTAGCAGGAATAATCCAATGATTTCCACTATTTACAGGATTAACCTTAAACCCCAATTATTTAAAAATTCAATTTTTTACTATATTTATTGGTGTAAACTTAACTTTTTTTCCCCAACATTTTCTAGGGTTAAGAGGGATGCCCCGACGATATTCTGATTATCCAGATGCATATTTATTATGAAATTCTGTATCTTCTATTGGCAGACTAATTTCTCTTTCTAGAATTTTTTATTTTATTTTTATTATATGAGAAACTTTTACACTTAAACGACACAATTTATCTTCTTTTAATCTTTCTACATCTTTAGAATGATTGCAATTTTTCCCTCCAGCAGATCATAGATACAAAGAACTCCCTTTAATTACTAATTTCGTCGTCGTCG-TCGTTC---------------------?CCG-ATTTGA---ACGTT--ACG-TACCGAAACG?AAG-TACACGTTT?GTAAA--------------ACATGAAAATCGAACTAAGTAGTCTTTTAAAATCTCGTTCA-TT-------------TTGATTT-------CGAA----------------AGAGA--GAGAG--ATACGAAAATATCGCTTAAGTACAACTMGCTTCGAA-GACCGA---CCGCCGCCGCACGAAA--------------AGACCACGAATCGATTGCCTATAGGTTCGTCTCGTCGTCTGA---G?GA---TCGTCGTCGTCGTCGTCGTCGATGTTAGGCGA-----------TAGTAT-------AA-TT-TATATCTT-------TC------------------------------------------------------GATACTTAA-TGAGAAC-GAGGACAACGGTTGACGAGAAATC?TGCGTAATTTTGTCTGTCGC---GTTGATG---------------------AAAA---ACGCTCGA-TAGACTA-------ATATTAA-TCGCTTGTTTCCGTT--ACC--GT-----CCACGAGAA--TATATCGTAAAAAGCACGATG-AAA---ACATTCGTTTGAAGG-TTTTC----GCG-TTTCTA--------------------TAAAAACGCGATTTTTCCGAAAACGAGAGATCGATCTGCCC-----------AAAGAGTTTTGGGATATTGTTTATACGA------TCTC-TTGGTGTCGTGCGGGTACCTAGATATCGAGGCGCG-TTCTCG---AAATATCTAAGCG----A-TTTTCGAGCCCCCGAATATCTAAG-AATTATC----------------GGCAGGCAGGCAG---GCAG----------------GCAGGT--------CGACCGACCGACGACTGATCCGTTGGATTTT----------------------TCGTCGTCG----TCT---TCG---TCGCC------------------GCCGCCGCCG---CCGCCGTTGTTCGATGGT-------TATTT-AAAGA-TTTACGCCCG------CCGTTTCGGAGA---TA-GACGTTCG-----------------AACCGT-AATAAGAACGT----CCCTCGAACGTATGTTTGTGTTTTTTACACACCAGTAAAAAGTAAAGGCGTTCTTTCGCCG-----GCCTTCATTTACGAACATTG--GCACCTCACGTTTGTTTACGAGAGAAAAAGGTGCGCAAAAAAGTTCGTT--CACGAGGCGCGAATGTCGAAGCAAAAAGAACGCTTTTA--TAAATAATGGTCCAT-----------ACACACACGTAAACTTAATTCGACGTTAAATTCTTCCTTTTTATAATAAT----------------------------------------------AAAAAAAGGAGGAGATGCCGTCGAGAGTTAATAGAAAAAG???????????????????????-?????????????????????????---??????????????????????????????????????????????????????????????????????????????????????????????????????????????????????????????????????????????????????????????????????????????????????????????????????????????????????????????????????????????????????????????????????????????????????????????????????????????????????????????????????????????????????????????????????????????????????????????????????????????????????????????????????????????????????????????????????????????????????????????????????????????????????????????????????????????????????????????????????????????????????????????????????????????????????????????????????????????????????????????????????????????????????????????????????????????????????????????????????????????????????????????????????????????????????????????????????????????????????????????????????????????????????????????????????????????????????????????????????????????????????????????????????????????????????????????????????????????????????????????????????????????????????????????????????????????????????????????????????????????????????????????????????????????????????????????????????????????????????????????????????????????????????????????????????????????????????????????????????????????????????????????????????????????????????????????????????????????????????
SSM305_JK_Eur02                       CCACCCAGAAGTATATATTTTAATTTTACCAGGATTTGGAATAATCTCTCACATTATCTGTCAAGAAAGAGGGAAAAAAGAAACTTTTGGAATTTTAGGAATAATTTATGCAATAATAGCAATTGGTATTTTAGGTTTTATTGTTTGAGCTCATCATATATTCACAGTTGGTATAGATGTAGATACTCGAGCTTACTTTACTTCTGCCACAATAATTATTGCTATTCCCACAGGAATTAAAATTTTTAGTTGATTAGCTACCTACCATGGCGTCAAAATCAAATATACCCCACATTCTTTATGAGCTTTAGGTTTTATTTTCCTATTTACAATAGGAGGATTAACTGGAGTAGTATTAGCTAATTCTTCTATTGATATTATTTTACATGATACTTACTATGTAGTAGCTCATTTCCATTACGTATTATCTATAGGAGCAGTTTTTACTATTTTAGCAGGAATAATCCAATGATTTCCACTATTTACAGGATTAACCTTAAACCCCAATTATTTAAAAATTCAATTTTTTACTATATTTATTGGTGTAAACTTAACTTTTTTTCCCCAACATTTTCTAGGGTTAAGAGGGATGCCCCGACGATATTCTGATTATCCAGATGCATATTTATTATGAAATTCTGTATCTTCTATTGGCAGACTAATTTCTCTTTCTAGAATTTTTTATTTTATTTTTATTATATGAGAAACTTTAACACTTAAACGACACAATTTATCTTCTTTTAATCTTTCTACATCTTTAGAATGATTGCAATTTTTCCCTCCAGCAGATCATAGATACAAAGAACTCCCTTTAATTACTAATTTC???GTCGTCG-TCGTTC---------------------TACG-ATTGA----ACGT---ACG-TAC---GAACGAAG-TACACGTTT-GTAAA--------------ACATGAAAATCGAACTAAGTAGTCTTTTAAAATCTCGTTAA-TT-------------TGATT---------CGAAAGA--------GAGAGAGAGA--GAGAG--ATACGAAAATATCGCTTAAGTACAACT-ACTTCGAM-GACCGA------CCGCCGCACGAAA--------------AGACGACGAATCGATTGCCTATAGTTTCGTCTCGTCGTCTGT---GTGA---------TCGTCGTCGTCGTCGATGTTAGGCGA--------TAGTAGTAT-------AATTT-TATATCTT-------TC------------------------------------------------------GATACTTAA-TGAGAAC-GAGGACAACGGTTGACGAGAAATCTTGCGTAATTTTGTCTGTCGC---GTTGATG---------------------AAAA---ACGCTCGA-TAGACTA-------ATATTAA-TCGCTTGTTTCCGTT--ACC--GT-----CCACGAGAA--TATATCGTAAAAAGCACGATG-AAA---ACATTCGTTTGAAGG-TTTTC----GCG-TTTCTA--------------------TAAAAACGCGA-TTTTCCGAAAACGAGAGATCGATCTGCCC-----------AAAGAGTTTTGGGATTTTGTTTATACGA------TCTC-TTGGTGTCGTGCGGGTACCTAGATATCGAGGCGCG-TTCTCG---AAATATCTAAGCG----A-TTTTCGAGCCCCCGAATATCTAAG-AATTATC----------------GGCAGGCAGGCAG---GCAGGCAGGCCGACCGACCGACCGAC--------CGACCGATCGACGACTGATCCGTTGGATTTT----------------------TCGTCGTCG----------TCG---TCGTCGTCGTCGTCGTCGTCGCCGCCGCCGCCG---CCGCCGTTGTTCGATGGT-------TATT?-AAAGA-TATACGCCCG------CCGTTTCGGAGA---TA-GACGTTCG-----------------AACCGT-AATAAGAACGT----CCCTCGAACGTTTGTTTGTGTTTTT?ACACACCAGTAAAAAGTAAAGGCGTTCTTTCGGCG-----ACCTTCATTTACGAACACTG--GCACCTCACGTTTGTTTAC--GAGAAAAAGGTGCGCAAAAAAGTTCGTT--CACGAGGTGCGAAKGCCGAAGCAAAAAGAACGCTTTTA--TAAATAATGGTCAAT-----------ACACACACGTAAACTTAATTCGACGTTAAATTCTTCCTTTTTATAATAAT----------------------------------------------AAAAAAAGGAGGAGAGGCCGTCGAGAGTTAATAG-AAAAAGATTACCCTAAACGGTGGATCACTTGGCTCGTGGGTCGATGAAGAACGC---AGCTATGTAGGTGAAGTGATGGCAATTGGGAGGAAATTCGAGGAAGCTTTCCAGAAGGCGTTGAGGATGGTTGATGAGAATTTTCCAGGATTTGACCCTTATATTGAGCGGGTAAGTATAA??TAATACCTCCCAATTGATCCATATCTATGATCACCATATTTTTTACAAATTTTAATTACTTAAATTGCCTTTCAAACAGTGGCCTTAAGGTAAAGAATATGTATTCCAAAATCAGTAAGAATGCTCTTTATAGCGATGTTATTCTTACAGGTTAATGACGCTGAACTAATGGAACCAACCGACAAAAGAATGTTCGTTATTGCCGCCGCCTTAAGGAGTGGATACACCGTTGAAAAACTCTATGACCTAACCAAAATCGATAGATGGTTTTTGCAAAAAATGAAGCACATAATCGACTACTACTTGATGATGGAAACAATCGACCAGAATCATTTAACCAGTGATACTCTTCAAGAAGCTAAACAGTTCGGATTTTCTGATAAGCAAATCGCAACTGCAGTTAAAAGTACCGAATTGGCCATAAGAAAGAAACGTCAGGAATTCAACATTAGACCTTGCGTAAAGCAAATCGATACCGTTGCCGCAGAATGGCCTGCGACGACTAATTATTTATATCTGACATACAATGCTCTACAGCACGACTTAGATTTCTCTGAGCCTCATATTATGGTAATTGGATCAGGCGTGTATAGAATTGGAAGTTCGGTAGAATTTGATTGGTGTGCTGTTGG---------------------------------------------------------------------------------------------------------------------------------------------------------------------------??????????????????????????????????AACGATAACATTTCC?TGCCCTACATCGGTTACCAAATCCTGCTTATGGGCGGCACCATTTTGGGACCCGGCACCATATTCCTTATGTTGGTAGGCGCCTTCGTGGCGGCTTTCCAAATCGACAACTGGACCAGTTTCTACTACAATCTCTATCCTATTTTGTTCTTCATGTTGGTGTGCTTCACTTGCAAATCTAACATACAGGTAATTTGTTT------CAATTGTCA--TAAAGGCAAAAAACAAAAT-AGTT--TTCCTTCTAGTTGATC????????????????????????????????????
SSM320_SN_Eur16                       ACACCCAGAAGTATATATTTTAATTTTACCAGGATTTGGAATAATTTCCCACATTATTTGTCAAGAAAGTGGAAAAAAGGAAACTTTTGGAATCCTAGGAATAATTTATGCAATAATAGCTATTGGTATTTTAGGATTTATCGTTTGAGCCCATCATATATTTACAGTTGGTATAGACGTAGATACCCGAGCTTACTTTACTTCAGCTACAATAATTATCGCTATTCCTACAGGTATTAAAATTTTTAGTTGATTAGCTACTTATCATGGTATTAAAATCAAATATACCCCACATTCTTTATGGGCCTTAGGATTTATCTTCCTATTTACTATAGGAGGACTAACCGGGGTAGTTTTAGCTAATTCCTCTATTGATATTATTTTACACGATACTTATTATGTAGTAGCCCATTTTCATTATGTATTATCCATAGGAGCAGTTTTTACTATTCTAGCCGGATTAATTCAATGATTCCCATTATTTACCGGATTAACCCTAAACTCTATATTTTTAAAAATTCAATTTTTTACAATATTTATTGGAGTAAATTTAACCTTTTTCCCTCAACATTTCTTAGGATTAAGAGGAATACCTCGACGATACTCTGACTATCCAGATGCCTATTTATTATGAAATTCTTTATCTTCAATTGGAAGATTAATTTCTCTTTCTAGAATCTTCTATTTCATTTTTATTATCTGAGAAACCTTAACTCTAAAACGATATAATCTATCATCTTTTAATCTATCTACATCATTAGAATGAATACAATTTTTCCCACCAGCTGATCATAG????????????????????????????????TCGTCGTTG-TCGTTC---------------------TACG-ATTGA----ACGT---ACG-TAC---GAACGAAG-TACACGTTT-GTAAA--------------ACATAAAAATCGAACTAAGTAGTCTTTTAAAATCTCGTTAA-TT-------------TGATT---------CGAA------------AGAGAGAGA--GAGAG--ATACGAAAATATCGCTTAAGTACAACT-ACTTCGAA-GA----------CCGCTGCACGAAA--------------AGACGACGAATCGATAGCCTATAGTTTCGTCTCGTCGTTTGT---GTGA------------TCGTCGTCGTCGATGTTAGGCGA-----------TAGTAT-------AATTT-TATATCTT-------TC------------------------------------------------------GATACTTAA-TGAGAAC-GAGGACAACGGTTGACGAGAAATCTTGCGTAATTTTGTCCGTCGC---GTTGAGG---------------------AAAA---ACGCTCGA-TAGACTA-------ATATTAA-TCGCTTGCTTCCGTT--ACC--GT-----CCACGAGAA--TATATCGTAAAAAGCACGACG-AAA---ACATTCGTTTGAAGG-TTTTC----GCG-TTTCTA--------------------TAAAAACGCGA-TTTTCCGAAAACGAGAGATCGATCTGCCC-----------AAAGAGTTTTGGGATTTTGTTTATACGA------TCTC-TTGGTGTCGCGCGGGTACCTAGATATCGAGGCGCG-TTCTCG---AAATATCTAAGCG----A-TTTTCGAGCCCCCGAATATCTAAG-AATTATC----------------GGCAGGCAGG-------------------------------C--------CGACCGACCGACGACTGAT-CGTTGGATTTT----------------------TCGTCGTCG----------T---------------------------------CGCCG---CCGCCGTTGTTCGATGGT-------TATTT-AAAGA-TTTACGCCCG------CCGTTTCGGAGA---TA-GACGTTCA-----------------AATCAT-AATAAGAACGT----CCCTCGAACG-TTGTTTGTGTTTTTTACACACCAGTAAAAAGTAAAGGCGTTCTTTCGGCG-----GCCTTCATTTACGAACATTG--ACACCTCACGTTTGTTTAC--GAGAAAAAGGTGCGCAACAAAGTTCGTT--CACGAGGCGCTAACGCCGAAGCAAAAAGAACGCTTTTA--TAAATAATGGTCAAT-----------ATACAGACGTAAACTTAATTCGACGTTAAATTCTTCCTTTTTATAATAAT----------------------------------------------AAAAAAAGGAGGAGATCTCGTCGAGAGTTAATAGAAAAAA???????????????????????-?????????????????????????---?????---------------------------------------AGCTTTCCAAAAGGCGTTGAGGATGGTTGATGAGAATTTTCCAGGATTTGACCCTTATATTGAGCGGGTAAGTTTAACCTAATACCTCCCAATTGATCC--ATCTATGATCACCATATTTTTTACAAATTTTAATTACTTAAATTGCCTTTCAAACAGTGGGCTTAAGGTAAAGAATATGTATTCCAAAATCAGTAAGAATGCTCTTTATAGCGATGTTATTCTTACAGGTTAATGACGCTGAACTAATGGAACCAACCGACAAAAGAATGTTCGTTATTGCCGCCGCCTTAAGGAGTGGATACACCGTTGAAAAACTCTATGACCTAACCAAAATCGATAGATGGTTTTTGCAGAAAATGAAGCACATAATCGACTACTACTTGATGATGGAAACAATCGACCAGAATCATTTAACCAGTGATACTCTTCAAGAAGCTAAACAGTTCGGATTTTCTGATAAGCAAATCGCAACTGCAGTTAAAAGTACCGAATTGGCCATAAGAAAGAAACGTCAGGAATTCAACATTAGACCTTGCGTAAAGCAAATCGATACCGTTGCCGCAGAATGGCCTGCGACGACTAATTATTTATATCTGACATACAATGCTCTACAGCACGACTTAGATTTCTCTGAGCCTCATATTATGGTAATTGGATCAGGCGTGTATAGAATTGGAAGTTCGGTAGAATTTGATTGGTGTGCTGTTGGATGCCTCAGGGAGTTGAGACGTTTAGGCAAGAAAACCATCATGGTTAACTACAACCCCGAAACAGTTAGTACTGATTAT--------------------------------------------------------------------------------------------CCTGCTCATGGACTCGAAAAAGACGATCGAAGTAAACGATAACATTTCCATGCCCTACATCGGTTACCAAATCCTGCTTATGGGAGGCACCATTTTGGGACCCGGCACCATATTCCTTATGTTGGTAGGCGCCTTCGTGGCGGCTTTCCAAATAGACAACTGGACCAGTTTCTACTACAATCTCTATCCTATTTTGTTCTTCATGTTGGTGTGCTTCAGTTGCAAATCTAACATACAGGTAATTTGTTT------CAATTGTTA--TAAAGGCAAAAAACAAAAT-AGTT--TTCCTTCTAGTTGATCGTCGCTCAAATCCTCTCCACCGGCTATGCTTTGATC
SSM321_SN_Eur17                       ACACCCAGAAGTATATATTTTAATTTTACCAGGATTTGGAATAATTTCCCACATTATTTGTCAAGAAAGTGGAAAAAAGGAAACTTTTGGAATCCTAGGAATAATTTATGCAATAATAGCTATTGGTATTTTAGGATTTATCGTTTGAGCCCATCATATATTTACAGTTGGTATAGACGTAGATACCCGAGCTTACTTTACTTCAGCTACAATAATTATCGCTATTCCTACAGGTATTAAAATTTTTAGTTGATTAGCTACTTATCATGGTATTAAAATCAAATATACCCCACATTCTTTATGGACCTTAGGATTTATCTTCCTATTTACTATAGGAGGACTAACCGGGGTAGTTTTAGCTAATTCCTCTATTGATATTATTTTACACGATACTTATTATGTAGTAGCCCATTTTCATTATGTATTATCCATAGGAGCAGTTTTTACTATTCTAGCCGGATTAATTCAATGATTCCCATTATTTACCGGATTAACCCTAAACTCTATATTTTTAAAAATTCAATTTTTTACAATATTTATTGGAGTAAATTTAACCTTTTTCCCTCAACATTTCTTAGGATTAAGAGGAATACCTCGACGATACTCTGACTATCCAGATGCCTATTTATTATGAAATTCTTTATCTTCAATTGGAAGATTAATTTCTCTTTCTAGAATCTTCTATTTCATTTTTATTATCTGAGAAACCTTAACTCTAAAACGATATAATCTATCATCTTTTAATCTATCTACATCATTAGAATGAATACAATTTTTCCCACCAGCTGATCATAGATACGAAGAACTCCCTTTAATTACTAATTTC??????????-??????---------------------????-?????----????---???-???---????????-?????????-?????------------???????????????????????????????????????????-??-------------?????---------------------------???????--?????--???????????????????????????-????????-??-------????????????????--------------??????????????????????????????????????????---????---------??????????????????????????-----------??????-------?????-????????-------??------------------------------------------------------?????????-???????-?????????????????????????????????????????????---???????---------------------????---????????-???????-------???????-???????????????--???--??-----?????????--?????????????????????-???---???TTCGTTTGAGGG-TTTTC----GCG-TTTCTA--------------------TAAAAACGCGA-TTTTCCGAAAACGAGAGATCGATCTGCCC-----------AAAGAGTTTTGGGATTTTGTTTATACGA------TCTC-TTGGTGTCGCGCGGGTACCTAGATATCGAGGCGCG-TTCTCG---AAATATCTAAGCG----A-TTTTCGAGCCCCCGAATATCTAAG-AATTATC----------------GGCAGG-------------------------------CAGGC--------CGACCGACCGACGACTGAT-CGTTGGATTTT----------------------TCGTCGTCG-------------------------------------------TCGCCG---CCGCCGTTGTTCGATGGT-------TATTT-AAAGA-TTTACGCCCG------CCGTTTCGGAGA---TA-GACGTTCA-----------------AATCAT-AATAAGAACGT----CCCTCGAACG-TTGTGTGTGTTTTTTACACACCAGTAAAAAGTAAAGGCGTTCTTTCGGCG-----GCCTTCATTTACGAACATTG--ACACCTCACGTTTGTTTAC--GAGAAAAAGGTGCGCAACAAAGTTCGTT--CACGAGGCGCTAACGCCGAAGCAAAAAGAACGCTTTTA--TAAATAATGGTCAAT-----------ATACASACGTAAACTTAATTCGACGTTAAATTCTTCCTTTTTATAATAAW----------------------------------------------AAAAAAAGGAGGAGATCTCGTCGAGAGTTAATAGAAAAAAGATTACCCTAAACGGTGGATCACTTGGCTCGTGGGTCGATGAAG?????---?????TGTAGGYGAAGTGATGGCAATTGGGAGGAAATTCGAGGAAGCTTTCCAGAAGGCGTTGAGGATGGTTGATGAGAATTTTCCCGGATTCGACCCTTATATTGAGCGGGTAAGTTGAACCTAATACCTCCCAATTGATCCATATCTATGATCACCATATTTTTTACAAATTTTAATTACTTAAATTGCCTTTCAAACAGTGGCCTTAAGGTAAAGAATATGTATTCCAAAATCAGTAAGAATGCTYTTTATAGCGATGTTATTCTTACAGGTTAATGACGCTGAACTAATGGAACCAACCGACAAAAGAATGTTCGTTATTGCCGCCGCCTTAAGRAGTGGATACACCGTTGAAAAACTCTATGACCTAACCAAAATCGATAGATGGTTTTTGCAGAAAATGAAGCACATAATCGACTACTACTTGATGATGGAAACAATCGACCAGAATCATTTAACCAGTGATACTCTTCAAGAAGCTAAACAGTTCGGATTTTCTGATAAGCAAATCGCAACTGCAGTTAAAAGTACCGAATTGGCCATAAGAAAGAAACGTCAGGAATTCAACATTAGACCTTGCGTAAAGCAAATCGATACCGTTGCCGCAGAATGGCCTGCGACGACTAATTATTTATATCTGACATACAATGCTCTACAGCACGACTTAGATTTCTCTGAGCCTCATATTATGGTAATTGGATCAGGCGTGTATAGAATTGGAAGTTCGGTAGAATTTGATTGGTGTGCTGTTGGATGCCTCAGGGAGTTGAGACGTTTAGGCAAGAAAACCATCATGGTTAACTACAACCCCGAAACAGTTAGTACTGATTATGACATGTCTGATCGACTGTATTTCGAAGAAATATC-TTTGAAGTCGTTATGGATATTTACAACTTAGAAAATCCTGAAGGAATTATTTTGTGCCTGCTCATGGACTCGAAAAAGACGATCGAAGTAAACGATAACATTTCCATGCCCTACATCGGTTACCAAATCCTGCTTATGGGAGGCACCATTTTGGGACCCGGCACCATATTCCTTATGTTGGTAGGCGCCTTCGTGGCGGCTTTCCAAATAGACAACTGGACCAGTTTCTACTACAATCTCTATCCTATTTTGTTCTTCATGTTGGTGTGCTTCAGTTGCAAATCTAACATACAGGTAATTTGTTT------CAGTTGTTA--TAAAGGCAAAAAACAAAAT-AGTT--TTCCTTCTAGTTGATCGTCGCTCAAATCCTCTCCACCGGCTATGCTTTGATC
SSM326_BB_Eur53                       ACACCCGGAAGTATACATCTTAATTCTTCCTGGGTTTGGAATAATCTCTCATATTATCTGTCAAGAAAGCGGAAAAAGAGAAACTTTTGGAATTTTAGGTATAATTTATGCTATACTAGCTATTGGTATCTTAGGATTTATCGTTTGAGCGCACCATATATTCACAGTAGGAATGGATGTAGATACACGAGCATATTTCACTTCAGCTACTATAATTATTGCAATTCCTACAGGAATTAAAATTTTTAGCTGATTAGCAACCTACCATGGTGTAAAAATTAAGGATACTCCTTCATCATTATGATCCTTAGGATTCATTTTTCTTTTTACTATAGGTGGATTAACAGGGGTAGTCTTAGCTAATTCTTCTATCGATATTATCCTTCATGATACTTACTATGTAGTTGCCCATTTCCATTATGTTCTTTCTATAGGAGCAGTTTTTACAATCCTAGCAGGCCTAATCCAATGATTTCCTCTTTTTACGGGGTTAACCCTAAACCCTAAATATTTAAAAGTTCAATTTCTAACCATATTTATTGGTGTAAATTTAACTTTTTTCCCTCAGCACTTTTTAGGATTAAGAGGTATACCTCGTCGATACTCAGATTACCCTGATTCATATATACTCTGAAACAGAGTTTCTTCCATCGGTAGATTAATCTCACTTTCTAGAATCTTCCATTTTATTTTTGTAATTTGAGAAGCCTTTTGCTCAAAACGAGCTAATTTATCACCTTTAAGCCTAGCTACCTCCTTAGAATGATTACA???????????????????????????????????????????????????????????????????????????????????????????????????????????????????????????????????????????????????????????????????????????????????????????????????????????????????????????????????????????????????????????????????????????????????????????????????????????????????????????????????????????????????????????????????????????????????????????????????????????????????????????????????????????????????????????????????????????????????????????????????????????????????????????????????????????????????????????????????????????????????????????????????????????????????????????????????????????????????????????????????????????????????????????????????????????????????????????????????????????????????????????????????????????????????????????????????????????????????????????????????????????????????????????????????????????????????????????????????????????????????????????????????????????????????????????????????????????????????????????????????????????????????????????????????????????????????????????????????????????????????????????????????????????????????????????????????????????????????????????????????????????????????????????????????????????????????????????????????????????????????????????????????????????????????????????????????????????????????????????????????????????????????????????????????????????????????????????????????????????????????????????????????????????????????????????????????????????????????????????????????????????????????????????????????????????????????????????????????????????????????????????????????????????????????????????????????????????????????????????????????????????????????????????????????????????????????????????????????????????????????????????????????????????????????????????????????????????????????????????????????????????????????????????????????????????????????????????????????????????????????????????????????????????????????????????????????????????????????????????????????????????????????????????????????????????????????????????????????????????????????????????????????????????????????????????????????????????????????????????????????????????????????????????????????????????????????????????????????????????????????????????????????????????????????????????????????????????????????????????????????????????????????????????????????????????????????????????????????????????????????????????????????????????????????????????????????????????????????????????????????????????????????????????????????????????????????????????????????????????????????????????????????????????????????????????????????????????????????????????????????????????????????????????????????????????????????????????????????????????????????????????????????????????????????????????????????????????????????????????????????????????????????????????????????????????????????????????????????????????????????????????????????????????????????????????????????????????????????????????????????????????????????????????????????????????????????
SSM340_JG_Eur32                       CCACCCAGAAGTATATATTTTAATTTTACCAGGATTTGGAATAATTTCTCATATTATCTGTCAAGAAAGGGGGAAAAAAGAAACTTTTGGAATTTTAGGAATAATTTACGCAATAATAGCAATTGGTATTCTAGGTTTTATTGTTTGAGCTCATCATATATTTACAGTTGGTATAGATGTAGATACTCGAGCTTACTTTACCTCTGCCACAATAATTATTGCTATTCCCACAGGAATTAAAATTTTTAGTTGACTAGCTACCTACCATGGTATTAAAATCAAATATACCCCACATTCTTTATGAGCTTTAGGTTTTATTTTCCTATTTACAATAGGGGGATTAACTGGCGTAGTCTTAGCTAATTCTTCTATTGATATTATTTTACATGATACTTACTATGTAGTAGCTCATTTCCATTACGTATTATCTATAGGAGCAGTTTTTACTATTTTAGCAGGAATAATTCAATGATTCCCACTATTTACAGGATTAACCTTAAACTCTAATTTTTTAAAAATTCAATTTTTTACTATATTTATTGGTGTAAACTTAACTTTTTTTCCCCAACATTTCTTAGGATTAAGAGGAATACCCCGACGATATTCTGATTATCCAGACGCATACCTATTATGAAATTCTATATCTTCTATTGGCAGACTAATTTCTCTTTCTAGGATTTTTTATTTTATTTTTATTATATGAGAAACTTTAACACTTAAACGACACAATTTATCTTCTTTTAATCTTTCTACATCTTTAGAATGATTGCAATTTTTCCCTCCAGCAGACCATAGATACAAAGAACTTCCTTTAATTACTAATTTC????????????????????????????????????????????????????????????????????????????????????????????????????????????????????????????????????????????????????????????????????????????????????????????????????????????????????????????????????????????????????????????????????????????????????????????????????????????????????????????????????????????????????????????????????????????????????????????????????????????????????????????????????????????????????????????????????????????????????????????????????????????????????????????????????????????????????????????????????????????????????????????????????????????????????????????????????????????????????????????????????????????????????????????????????????????????????????????????????????????????????????????????????????????????????????????????????????????????????????????????????????????????????????????????????????????????????????????????????????????????????????????????????????????????????????????????????????????????????????????????????????????????????????????????????????????????????????????????????????????????????????????????????????????????????????????????????????????????????????????????????????????????????????????????????????????????????????????????????????????????????????????????????????????????????????????????????????????????????????????????????????????????????????????????????????????????????????????????????????????????????????????????????????????????????????????????????????????????????????????????????????????????????????????????????????????????????????????????????????????????????????????????????????????????????????????????????????????????????????????????????????????????????????????????????????????????????????????????????????????????????????????????????????????????????????????????????????????????????????????????????????????????????????????????????????????????????????????????????????????????????????????????????????????????????????????????????????????????????????????????????????????????????????????????????????????????????????????????????????????????????????????????????????????????????????????????????????????????????????????????????????????????????????????????????????????????????????????????????????????????????????????????????????????????????????????????????????????????????????????????????????????????????????????????????????????????????????????????????????????????????????????????????????????????????????????????????????????????????????????????????????????????????????????????????????????????????????????????????????????????????????????????????????????????????????????????????????????????????????????????????????????????????????????????????????????????????????????????????????????????????????????????????????????????????????????????????????????????????????????????????????????????????????????????????????????????????????????????????????????????????????????????????????????????????????????????????????????????????????????
SSM357_SN_Eur15                       ACACCCAGAAGTATATATTTTAATTTTACCAGGATTTGGAATAATTTCCCACATTATTTGTCAAGAAAGTGGAAAAAAGGAAACTTTTGGAATCCTAGGAATAATTTATGCAATAATAGCTATTGGTATTTTAGGATTTATCGTTTGAGCCCATCATATATTTACAGTTGGTATAGACGTAGATACCCGAGCTTACTTTACTTCAGCTACAATAATTATCGCCATTCCTACAGGTATTAAAATTTTTAGTTGATTAGCTACTTATCATGGTATTAAAATCAAATATACTCCACATTCTTTATGGGCCTTAGGATTTATCTTCCTATTTACTATAGGAGGACTAACCGGGGTAGTTTTAGCTAATTCCTCTATTGATATTATTTTACACGATACTTATTATGTAGTAGCCCATTTTCATTATGTATTATCCATAGGAGCAGTTTTTACTATTCTAGCCGGATTAATTCAATGATTTCCATTATTTACCGGATTAACCCTAAACTCTATATTTTTAAAAATTCAATTTTTTACAATATTTATTGGAGTAAATTTAACCTTTTTCCCTCAACATTTCTTAGGATTAAGAGGAATACCTCGACGATACTCTGACTATCCAGATGCCTATTTATTATGAAATTCTTTATCTTCAATTGGAAGATTAATTTCTCTTTCTAGAATCTTCTATTTCATTTTTATTATCTGAGAAACCTTAACTCTAAAACGATATAATCTATCATCTTTTAATCTATCTACATCATTAGAATGAATACAATTTTTCCCACCAGCTGATCATAGATACGAAGAACTCCCTTTAATTACTAATTTC?????????????????????????????????????????????????????????????????????????????????????????????????????????????????????????????????????????????????????????????????????????????????????????????????????????????????????????????????????????????????????????????????????????????????????????????????????????????????????????????????????????????????????????????????????????????????????????????????????????????????????????????????????????????????????????????????????????????????????????????????????????????????????????????????????????????????????????????????????????????????????????????????????????????????????????????????????????????????????????????????????????????????????????????????????????????????????????????????????????????????????????????????????????????????????????????????????????????????????????????????????????????????????????????????????????????????????????????????????????????????????????????????????????????????????????????????????????????????????????????????????????????????????????????????????????????????????????????????????????????????????????????????????????????????????????????????????????????????????????????????????????????????????????????????????????????????????????????????????????????????????????????????????????????????????????????????????????????????????????????????????????????????????????????????????????????????????????????????????????????????????????????????????????????????????????????????????????????????????????????????????????????????????????????????????????????????????????????????????????????????????????????????????????????????????????????????????????????????????????????????????????????????????????????????????????????????????????????????????????????????????????????????????????????????????????????????????????????????????CCATCTATGATCACCATATTTTTTACAAATTTTAATTACTTAAATTGCCTTTCAAACAGTGGCCTTAAGGTAAAGAATATGTATTCCAAAATCAGTAAGAATGCTCTTTATAGCGATGTTATTCTTACAGGTTAATGACGCTGAACTAATGGAACCAACCGACAAAAGAATGTTCGTTATTGCCGCCGCCTTAAGGAGTGGATACACCGTTGAAAAACTCTATGACCTAACCAAAATCGATAGATGGTTTTTGCAGAAAATGAAGCACATAATCGACTACTA?????????????????????????????????????????????????????????????????????????????????????????????????????????????????????????????????????????????????????????????????????????????????????????????????????????????????????????????????????????????????????????????????????????????????????????????????????????????????????????????????????????????????????????????????????????????????????????????????????????????????????????????????????????????????????????????????????????????????????????????????????????????????????CCTGCTCATGGACTCGAAAAAGACGATCGAAGTAAACGATAACATTTCCATGCCCTACATCGGTTACCAAATYCTGCTTATGGGAGGCACCATTTTGGGACCCGGCACCATATTCCTTATGTTGGTAGGCGCCTTCGTGGCGGCTTTCCAAATAGACAACTGGACCAGTTTCTACTACAATCTCTATCCTATTTTGTTCTTCATGTTGGTGTGCTTCAGTTGCAAATCTAACATACAGGTAATTTGTTT------CARTTGTTA--TAAAGGCAAAAAACAAAAT-AGTT--TTCCTTCTAGTTGATCGTCGCTCAAATCCTCTCCACCGGCTATGCTTTGATC
SSM359_SN_Eur15                       ACACCCAGAAGTATATATTTTAATTTTACCAGGATTTGGAATAATTTCCCACATTATTTGTCAAGAAAGTGGAAAAAAGGAAACTTTTGGAATCCTAGGAATAATTTATGCAATAATAGCTATTGGTATTTTAGGATTTATCGTTTGAGCCCATCATATATTTACAGTTGGTATAGACGTAGATACCCGAGCTTACTTTACTTCAGCTACAATAATTATCGCCATTCCTACAGGTATTAAAATTTTTAGTTGATTAGCTACTTATCATGGTATTAAAATCAAATATACTCCACATTCTTTATGGGCCTTAGGATTTATCTTCCTATTTACTATAGGAGGACTAACCGGGGTAGTTTTAGCTAATTCCTCTATTGATATTATTTTACACGATACTTATTATGTAGTAGCCCATTTTCATTATGTATTATCCATAGGAGCAGTTTTTACTATTCTAGCCGGATTAATTCAATGATTTCCATTATTTACCGGATTAACCCTAAACTCTATATTTTTAAAAATTCAATTTTTTACAATATTTATTGGAGTAAATTTAACCTTTTTCCCTCAACATTTCTTAGGATTAAGAGGAATACCTCGACGATACTCTGACTATCCAGATGCCTATTTATTATGAAATTCTTTATCTTCAATTGGAAGATTAATTTCTCTTTCTAGAATCTTCTATTTCATTTTTATTATCTGAGAAACCTTAACTCTAAAACGATATAATCTATCATCTTTTAATCTATCTACATCATTAGAATGAATACAATTTTTCCCACCAGCTGATCATAGATACGAAGAACTCCCTTTAATTACTAATTTCTTCGTCGTTG-TCGTT----------------------?ACG-ATTGA----ACGT---ACG-TAC--GAAACGAAG-TACACGTTT-TGTAA--------------ACATAAAAATCGAA?TAAGTAGTCTTTTAAAATCTCGTTAA-TT-------------TGATTT--------CGAA------------AGAGAGAGA--GAGAG--ATACGAAAATATCGCTTAAGTACAACT-ACTTCGAA-GA----------CCGCTGCACGAAA--------------AGACGACGAATCGATAGCCTATAGT?TCGTCTCGTCGTGTGT---GTGA------------TCGTCGTCGTCGATGTTAGGCGA-----------TAGTAT-------AATTT-TATATCTT-------TC------------------------------------------------------GATACTTAA-TGAGAAC-GAGGACAACGGTGGACGAGAAATCTTGCGTAATTTYGTCCGTCGC---GTTGAGG---------------------AAAA---ACGCTCGA-TAGACTA-------ATATTAA-TCGCTTGCTTCCGTT--ACC--GT-----CCACGAGAA--TATATCGTAAAAAGCACGACG-AAA---ACATTCGTTTGAAGG-TTTTTCG--CGT-TTTCTA--------------------TAAAAACGCGA-TTTTCCGAAAACGAGAGATCGATCTGCCC-----------AAAGAGTTTTGGGATTTTGTTTATACGA------TCTC-TTGGTGTCGCGCGGGTACCTAGATATCGAGGCGCG-TTCTCG---AAATATCTAAGCG----A-TTTTCGAGCCCCCGAATATCTAAG-AATTATC----------------GGCAGGCAGG-------------------------------C--------CGACCGACCGACGACTGAT-CGTTGGATTTT----------------------TCGTCGTCG----------T---------------------------------CGCCG---CCGCCGTTGTTCGATGGT-------TATTT-AAAGA-TTTACGCCCG------CCGTTTCGGAGA---TA-GACGTTCA-----------------AATCAT-AATAAGAACGT----CCCTCGAACG-TTGTTTGTGTTTTTTACACACCAGTAAAAAGTAAAGGCGTTCTTTCGGCG-----GCCTTCATTTACGAACATTG--ACACCTCACGTTTGTTTAC--GAGAAAAAGGTGCGCAACAAAGTTCGTT--CACGAGGCGCTAACGCCGAAGCAAAAAGAACGCTTTTA--TAAATAATGGTCAAT-----------ATACAGACGTAAACTTAATTCGACGTTAAATTCTTCCTTTTTATAATAAT----------------------------------------------AAAAAAAGGAGGAGATCTCGTCGAGAGTTAATAGAAAAAAGATTACCCTAAACGGTGGATCACTTGGCTCGTGGGTCGATGAAGAACGC---AGCTATGTA-GTGAAGTGATGGCACTT-GGAGGAAATTCGA-GAAGCTTTCCAGAAGGCGTTGAGGATGGTTGATGAGAATTTTCCCGGATTCGACCCTTATATTGAGCGGGTAAGTTGAACCTAATACCTCCCAATTGATCCATATCTATGATCACCATGTTTTTTACAAATTTTAATTACTTAAATTGCCTTTCAAACAGTGGCCTCAAGGTACAGAATATGTATTCCAAAATCAATAAGAATGCTTTTTATAGCGATGTTATTCTTACAGGTTAATGACGCTGAACTAATGGAACCAACCGACAAAAGAATGTTCGTTATTGCCGCCGCCTTAAGGAGTGGATACACCGTTGAAAAACTCTACGACCTAACCAAAATCGATAGATGGTTTTTGCAGAAAATGAAGCACATAATCGACTACTACTTGATGATGGAAACAATCGACCAGAATCATTTAACCAGTGATACTCTTCAAGAAGCTAAACAGTTCGGATTTTCTGATAAGCAAATCGCAACTGCAGTTAAAAGTACCGAATTGGCCATAAGAAAGAAACGTCAGGAATTCAACATTAGACCTTGCGTAAAGCAAATCGATACCGTTGCCGCAGAATGGCCTGCGACGACTAATTATTTATATCTGACATACAATGCTCTACAGCACGACTTAGATTTCTCTGAGCCTCATATTATGGTAATTGGATCAGGCGTGTATAGAATTGGAAGTTCGGTAGAATTTGATTGGTGTGCTGTTGGATGCCTCAGGGAGTTGAGACGTTTAGGCAAGAAAACCATCATGGTTAACTACAATCCCGAAACAGTTAGTACTGATTATGACATGTCTGATCGACTGTATTTCGAAGAAATATCTTTTGAAGTCGTTATGGATATTTACAACTTAGAAAATCCAGAA-GAATTATTTTGTGCCTGCTCATGGACTCGAAAAAGACGATCGAAGTAAACGATAACATTTCCATGCCCTACATCGGTTACCAAATCCTGCTTATGGGAGGCACCATTTTGGGACCCGGCACCATATTCCTTATGTTGGTAGGCGCCTTCGTGGCGGCTTTCCAAATAGACAACTGGACCAGTTTCTACTACAATCTCTATCCTATTTTGTTCTTCATGTTGGTGTGCTTCAGTTGCAAATCTAACATACAGGTAATTTGTTT------CAATTGTTA--TAAAGGCAAAAAACAAAAT-AGTT--TTCCTTCTAGTTGATCGTCGCTCAAATCCTCTCCACCGGCTATGCTTTGATC
SSM360_SN_Eur21                       ACACCCAGAAGTATATATTTTAATTTTACCAGGATTTGGAATAATTTCCCACATTATTTGTCAAGAAAGTGGAAAAAAGGAAACTTTTGGAATCCTAGGAATAATTTATGCAATAATAGCTATTGGTATTTTAGGATTTATCGTTTGAGCCCATCATATATTTACAGTTGGTATAGACGTAGATACCCGAGCTTACTTTACTTCAGCTACAATAATTATCGCTATTCCTACAGGTATTAAAATTTTTAGTTGATTAGCTACTTATCATGGTATTAAAATCAAATATACCCCACATTCTTTATGGACCTTAGGATTTATCTTCCTATTTACTATAGGAGGACTAACCGGAGTAGTTTTAGCTAATTCCTCTATTGATATTATTTTACACGATACTTATTATGTAGTAGCCCATTTTCATTATGTATTATCCATAGGAGCAGTTTTTACTATTCTAGCCGGATTAATTCAATGATTCCCATTATTTACCGGATTAACCCTAAACTCTATATTTTTAAAAATTCAATTTTTTACAATATTTATTGGAGTAAATTTAACCTTTTTCCCTCAACATTTCTTAGGATTAAGAGGAATACCTCGACGATACTCTGACTATCCAGATGCCTATTTATTATGAAATTCTTTATCTTCAATTGGAAGATTAATTTCTCTTTCTAGAATCTTCTATTTCATTTTTATTATCTGAGAAACCTTAACTCTAAAACGATATAATCTATCATCTTTTAATCTATCTACATCATTAGAATGAATACAATTTTTCCCACCAGCTGATCATAGATACGAAGAACTCCCTTTAATTACTAATTTCTTCGTCGTTG-TCGTTC---------------------TACG-ATTGA----ACGT---ACG-TAC---GAACGAAG-TACACGTTT-GTAAA--------------ACATAAAAATCGAACTAAGTAGTCCTTTAAAATCTCGTTAA-TT-------------TGATT---------CGAA--------------AGAGAGA--GAGAG--ATACGAAAATATCGCTTAAGTACAACT-ACTTCGAA-GA----------CCGCTGCACGAAA--------------AGACGACGAATCGATAGCCTATAGTTTCGTCTCGTCGTTTGT---GTGA------------TCGTCGTCGTCGATGTTAGGCGA-----------TAGTAT-------AATTT-TATATCTT-------TC------------------------------------------------------GATACTTAA-TGAGAAC-GAGGACAACGGTTGACGAGAAATCTTGCGTAATTTTGTCCGTCGC---GTTGAGG---------------------AAAA---ACGCTCGA-TAGACTA-------ATATTAA-TCGCTTGCTTCCGTT--ACC--GT-----CCACGAGAA--TATATCGTAAAAAGCACGACG-AAA---ACATTCGTTTGAAGG-TTTTTCGCGTTG-TTTCTA--------------------TAAAAACGCGA-TTTTCCGAAAACGAGAGATCGATCTGCCC-----------AAAGAGTTTTGGGATTTTGTTTATACGA------TCTC-TTGGTGTCGCGCGGGTACCTAGATATCGAGGCGCG-TTCTCG---AAATATCTAAGCG----A-TTTTCGAGCCCCCGAATATCTAAG-AATTATC----------------GGCAGGCAGG-------------------------------C--------CGACCGACCGACGACTGAT-CGTTGGATTTT----------------------TCGTCGTCG----------T---------------------------------CGCCG---CCGCCGTTGTTCGATGGT-------TATTT-AAAGA-TTTGCGCCCG------CCGTTTCGGAGA---TA-GACGTTCA-----------------AATCAT-AATAAGAACGT----CCCTCGAACG-TTGTTTGTGTTTTTTACACACCAGTAAAAAGTAAAGGCGTTCTTTCGGCG-----GCCTTCATTTACGAACATTG--ACACCTCACGTTTGTTTAC--GAGAAAAAGGTGCGCAACAAAGTTCGTT--CACGAGGCGCTAACGCCGAAGCAAAAAGAACGCTTTTA--TAAATAATGGTCAAT-----------ATACACACGTAAACTTAATTCGACGTTAAATTCTTCCTTTTTATAATAAT----------------------------------------------AAAAAAAGGAGGAGATCTCGTCGAGAGTTAATAGAAAAAAGATTACCCTAAACGGTGGATCACTTGGCTCGTGGGTCGATGAAGAACGC---AGCTATGTA?G-GAAGTGATGGCAATTGGGAGGAAATTCGAGGAAGCTTTCCAGAAGGCGTTGAGGATGGTTGATGAGAATTTTCCCGGATTCGACCCTTATATTGAGCGGGTAAGTTGAACCTAATACCTCCCAATTGATCCATATCTATGATCACCATATTTTTTACAAATTTTAATTACTTAAATTGCCTTTCAAACAGTGGCCTCAAGGTACAGAATATGTATTCCAAAATCAATAAGAATGCTTTTTATAGCGATGTTATTCTTACAGGTTAATGACGCTGAACTAATGGAACCAACCGACAAAAGAATGTTCGTTATTGCCGCCGCCTTAAGGAGTGGATACACCGTTGAAAAACTCTAYGACCTAACCAAAATCGATAGATGGTTTTTGCAGAAAATGAAGCACATAATCGACTACTACTTGATGATGGAAACAATCGACCAGAATCATTTAACCAGTGATACTCTTCAAGAAGCTAAACAGTTCGGATTTTCTGATAAGCAAATCGCAACTGCAGTTAAAAGTACCGAATTGGCCATAAGAAAGAAACGTCAGGAATTCAACATTAGACCTTGCGTAAAGCAAATCGATACCGTTGCCGCAGAATGGCCTGCGACGACTAATTATTTATATCTGACATACAATGCTCTACAGCACGACTTAGACTTCTCTGAGCCTCATATTATG-----------------------------------------------------------------------------------------------------------------------------------------------------------------------------------------------------------------------------------------CCTGCTCATGGACTCGAAAAAGACGATCGAAGTAAACGATAACATTTCCATGCCCTACATCGGTTACCAAATCCTGCTTATGGGAGGCACCATTTTGGGACCCGGCACCATATTCCTTATGTTGGTAGGCGCCTTCGTGGCGGCTTTCCAAATAGACAACTGGACCAGTTTCTACTACAATCTCTATCCTATTTTGTTCTTCATGTTGGTGTGCTTCAGTTGCAAATCTAACATACAGGTAATTTGTTT------CAGTTGTTA--TAAAGGCAAAAAACAAAAT-AGTT--TTCCTTCTAGTTGATCGTCGCTCAAATCCTCTCCACCGGCTATGCTTTGATC
SSM367_LG_Eur16                       ACACCCAGAAGTATATATTTTAATTTTACCAGGATTTGGAATAATTTCCCACATTATTTGTCAAGAAAGTGGAAAAAAGGAAACTTTTGGAATCCTAGGAATAATTTATGCAATAATAGCTATTGGTATTTTAGGATTTATCGTTTGAGCCCATCATATATTTACAGTTGGTATAGACGTAGATACCCGAGCTTACTTTACTTCAGCTACAATAATTATCGCTATTCCTACAGGTATTAAAATTTTTAGTTGATTAGCTACTTATCATGGTATTAAAATCAAATATACCCCACATTCTTTATGGGCCTTAGGATTTATCTTCCTATTTACTATAGGAGGACTAACCGGGGTAGTTTTAGCTAATTCCTCTATTGATATTATTTTACACGATACTTATTATGTAGTAGCCCATTTTCATTATGTATTATCCATAGGAGCAGTTTTTACTATTCTAGCCGGATTAATTCAATGATTCCCATTATTTACCGGATTAACCCTAAACTCTATATTTTTAAAAATTCAATTTTTTACAATATTTATTGGAGTAAATTTAACCTTTTTCCCTCAACATTTCTTAGGATTAAGAGGAATACCTCGACGATACTCTGACTATCCAGATGCCTATTTATTATGAAATTCTTTATCTTCAATTGGAAGATTAATTTCTCTTTCTAGAATCTTCTATTTCATTTTTATTATCTGAGAAACCTTAACTCTAAAACGATATAATCTATCATCTTTTAATCTATCTACATCATTAGAATGAATACAATTTTTCCCACCAGCTGATCATAGATACGAAGAACTCCCTTTAATTACTAATTTCTTCGTCGTTG-TCGTTC---------------------TACG-ATTGA----ACGT---ACG-TAC---GAACGAAG-TACACGTTT-GTAAA--------------ACATAAAAATCGAACTAAGTAGTCTTTTAAAATCTCGTTAA-TT-------------TGATT---------CGAA------------AGAGAGAGA--GAGAG--ATACGAAAATATCGCTTAAGTACAACT-ACTTCGAA-GA----------CCGCTGCACGAAA--------------AGACGACGAATCGATAGCCTATAGTTTCGTCTCGTCGTTTGT---GTGA------------TCGTCGTCGTCGATGTTAGGCGA-----------TAGTAT-------AATTT-TATATCTT-------TC------------------------------------------------------GATACTTAA-TGAGAAC-GAGGACAACGGTTGACGAGAAATCTTGCGTAATTTTGTCCGTCGC---GTTGAGG---------------------AAAA---ACGCTCGA-TAGACTA-------ATATTAA-TCGCTTGCTTCCGTT--ACC--GT-----CCACGAGAA--TATATCGTAAAAAGCACGACG-AAA---ACATTCGTTTGAAGG-TTTTC----GCG-TTTCTA--------------------TAAAAACGCGA-TTTTCCGAAAACGAGAGATCGATCTGCCC-----------AAAGAGTTTTGGGATTTTGTTTATACGA------TCTC-TTGGTGTCGCGCGGGTACCTAGATATCGAGGCGCG-TTCTCG---AAATATCTAAGCG----A-TTTTCGAGCCCCCGAATATCTAAG-AATTATC----------------GGCAGGCAGG-------------------------------C--------CGACCGACCGACGACTGAT-CGTTGGATTTT----------------------TCGTCGTCG----------T---------------------------------CGCCG---CCGCCGTTGTTCGATGGT-------TATTT-AAAGA-TTTACGCCCG------CCGTTTCGGAGA---TA-GACGTTCA-----------------AATCAT-AATAAGAACGT----CCCTCGAACG-TTGTTTGTGTTTTTTACACACCAGTAAAAAGTAAAGGCGTTCTTTCGGCG-----GCCTTCATTTACGAACATTG--ACACCTCACGTTTGTTTAC--GAGAAAAAGGTGCGCAACAAAGTTCGTT--CACGAGGCGCTAACGCCGAAGCAAAAAGAACGCTTTTA--TAAATAATGGTCAAT-----------ATACAGACGTAAACTTAATTCGACGTTAAATTCTTCCTTTTTATAATAAT----------------------------------------------AAAAAAAGGAGGAGATCTCGTCGAGAGTTAATAGAAAAAAGATTACCCTAAACGGTGGATCACTTGGCTCGTGGGTCGATGAAGAACGCC--AGCTATGTAGGCGAAGTGATGGCAATTGGGAGGAAATTCGAGGAAGCTTTCCAGAAGGCGTTGAGGATGGTTGATGAGAATTTTCCCGGATTCGACCCTTATATTGAGCGGGTAAGTTGAACCTAATACCTCCCAATTGATCCATATCTATGATCACCATATTTTTTACAAATTTTAATTACTTAAATTGCCTTTCAAACAGTGGCCTTAAGGTAAAGAATATGTATTCCAAAATCAATAAGAATGCTTTTTATAGCGATGTTATTCTTACAGGTTAATGACGCTGAACTAATGGAACCAACCGACAAAAGAATGTTCGTTATTGCCGCCGCCTTAAGGAGTGGATACACCGTTGAAAAACTCTATGACCTAACCAAAATCGATAGATGGTTTTTGCAGAAAATGAAGCACATAATCGACTACTACTTGATGATGGAAACAATCGACCAGAATCATTTAACCAGTGATACTCTTCAAGAAGCTAAACAGTTCGGATTTTCTGATAAGCAAATCGCAACTGCAGTTAAAAGTACCGAATTGGCCATAAGAAAGAAACGTCAGGAATTCAACATTAGACCTTGCGTAAAGCAAATCGATACCGTTGCCGCAGAATGGCCTGCGACGACTAATTATTTATATCTGACATACAATGCTCTACAGCACGACTTAGATTTCTCTGAGCCTCATATTATGGTAATTGGATCAGGCGTGTATAGAATTGGAAGTTCGGTAGAATTTGATTGGTGTGCTGTTGGATGCCTCAGGGAGTTGAGACGTTTAGGCAAGAAAACCATCATGGTTAACTATAACCCCGAAACAGTTAGTACTGATTATGACATGTCTGATCGACTGTATTTCGAAGAAATATCTTTTGAAGTCGTTATGGATATTTACAACTTAGAAAATCCTGAAGGAATTATTTTGTG????????????????????????????????????????????????????????????????????????????????????????????????????????????????????????????????????????????????????????????????????????????????????????????????????????????????????????????????????????????????????????????????????????????????????????????????????????????????????????????????????????????????????????
SSM386_BM_Eur51                       ACATCCTGAAGTATACATCTTGATTCTTCCTGGGTTTGGAATAATCTCTCATATTATCTGTCAAGAAAGGGGAAAAAGGGAAACTTTTGGAATTTTAGGTATAATTTATGCTATACTAGCAATTGGAATCTTAGGATTTATCGTTTGAGCACACCATATATTTACAGTAGGAATGGATGTAGATACACGAGCATATTTCACTTCAGCTACTATAATCATTGCAATTCCTACAGGAATTAAAATTTTTAGCTGATTAGCAACCTACCATGGTGTAAAAATTAAGGATACTCCTTCATCATTATGATCCTTAGGATTCATTTTTCTATTTACTATAGGTGGATTAACAGGAGTAGTCTTAGCTAATTCTTCTATCGATATTATCCTTCATGATACCTACTATGTAGTTGCCCATTTCCATTATGTTCTTTCTATAGGAGCAGTTTTTACAATCCTGGCAGGTCTAATCCAATGATTTCCTCTTTTTACAGGGCTAACCCTAAACCCTAAATATTTAAAAGTTCAATTTCTAACCATATTTATTGGTGTAAATTTAACTTTTTTCCCTCAGCACTTTTTAGGATTAAGAGGTATACCTCGTCGATACTCAGATTACCCTGATTCATATATACTCTGAAACAGAGTTTCTTCCATTGGTAGATTAATCTCACTTTCTAGAATCTTCCATTTTATTTTTGTAATTTGGGAAGCCTTTTGCTCAAAACGAGCTAATTTATCACCTTTAAGTCTATCTACCTCCTTAGAATGATTACATTTTTTTCCACCAGCTGACCACAACTTTGAGGAACTCCCTCTAGTTACCAATTTC????????????????????????????????????????????????????????????????????????????????????????????????????????????????????????????????????????????????????????????????????????????????????????????????????????????????????????????????????????????????????????????????????????????????????????????????????????????????????????????????????????????????????????????????????????????????????????????????????????????????????????????????????????????????????????????????????????????????????????????????????????????????????????????????????????????????????????????????????????????????????????????????????????????????????????????????????????????????????????????????????????????????????????????????????????????????????????????????????????????????????????????????????????????????????????????????????????????????????????????????????????????????????????????????????????????????????????????????????????????????????????????????????????????????????????????????????????????????????????????????????????????????????????????????????????????????????????????????????????????????????????????????????????????????????????????????????????????????????????????????????????????????????????????????????????????????????????????????????????????????????????????????????????????????????????????????????????????????????????????????????????????????????????????????????????????????????????????????????????????????????????????????????????????????????????????????????????????????????????????????????????????????????????????????????????????????????????????????????????????????????????????????????????????????????????????????????????????????????????????????????????????????????????????????????????????????????????????????????????????????????????????????????????????????????????????????????????????????????????????????????????????????????????????????????????????????????????????????????????????????????????????????????????????????????????????????????????????????????????????????????????????????????????????????????????????????????????????????????????????????????????????????????????????????????????????????????????????????????????????????????????????????????????????????????????????????????????????????????????????????????????????????????????????????????????????????????????????????????????????????????????????????????????????????????????????????????????????????????????????????????????????????????????????????????????????????????????????????????????????????????????????????????????????????????????????????????????????????????????????????????????????????????????????????????????????????????????????????????????????????????????????????????????????????????????????????????????????????????????????????????????????????????????????????????????????????????????????????????????????????????????????????????????????????????????????????????????????????????????????????????????????????????????????????????????????????????????????????????????????
SSM388_BM_Eur42                       ???????????????????????????????????????????????????????????????????????????????????????????????????????????????????????????????????????????????????????????????????????????????????????????????????????ACTTCAGCTACTATAATCATTGCAATTCCTACAGGAATTAAAATTTTTAGCTGATTAGCAACCTACCATGGTGTAAAAATTAAGGATACTCCTTCATCATTATGATCCTTAGGATTCATTTTTCTATTTACTATAGGTGGATTAACAGGAGTAGTCTTAGCTAATTCTTCTATCGATATTATCCTTCATGATACCTACTATGTAGTTGCCCATTTCCATTATGTTCTTTCTATAGGAGCAGTTTTTACAATCCTGGCAGGTCTAATCCAATGATTTCCTCTTTTTACAGGGCTAACCCTAAACCCTAAATATTTAAAAGTTCAATTTCTAACCATATTTATTGGTGTAAATTTAACTTTTTTCCCTCAGCACTTTTTAGGATTAAGAGGTATACCTCGTCGATACTCAGATTACCCTGATTCATATATACTCTGAAACAGAGTTTCTTCCATTGGTAGATTAATCTCACTTTCTAGAATCTTCCATTTTATTTTTGTAATTTGGGAAGCCTTTTGCTCAAAACGAGCTAATTTATCACCTTTAAGTCTATCTACCT?????????????????????????????????????????????????????????????????????????????????-????????-----??--------???-????-?????----????---???-???---????????-?????????-???----------------?????????????????????????????????????????-??-------------????????????--????????????------???????--?????--???????????????????????????-????????-??-------?????GTGGTCTAC--GAG---AATTG---CCTCAACTAATTGTTGTCTGCAAATTTCAA--TCTCGTTTGA-------------CTTTTTCGACTAATACTGTTGTTAGTCTA-----------TCGTGT-------CGTCG-TCCGTCGT-------TG-AAACGTATTAGGTG--------------ACATCACGTC----ATCGTCGTGATTTCGAATGA-TAATTAG-AATGACAGCGGTTAACGAGAAAGTGTGCGTAA--TCGCTGGTCGT---GTTGATGTCGATCGTCGAACGACGTTTCGAAA---TCGCTTGA-CCGACGA-------ATGATAATTCGCTCGCTTCCGTT--TCC--GT------CGTTAATA--AATATTGTGAATTGCACTACG-AAAA-ACTGGTAGTCCGAAGT-TTTTC----GCG-TTTCCGCCGTTTTTTAAAAAACGAGTTAGAAACGCGA-ATTTCCGAAACC--GAGATCGAGCTGCC-----------GAAGGTTTCTTTGGATTTTGTTTTTACGA------TCTC-TTG-------GCGGGTACCTAGATATCGAGACGTG-TTCGAAATTATTTGCCTCCGCGCTTTA-GTTTCGAACTGCCGAAAATCTAAG-GACGACAGATCGGCAACTAA--TGGCAGATAGGTCGACCACCGA------------CCGATAGAC--------TGATTGACTGACGGACGATCG-T------------------------------TCGTCGTCA----TCG---TCG---CCGCT------------------GTCATAGTCG---CCGTCGTCGTTCGATGGTATATA---CTTT-AAGGA-TTTTCGCCCGCTACCACCGTTTCGGAGA---TACGACGTTC---------------------CGC-ATCGAGAACGT----CCTCCGGACGCCAGTTTGTGTTTTTCACGCACCTA-GAAAAATAAAGGCGCTCTTCCGATG-----CCCTTCATTTACGAACACTA--ACACCCCACGTTTGTTTAC--GAGAAGGTG----TATATAATGGTCGTT--CGCG????????????????--????????????????--???????????????-----------??????????????????????????????????????????????????----------------------------------------------?????????????????????????????????????????????????????????????????????????????????????????????????TGTAGGTGAGGTGATGGCCATAGGAAGGAAATTCGAGGAAGCTTTCCAGAAGGCGTTAAGAATGGTTGATGAAAATTTTCCTGGATTTGACCCCTATACTCAACAGGTACGTTT--------------TAAGCGGTCCCTATCCATCGTTAC----TCTTTTATAAA------------------ACTTCCAAGTAAAGGCTTAATGATATTAAATACCTA-----------------------------------CCATACTTGCAGGTCAACGATGCTGAATTAATGGAACCAACTGACAAAAGAATGTTTGTTATTGCCGCCGCCTTAAGGAAAGGGTACACCGTTGAAAAACTCTATGACCTAACCAAAATCGAYAGATGGTTTTTGCAGAAAATGAAGCACATAATCGACTATTACTCCATGATGGAAACCATCGACCATAATCATTTAACCAGTGATACTCTTCAACAAGCTAAACAATTCGGATTTTCTGATAAGCAAATTGCGACTGCAGTTAAAAGTACCGAATTGGCCATTAGAAAAAAACGTGAGGAATTCAACATTAAGCCATGCGTAAAGCAAATCGATACTGTTGCAGCAGAATGGCCCGCAACGACTAATTATTTATTTCTGACATATAATGCTCTACAGCACGACTTAGATTTTTCAGAACCTCATATTATGGTAATCGGATCAGGCGTGTATAGAATCGGAAGTTCGGTAGAATTTGATTGGTGTGCTGTGGGATGTCTCAGAGAGTTGAGACGCCTAGGAAAGAAAACCATCATGGTTAATTACAATCCCGAAACAGTTAGTACCGATTATGACATTTCTGATCGACTGTATTTCGAAGAAATATCATTTGAAGTTGTTATGGATATTTACAATTTAGAAAATCCTGAAGGAATTATTTTGTCCCTGCTCATGGACTCCAAAAAGACGATTGAAGTAAACGACAACATCTCCATGCCCTACATCGGTTACCAAATTCTGCTTATGGGCGGCACTATTCTGGGACCTGGCACCATATTCCTTATGTTGGTTGGTGCTTTCGTGGCCGCTTTCCAAATCGACAACTGGACCAGCTTCTACTACAACCTCTATCCCATTTTGTTCTTCATGTTGGTATGCTTCGCATGCAAATCTAACATACAGGTAATTTCTTT------CGTCTGTTA--TAAA-CCAAAAAGCATAACAAGTT--TTCTTCC-AGCTAATCGTCGCTCAAATTCTCTCCACCGGCTACGCTTTGATC
SSM390_LB_Eur33                       CCATCCAGAAGTATATATTTTAATTTTACCAGGATTTGGAATAATTTCTCATATTATCTGTCAAGAAAGAGGAAAAAAAGAAACTTTTGGAATTTTAGGAATAATTTATGCAATAATAGCAATTGGTATTCTAGGTTTTATTGTTTGAGCTCATCATATATTTACAGTTGGTATAGATGTAGATACTCGAGCTTACTTTACTTCTGCCACAATAATTATTGCTATTCCCACAGGAATTAAAATTTTTAGTTGACTAGCTACCTACCATGGTATTAAAATCAAATATACCCCACATTCTTTATGAGCTTTAGGTTTCATTTTCCTATTTACAATAGGAGGATTAACTGGGGTAGTCTTAGCTAATTCTTCTATTGATATTATTTTACATGATACTTACTATGTAGTAGCTCATTTCCATTACGTATTATCTATAGGAGCAGTTTTTACTATTTTAGCAGGAATAATTCAATGATTCCCACTATTTACAGGATTAACCTTAAACTCTAATTATTTAAAAATTCAATTTTTTACTATATTTATTGGTGTAAACTTAACTTTTTTTCCTCAACATTTCTTAGGGTTAAGAGGGATACCCCGACGATACTCTGATTATCCAGATGCATACCTATTATGAAATTCTATATCTTCTATTGGCAGACTAATTTCTCTTTCTAGGATTTTTTATTTTATTTTTATTATATGAGAAACTTTAACACTTAAACGACACAATTTATCTTCTTTTAATCTTTCTACATCTTTAGAATGATTACAATTTTTCCCTCCAGCAGATCATAGATACAAAGAACTTCCTTTAATTACTAATTTCGTCGTCGTCG-TCGTTC---------------------TACG-ATTGA----ACGT---ACG-TAC---GGACGAAG-TACACGTTT-GTAAA------------GCACATGAAAATCGAACTAAGTAGTCTTTTAAAATCTCGTTAA-TT-------------TGATT---------------------------CGAAAGA--GAGAG--ATACGAAAATATCGCTTAAATACAACT-ACTTCGAA-GA-------CCGCCGCCGCACGAAA--------------AGACGACGAATCGATTGCCTATAGTTTCGTCTCGTCGTCTGT---GTGA---------TCGTCGTCGTCGTCGATGTTAGGCGA-----------TAGTAT-------AATTT-TATATCTT-------TC------------------------------------------------------GATATTTAA-TGAGAAC-GAGGACAACGGTTGACGAGAAATCTTGCGTAATTTTGTCTGTCGC---GTTGATG---------------------AAAA---ACGCTCGA-TAGACTA-------ATATTAA-TCGCTTGTTTCCGTT--ACC--GT-----CCACGAGAA--TATATCGTAAAAAGCACGATG-AAA---ACATTCGTTTGAAGG-TTTTC----GCG-TTTCTA--------------------TAAAAACGCGA-TTTTCCGAAAACGAGAGATCGATCTGCCC-----------AAAGAGTTTTGGGATTTTGTTTATACGA------TCTC-TTGGTGTCGCGCGGGTACCTAGATATCGAGGCGCG-ATCTCG---AAATATCTAAGCG----A-TTTTCGAGCCGCCGAATATCTAAG-AATTATC----------------GGCAGGCAGGCAG-----------------------GCCGAC--------CGACCGACCGACGACTGATCCGTTGGATTTT----------------------TCGTCGTCG----------TCG---TCGTC------------------GTCGCCGCCG---CCGCCGTTGTTCGATGGT-------TATTT-AAAGA-TTTACGCCCG------CCGTTTCGGAGA---TA-GACGTTCG-----------------AACCGT-AATAAGAACGT----CCCTCGAACGTATGTTTGTGTTTTTTACCCACCAGTAAAAAGTAAAGGCGTTCTTTCGGCG-----GCCTTTATTTACGAACATTG--GCACCTCACGTTTGTTTAC--GAGAAAAAGGTGCGCAAAAAAGTTCGTT--CACGAGGCGCGAAGG?GGAAGCAAAAAGAACGCTTTTA--TAAATAA????????-----------??????????????????????????????????????????????????----------------------------------------------???????????????????????????????????????????????????????????????-?????????????????????????---?????-------------------------????????????????CTTTC?AGAAGGCGTTGAGGATGGTTGATGAGAATTTTCCAGGATTTGACCCTTATATTGAGCGGGTAAGTATAACCTAATACCTCCCAATTGATCCATATCTATGATCCCCATATTTTTTACAAATTTTAATTACTTAAATTGCCTTTCAAACAGTGGCCTTAAGGTAAAGAATATGTATTCCAAAATCAGTAAGAATGCTTTTTATAGCGATGTTATTCTTACAGGTTAATGACGCTGAACTAATGGAACCAACCGACAAAAGAATGTTCGTTATTGCCGCCGCCTTAAGGAGTGGGTACACCGTTGAAAAACTCTATGACCTAACCAAAATCGATAGATGGTTTTTGCAAAAAATGAAGCACATAATCGACTACTACTTGATGATGGAAACAATCGACCAGAATCATTTAACCAGTGATACTCTTCAAGAAGCTAAACAGTTCGGATTTTCTGATAAGCAAATCGCAACTGCAGTTAAAAGTACCGAATTGGCCATAAGAAAGAAACGTCAGGAATTCAACATTAGACCTTGTGTAAAGCAAATCGATACCGTTGCCGCAGAATGGCCTGCGACGACTAATTATTTATATCTGACATACAATGCTCTACAGCACGACTTAGATTTCTCTGAGCCTCATATTATGGTAATWGGATCA-----------------------------------------------------------------------------------------------------------------------------------------------------------------------------------------------------------------------------CCTGCTCATGGACTCGAAAAAGACAATCGAAGTAAACGATAACATTTCCATGCCCTACATCGGTTACCAAATCCTGCTTATGGGCGGCACCATTTTGGGACCCGGCACCATATTCCTTATGTTGGTAGGCGCCTTCGTGGCGGCTTTCCAAATCGACAACTGGACCAGTTTCTACTACAATCTCTATCCTATTTTGTTCTTCATGTTGGTGTGCTTCACTTGCAAATCTAACATACAGGTAATTTGTTT------CAATTGTCA--TAAAGGCAAAAAACAAAAT-AGTT--TTCCTTCTAGTTGATCGTCGCTCAAATTCTCTCCACCGGCTATGCTTTGATC
SSM391_LB_Eur35                       ??ATCCAGAAGTATATATTTTAATTTTACCAGGATTTGGAATAATTTCTCATATTATCTGTCAAGAAAGAGGAAAAAAAGAAACTTTTGGAATTTTAGGAATAATTTATGCAATAATAGCAATTGGTATTCTAGGTTTTATTGTTTGAGCTCATCATATATTTACAGTTGGTATAGATGTAGATACTCGAGCTTACTTTACTTCTGCCACAATAATTATTGCTATTCCCACAGGAATTAAAATTTTTAGTTGACTAGCTACCTACCATGGTATTAAAATCAAATATACCCCACATTCTTTATGAGCTTTAGGTTTCATTTTCCTATTTACAATAGGAGGATTAACTGGGGTAGTCTTAGCTAATTCTTCTATTGATATTATTTTACATGATACTTACTATGTAGTAGCTCATTTCCATTACGTATTATCTATAGGAGCAGTTTTTACTATTTTAGCAGGGATAATTCAATGATTCCCACTATTTACAGGATTAACCTTAAACTCTAATTATTTAAAAATTCAATTTTTTACTATATTTATTGGTGTAAACTTAACTTTTTTTCCTCAACATTTCTTAGGGTTAAGAGGAATACCCCGACGATACTCTGATTATCCAGATGCATACCTATTATGAAATTCTATATCTTCTATTGGTAGACTAATTTCTCTTTCTAGGATTTTTTATTTTATTTTTATTATATGAGAAACTTTAACACTTAAACGACACAATTTATCTTCTTTTAATCTTTCTACATCTTTAGAATGATTACAATTTTTCCCTCCAGCAGATCATAGATACAAAGAACTTCCTTTAATTACTAATTTCGTCGTCGTCG-TCGTTC---------------------TACG-ATTGA----ACGT---ACGT?AC---GGACGAAG-TACACGTTT-GTAAA------------GCACATGAAAATCGAACTAAGTAGTCTTTTAAAATCTCGTTAATTT-------------TGATT---------CGAA------------------AGA--GAGAG--ATACGAAAATATCGCTTAAATACAACT-ACTTCGAA-GA-------CCGCCGCCGCACGAAA--------------AGACGACGAATCGATTGCCTATAGTTTCGTCTCGTCGTCTGT---GTGA---------TCGTCGTCGTCGTCGATGTTAGGCGA-----------TAGTAT-------AATTT-TATATCTT-------TC------------------------------------------------------GATATTTAA-TGAGAAC-GAGGACAACGGTTGACGAGAAATCTTGCGTAATTTTGTCTGTCGC---GTAGATG---------------------AAAA---ACGCTCGA-TAGACTA-------ATATTAA-TCGCTTGTTTCCGTT--ACC--GT-----CCACGAGAA--TATATCGTAAAAAGCACGATG-AAA---ACATTCGTTTGAAGG-TTTTC----GCG-TTTCTA--------------------TAAAAACGCGA-TTTTCCGAAAACGAGAGATCGATCTGCCC-----------AAAGAGTTTTGGGATTTTGTTTATACGA------TCTC-TTGGTGTCGCGCGGGTACCTAGATATCGAGGCGCG-ATCTCG---AAATATCTAAGCG----A-TTTTCGAGCCGCCGAATATCTAAG-AATTATC----------------GGCAGGCAGGCAG---G--------------------CCGAC--------CGACCGACCGACGACTGATCCGTTGGATTTT----------------------TCGTCGTCG----------TCG---TCGT---------------------CGCCGCCG---CCGCCGTTGTTCGATGGT-------TATTT-AAAGA-TTTACGCCCG------CCGTTTCGGAGA---TA-GACGTTCG-----------------AACCGT-AATAAGAACGT----CCCTCGAACGTATGTTTGTGTTTTTTACACACCAGTAAAAAGTAAAGGCGTTCTTTCGGCG-----GCCTTTATTTACGAACATTG--GCACCTCACGTTTGTTTAC--GAGAAAAAGGTGCGCAAAAAAGTTCGTT--CACGAGGCGCGAATGTCGAAGCAAAAAGAACGCTTTTA--TAAATAATGGTCAAT-----------ACACACACGTAAACTTAATTCGACGTTAAATTCTTCCTTTTTATAATAAT----------------------------------------------AAAAAAAGGAGGAGATGCCGTCGAGAGTTAATAG-AAAAAGATTACCCTAAACGGTGGATCACTTGGCTCGTGGGTCGATGAAGAACGC---AGCTATGTAGGTGAAGTGATGGCAATTGGGAGGAAATTCGAGGAAGCTTTCCAGAAGGCGTTGAGGATGGTTGATGAGAATTTTCCAGGATTTGACCCTTATATTGAGCGGGTAAGTTTAACCTAATTCCTCCCAATTGATCCATATCTATGACCRCCATATTTTTTACAAATTTTAATCACTTAAATTGCCTTTCAAACAGTGGCCTTAAGATAAAGAATATGTATTCCAAAATCAGTAAGAATGCTCTTTATAGCGATGTTATTCTTACAGGTTAATGACGCTGAACTAATGGAACCAACCGACAAAAGAATGTTCGTTATTGCCGCCGCCTTAAGGAGTGGGTACACCGTTGAAAAACTCTATGACCTAACCAAAATCGATAGATGGTTTTTGCAAAAAATGAAGCACATAATCGACTACTACTTGATGATGGAAACAATCGACCAGAATCATTTAACCAGTGATACTCTTCAAGAAGCTAAACAGTTCGGATTTTCTGATAAGCAAATCGCAACTGCAGTTAAAAGTACCGAATTGGCCATAAGAAAGAAACGTCAGGAATTCAACATTAGACCTTGCGTAAAGCAAATCGATACCGTTGCCGCAGAATGGCCTGCGACGACTAATTATTTATATCTGACATACAATGCTCTACAGCACGACTTAGATTTCTCTGAGCCTCATATTATGGTAATTGGATCAGGCGTGTATAGAATTGGAAGTTCGGTAGAATTTGATTGGTGTGCTGTTGGATGCCTCAGGGAGTTGAGACGTTTAGGCAAGAAAACCATCATGGTTAACTATAACCCCGAAACAGTTAGTACTGATTATGACATGTCTGATCGACTGTATTTCGAAGAAATATCTTTTGAAGTCGTTATGGATATTTACAACTTAGAAAATCCTGAAGGAATTATTTTGTGCCTGCTCATGGACTCGAAAAAGACAATCGAAGTAAACGATAACATTTCCATGCCCTACATCGGTTACCAAATCCTGCTTATGGGCGGCACCATTTTGGGACCCGGCACCATATTCCTTATGTTGGTAGGCGCCTTCGTGGCGGCTTTCCAAATCGACAACTGGACCAGTTTCTACTACAATCTCTATCCTATTTTGTTCTTCATGTTGGTGTGCTTCACTTGCAAATCTAACATACAGGTAATTTGTTT------CAATTGTCA--TAAAGGCAAAAAACAAAAT-AGTT--TTCCTTCTAGTTGATCGTCGCTCAAATTCTCTCCACCGGCTATGCTTTGATC
SSM392_LB_Eur04                       CCATCCAGAAGTATATATTTTAATTTTACCAGGATTTGGAATAATTTCTCATATTATCTGTCAAGAAAGAGGAAAAAAAGAAACTTTTGGAATTTTAGGAATAATTTATGCAATAATAGCAATTGGTATTCTAGGTTTTATTGTTTGAGCTCATCATATATTTACAGTTGGTATAGATGTAGATACTCGAGCTTACTTTACTTCTGCCACAATAATTATTGCTATTCCCACAGGAATTAAAATTTTTAGTTGACTAGCTACCTACCATGGTATTAAAATCAAATATACCCCACATTCTTTATGAGCTTTAGGTTTCATTTTCCTATTTACAATAGGAGGATTAACTGGGGTAGTCTTAGCTAATTCTTCTATTGATATTATTTTACATGATACTTACTATGTAGTAGCTCATTTCCATTACGTATTATCTATAGGAGCAGTTTTTACTATTTTAGCAGGAATAATTCAATGATTCCCACTATTTACAGGATTAACCTTAAACTCTAATTATTTAAAAATTCAATTTTTTACTATATTTATTGGTGTAAACTTAACTTTTTTTCCTCAACATTTCTTAGGGTTAAGAGGAATACCCCGACGATACTCTGATTATCCAGATGCATACCTATTATGAAATTCTATATCTTCTATTGGCAGACTAATTTCTCTTTCTAGGATTTTTTATTTTATTTTTATTATATGAGAAACTTTAACACTTAAACGACACAATTTATCTTCTTTTAATCTTTCTACATCTTTAGAATGATTACAATTTTTCCCTCCAGCAGATCATAGATACAAAGAACTTCCTTTAATTACTAATTTCGTCGTCGTCG-TCGTTC---------------------TACG-ATTGA----ACGT---ACGTTAC---GGACGAAGTTACACGTTT-GTAAA------------GCACATGAAAATCGAACTAAGTAGTCTTTTAAAATCTCGTTAATTT-------------TGATT---------CGAA------------------AGA--GAGAG--ATACGAAAATATCGCTTA?ATACAACT-ACTTCGAA-GA-------CCGCCGCCGCACGAAA--------------AGACGACGAATCGATTGCCTATAGTTTCGTCTCGTCGTCTGT---GTGA---------TCGTCGTCGTCGTCGATGTTAGGCGA-----------TAGTAT-------AATTT-TATATCTT-------TC------------------------------------------------------GATATTTAA-TGAGAAC-GAGGACAACGGTTGACGAGAAATCTTGCGTAATTTTGTCTGTCGC---GTTGATG---------------------AAAA---ACGCTCGA-TAGACTA-------ATATTAA-TCGCTTGTTTCCGTT--ACC--GT-----CCACGAGAA--TATATCGTAAAAAGCACGATG-AAA---ACATTCGTTTGAAGG-TTTTC----GCG-TTTCTA--------------------TAAAAACGCGA-TTTTCCGAAAACGAGAGATCGATCTGCCC-----------AAAGAGTTTTGGGATTTTGTTTATACGA------TCTC-TTGGTGTCGCGCGGGTACCTAGATATCGAGGCGCG-ATCTCG---AAATATCTAAGCG----A-TTTTCGAGCCGCCGAATATCTAAG-AATTATC----------------GGCAGGCAGGCAG---G--------------------CCGAC--------CGACCGACCGACGACTGATCCGTTGGATTTT----------------------TCGTCGTCG----------TCG---TCGT---------------------CGCCGCCG---CCGCCGTTGTTCGATGGT-------TATTT-AAAGA-TTTACGCCCG------CCGTTTCGGAGA---TA-GACGTTCG-----------------AACCGT-AATAAGAACGT----CCCTCGAACGTATGTTTGTGTTTTTTACACACCAGTAAAAAGTAAAGGCGTTCTTTCGGCG-----GCCTTTATTTACGAACATTG--GCACCTCACGTTTGTTTAC--GAGAAAAAGGTGCGCAAAAAAGTTCGTT--CACGAGGCGCGAATGTCGAAGCAAAAAGAACGCTTTTA--TAAATAATGGTCAAT-----------ACACACACGTAAACTTAATTCGACGTTAAATTCTTCCTTTTTATAATAAT----------------------------------------------AAAAAAAGGAGGAGATGCCGTCGAGAGTTAATAG-AAAAAGACTACCCTAAACGGTGGATCACTTGGCTCGTGGGTCGATGAAGAACGC---AGCTA?GTAGGTGAAGTGATGGCAATTGGGAGGAAATTCGAGGAAGCTTTCCAGAAGGCGTTGAGGATGGTTGATGAGAATTTTCCAGGATTTGACCCTTATATTGAGCGGGTAAGTATAACCTAATACCTCCCAATTGATCCATATCTATGATCCCCATATTTTTTACAAATTTTAATTACTTAAATTGCCTTTCAAACAGTGGCCTTAAGGTAAAGAATATGTATTCCAAAATCAGTAAGAATGCTTTTTATAGCGATGTTATTCTTACAGGTTAATGACGCTGAACTAATGGAACCAACCGACAAAAGAATGTTCGTTATTGCCGCCGCCTTAAGGAGTGGGTACACCGTTGAAAAACTCTATGACCTAACCAAAATCGATAGATGGTTTTTGCAAAAAATGAAGCACATAATCGACTACTACTTGATGATGGAAACAATCGACCAGAATCATTTAACCAGTGATACTCTTCAAGAAGCTAAACAGTTCGGATTTTCTGATAAGCAAATCGCAACTGCAGTTAAAAGTACCGAATTGGCCATAAGAAAGAAACGTCAGGAATTCAACATTAGACCTTGTGTAAAGCAAATCGATACCGTTGCCGCAGAATGGCCTGCGACGACTAATTATTTATATCTGACATACAATGCTCTACAGCACGACTTAGATTTCTCTGAGCCTCATATTATGGTAATTGGATCAGGCGTGTATAGAATTGGAAGTTCGGTAGAATTTGATTGGTGTGCTGTTGGATGCCTCAGGGAGTTGAGACGTTTAGGCAAGAAAACCATCATGGTTAACTATAACCCCGAAACAGTTAGTACTGATTATGACATGTCTGATCGACTGTATTTCGAAG-AATATCTTTTGAAGTCGTTATGGATATTTACAACTTAGAAAATCCTGAAGGAATTATTTTGTGCCTGCTCATGGACTCGAAAAAGACAATCGAAGTAAACGATAACATTTCCATGCCCTACATCGGTTACCAAATCCTGCTTATGGGCGGCACCATTTTGGGACCCGGCACCATATTCCTTATGTTGGTAGGCGCCTTCGTGGCGGCTTTCCAAATCGACAACTGGACCAGTTTCTACTACAATCTCTATCCTATTTTGTTCTTCATGTTGGTGTGCTTCACTTGCAAATCTAACATACAGGTAATTTGTTT------CAATTGTCA--TAAAGGCAAAAAACAAAAT-AGTT--TTCCTTCTAGTTGATCGTCGCTCAAATTCTCTCCACCGGCTATGCTTTGATC
SSM394_JG_Eur29                       CCACCCAGAAGTATATATTTTAATTTTACCAGGATTTGGAATAATTTCTCATATTATCTGTCAAGAAAGGGGGAAAAAAGAAACTTTTGGAATTTTAGGAATAATTTACGCAATAATAGCAATTGGTATTCTAGGTTTTATTGTTTGAGCTCATCATATATTTACAGTTGGTATAGATGTAGATACTCGAGCTTACTTTACCTCTGCCACAATAATTATTGCTATTCCCACAGGAATTAAAATTTTTAGTTGACTGGCTACCTACCATGGTATTAAAATCAAATATACCCCACATTCTTTATGAGCTTTAGGTTTTATTTTCCTATTTACAATAGGAGGATTAACTGGCGTAGTCTTAGCTAATTCTTCTATTGATATTATTTTACATGATACTTACTATGTAGTAGCTCATTTCCATTACGTATTATCTATAGGAGCAGTTTTTACTATTTTAGCAGGAATAATTCAATGATTCCCACTATTTACAGGATTAACCTTAAACTCTAATTATTTAAAAATTCAATTTTTTACTATATTTATTGGTGTAAACTTAACTTTTTTTCCCCAACATTTCTTAGGATTAAGAGGAATACCCCGACGATATTCTGATTATCCAGACGCATACCTATTATGAAATTCTATATCTTCTATTGGCAGACTAATTTCTCTTTCTAGGATTTTTTATTTTATTTTTATTATATGAGAAACTTTAACACTTAAACGACACAATTTATCTTCTTTTAATCTTTCTACATCTTTAGAATGATTGCAATTTTTCCCTCCAGCAGACCATAGATACAAAGAACTTCCTTTAATTACTAATTTCGTCGTCGTCG-TCGTTC---------------------TACG-ATTGA----ACGT---ACG-TAC---GAACGAAG-TACACGTTT-GTAAA--------------ACATGAAAATCGAACTAAGTAGTCTTTTAAAATCTCGTTAA-TT-------------TGATT---------CGAA----------------AGAGA--GAGAG--ATACGAAAATATCGCTTAAGTACAACT-ACTTCGAA-GACCGA---CCGCCGCCGCACGAAA--------------AGACGACGAATCGATTGCCTATAGTTTCGTCTCGTCGTCTGT---GTGA------TCGTCGTCGTCGTCGTCGATGTTAGGCGA-----------TAGTAT-------AATTT-TATATCTT-------TC----------------------------------------------------GAGATACTTAA-TGAGAAC-GAGGACAACGGTTGACGAGAAATCTTGCGTAATTTTGTCTGTCGC---GTTGATG---------------------AAAA---ACGCTCGA-TAGACTA-------ATATTAA-TCGCTTGTTTCCGTTACACC--GT-----CCACGAGAA--TATATCGTAAAAAGCACGATG-AAA---ACATTCGTTTGAAGG-TTTTC----GCG-TTTCTA--------------------TAAAAACGCGA-TTTTCCGAAAACGAGAGATCGATCTGCCC-----------AAAGAGTTTTGGGATTTTGTTTATACGA------TCTC-TTGGTGTCGTGCGGGTACCTAGATATCGAGGCGCG-TTCTCG---AAATATCTAAGCG----A-TTTTCGAGCCCCCGAATATCTAAG-AATTATC----------------GGCAGGCAGGTAG---GCCG----------------ACCGAC--------CGACCGACCGACGACTGATCCGTTGGATTTT----------------------TCGTCGTCG----------TCG---TCGT---------------------CGCCGCCG---CCGCCGTTGTTCGATGGT-------TATTT-AAAGA-TTTACGCCCG------CCGTTTCGGAGA---TA-GACGTTCG-----------------AACCGT-AATAAGAACGT----CCCTCGAACGTTTGTTTGTGTTTTTTACACACCAGTAAAAAGTAAAGGCGTTCTTTCGGCG-----GCCTTCATTTACGAACATTG--GCACCTCACGTTTGTTTACGAGAGAAAAAGGTGCGCAAAAAAGTTCGTT--CACGAGGCGCGAATGCCGAAGCAAAAAGAACGCTTTTA--TAAATAATGGTCAAT---------ACACACACACGTAAACTTAATTCGACGTTAAATTCTTCCTTTTTATAATAAT----------------------------------------------AAAAAAAGAAGGAGATGCCGTCGAGAGTTAATAG-AAAAAGATTACCCTAAACGGTGGATCACTTGGCTCGTGGGTCGATGAAGAACGC---AGCTATGTAGGTGAAGTGATGGCAATTGGGAGGAAATTCGAGGAAGCTTTCCAGAAGGCGTTGAGGATGGTTGATGAGAATTTTCCAGGATTTGACCCTTATATTGAGCGGGTAAGTTTAACCTAATTCCTCCCAATTGATCCATATCTATGAYCACCATATTTTTTACAAATTTTAATCACTTAAATTGCCTTTCAAACAGTGGCCTTAAGATAAAGAATATGTATTCCAAAATCAGTAAGAATGCTCTTTATAGCGATGTTATTCTTACAGGTTAATGACGCTGAATTAATGGAACCAACCGACAAAAGAATGTTCGTTATTGCCGCCGCCTTAAGGAGTGGGTACACCGTTGAAAAACTCTATGACCTAACCAAAATCGATAGATGGTTTTTGCAAAAAATGAAGCACATAATCGACTACTACTTGATGATGGAAACAATCGACCAGAATCATTTAACCAGTGATACTCTTCAAGAAGCTAAACAGTTCGGATTTTCTGATAAGCAAATCGCAACTGCAGTTAAAAGTACCGAATTGGCCATAAGAAAGAAACGTCAGGAATTCAACATTAGACCTTGCGTAAAGCAAATCGATACCGTTGCYGCAGAATGGCCTGCGACGACTAATTATTTATATCTGACATACAATGCTCTACAGCACGACTTAGATTTCTCTGAGCCTCATATTATGGTAATTGGATCAGGCGTGTATAGAATTGGAAGTTCGGTAGAATTTGATTGGTGTGCTGTTGGATGCCTCAGGGAGTTGAGACGTTTAGGCAAGAAAACTATCATGGTTAACTATAACCCCGAAACAGTTAGTACTGATTATGACATGTCTGATCGACTGTATTTCGAAGAAATATCTTTTGAAGTCGTTATGGATATTTACA-CTTAG-AAATCCTGARG--AT-A-TTTGTGCCTGCTCATGGACTCGAAAAAGACAATCGAAGTAAACGATAACATTTCCATGCCCTACATCGGTTACCAAATCCTGCTTATGGGCGGCACCATTTTGGGACCCGGCACCATATTCCTTATGTTGGTAGGCGCCTTCGTGGCGGCTTTCCAAATCGACAACTGGACCAGTTTCTACTACAATCTCTATCCTATTTTGTTCTTCATGTTGGTGTGCTTCACTTGCAAATCTAACATACAGGTAATTTGTTT------CAATTGTCA--TAAAGGCAAAAAACAAAAT-AGTT--TTCCTTCTAGTTGATCGTCGCTCAAATTCTCTCCACCGGCTATGCTTTGATC
SSM395_JG_Eur31                       CCACCCAGAAGTATATATTTTAATTTTACCAGGATTTGGAATAATTTCTCATATTATCTGTCAAGAAAGAGGGAAAAAAGAAACTTTTGGAATTTTAGGAATAATTTACGCAATAATAGCAATTGGTATTCTAGGTTTTATTGTTTGAGCTCATCATATATTTACAGTTGGTATAGATGTAGATACTCGAGCTTACTTTACCTCTGCCACAATAATTATTGCTATTCCCACAGGAATTAAAATTTTTAGTTGACTGGCTACCTACCATGGTATTAAAATCAAATATACCCCACATTCTTTATGAGCTTTAGGTTTTATTTTCCTATTTACAATAGGGGGATTAACTGGCGTAGTCTTAGCTAATTCTTCTATTGATATTATTTTACATGATACTTACTATGTAGTAGCTCATTTCCATTACGTATTATCTATAGGAGCAGTTTTTACTATTTTAGCAGGAATAATTCAATGATTCCCACTATTTACAGGATTAACCTTAAACTCTAATTATTTAAAAATTCAATTTTTTACTATATTTATTGGTGTAAACTTAACTTTTTTCCCCCAACATTTCTTAGGATTAAGAGGAATACCCCGACGATATTCTGATTATCCAGACGCATACCTATTATGAAATTCTATATCTTCTATTGGCAGACTAATTTCTCTTTCTAGGATTTTTTATTTTATTTTTATTATATGAGAAACTTTAACACTTAAACGACACAATTTATCTTCTTTTAATCTTTCTACATCTTTAGAATGATTGCAATTTTTCCCTCCAGCAGACCATAGATACAAAGAACTTCCTTTAATTACTAATTTCGTCGTCGTCG-TCGTTC---------------------TACG-ATTGA----ACGTT--ACGTTAC---GAACGAAG-TACACGGTT-GTAAA--------------ACATGAAAATCGAACTAAGTAGTCTTTTAAAATCTCGTTAATTT-------------TGATT---------CGAA----------------AGAGA--GAGAG--ATACGAAAATATCGCTTAAGTACAACT-ACTTCGAA-GACCGA---CCGCCGCCGCACGAAA--------------AGACGACGAATCGATTGCCTATAGTTTCGTCTCGTCGTCTG?---GTGA------TCGTCGTCGTCGTCGTCGATGTTAGGCGA-----------TAGTAT-------AATTT-TATATCTT-------TC----------------------------------------------------GAGATACTTAA-TGAGAAC-GAGGACAACGGTGGACGAGAAATCTTGCGTAATTTTGTCTGTCGC---GTTGATG---------------------AAAA---ACGCTCGA-TAGACTA-------ATATTAA-TCGCTTGTTTCCGTTACACC--GT-----CCACGAGAA--TATATCGTAAAAAGCACGATG-AAA---ACATTCGTTTGAAGG-TTTTC----GCG-TTTCTA--------------------TAAAAACGCGA-TTTTCCGAAAACGAGAGATCGATCTGCCC-----------AAAGAGTTTTGGGATTTTGTTTATACGA------TCTC-TTGGTGTCGTGCGGGTACCTAGATATCGAGGCGCG-TTCTCG---AAATATCTAAGCG----A-TTTTCGAGCCCCCGAATATCTAAG-AATTATC----------------GGCAGGCAGGTAG---GCCG----------------ACCGAC--------CGACCGACCGACGACTGATCCGTTGGATTTT----------------------TCGTCGTCG----------TCG---TCGT---------------------CGCCGCCG---CCGCCGTTGTTCGATGGT-------TATTT-AAAGA-TTTACGCCCG------CCGTTTCGGAGA---TA-GACGTTCG-----------------AACCGT-AATAAGAACGT----CCCTCGAACGTTTGTTTGTGTTTTTTACACACCAGTAAAAAGTAAAGGCGTTCTTTCGGCG-----GCCTTCATTTACGAACATTG--GCACCTCACGTTTGTTTACGAGAGAAAAAGGTGCGCAAAAAAGTTCGTT--CACGAGGCGCGAATGCCGAAGCAAAAAGAACGCTTTTA--TAAATAATGGTCAAT---------ACACACACACGTAAACTTAATTCGACGTTAAATTCTTCCTTTTTATAATAAT----------------------------------------------AAAAAAAGAAGGAGATGCCGTCGAGAGTTAATAG-AAAAAGATTACCCTAAACGGTGGATCACTTGGCTCGTGGGTCGATGAAG?????---?????TGTAGGTGAAGTGATGGCAATTGGGAGGAAATTCGAGGAAGCTTTCCAGATGGCGTTGAGGATGGTTGATGAGAATTTTCCAGGATTTGACCCTTATATTGAGCGGGTAAGTATAACCTAATACCTCCCAATTGATCCATATCTATGATCACCATATTTTTTACAAATTTTAATTACTTAAATTGCCTTTCAAACAGTGGCCTTAAGGTAAAGAATATGTATTCCAAAATCAGTAAGAATGCTCTTTATAGCCATGTTATTCTTACAGGTTAATGACGCTGAACTAATGGAACCAACCGACAAAAGAATGTTCGTTATTGCCGCCGCCTTAAGGAGTGGGTACACCGTTGAAAAACTCTATGACCTAACCAAAATCGATAGATGGTTTTTGCAAAAAATGAAGCACATAATCGACTACTACTTGATGATGGAAACAATCGACCAGAATCATTTAACCAGTGATACTCTTCAAGAAGCTAAACAGTTCGGATTTTCTGATAAGCAAATCGCAACTGCAGTTAAAAGTACCGAATTGGCCATAAGAAAGAAACGTCAGGAATTCAACATTAGACCTTGCGTAAAGCAAATCGATACCGTTGCCGCAGAATGGCCTGCGACGACTAATTATTTATATCTGACATACAATGCTCTACAGCACGACTTAGATTTCTCTGAGCCTCATATTATGGTAATTGGATCAGGCGTGTATAGAATTGGAAGTTCGGTAGAATTTGATTGGTGTGCTGTTGGATGCCTCAGGGAGTTGAGACGTTTAGGCAAGAAAACCATCATGGTTAACTATAACCCCGAAACAGTTAGTACTGATTATGACATGTCTGATCGACTGTATTTCGAAGAAATATCTTTTGAAGTCGTTATGGATATTTACAACTTAGAAAATCCTGAAGGAATTATTTTGTGCCTGCTCATGGACTCGAAAAAGACAATCGAAGTAAACGATAACATTTCCATGCCCTACATCGGTTACCAAATCCTGCTTATGGGCGGCACCATTTTGGGACCCGGCACCATATTCCTTATGTTGGTAGGCGCCTTCGTGGCGGCTTTCCAAATCGACAACTGGACCAGTTTCTACTACAATCTCTATCCTATTTTGTTCTTCATGTTGGTGTGCTTCACTTGCAAATCTAACATACAGGTAATTTGTTT------CAATTGTCA--TAAAGGCAAAAAACAAAAT-AGTT--TTCCTTCTAGTTGATCGTCGCTCAAATTCTCTCCACCGGCTATGCTTTGATC
SSM397_E_Eur43                        ACACCCTGAAGTATACATCTTAATTCTTCCTGGGTTTGGAATAATCTCTCATATTATCTGTCAAGAAAGCGGAAAAAGGGAAACTTTTGGAATTTTAGGTATAATTTATGCTATACTAGCTATTGGAATCTTAGGATTTATCGTTTGAGCACACCATATATTTACAGTAGGAATGGATGTAGATACACGAGCATATTTCACTTCAGCTACTATAATCATTGCAATTCCTACAGGAATTAAAATTTTTAGCTGATTAGCAACCTACCATGGTGTAAAAATTAAAGATACTCCTTCATCATTATGATCCTTAGGATTCATTTTTCTATTTACTATAGGTGGATTAACAGGAGTAGTCTTAGCTAATTCTTCTATCGATATTATCCTTCATGATACCTACTATGTAGTTGCCCATTTCCATTATGTTCTTTCTATAGGAGCAGTTTTTACAATCCTGGCAGGTCTAATCCAATGATTTCCTCTTTTTACAGGATTAACCCTAAACCCTAAATATTTAAAAGTTCAATTTCTAACCATATTTATTGGTGTAAATTTAACTTTTTTCCCTCAGCACTTTTTAGGATTAAGAGGTATACCTCGTCGATACTCAGATTACCCTGATTCATATATACTTTGAAACAGAGTTTCTTCCATCGGTAGATTAATCTCACTTTCTAGAATCTTCCATTTTATTTTTGTAATTTGAGAAGCCTTTTGCTCAAAACGAGCTAATTTATCACCTTTAAGCCTAGCTACCTCCTTAGAATGATTACATTTTTTTCCCCCAGCTGACCACAACTTTGAGGAACTCCCTCTAG?????????????????????-????????-----??--------???-????-?????----????---???-???---????????-?????????-???----------------?????????????????????????????????????????-??-------------????????????--????????????------???????--?????--???????????????????????????-????????-??-------????????????AC--GAG---AATTG---CCTCAACTAATTGTTGTCTGCAAATTTCAA--TCTCGTTTGA-------------CTTTTTCGACTAATACTGTTGTTAGTCTA-----------TCGTGT-------CGTCG-TCCGTCGT-------TG-AAACGTATTAGGTG--------------ACATCACGTC----ATCGTCGTGATTTCGAATGA-TAATTAG-AATGACAGCGGTTAACGAGAAAGTGTGCGTAA--TCGCTGGTCGT---GTTGATGTCGATCGTCGAACGACGTTTCGAAA---TCGCTTGA-CCGACGA-------ATGATAATTCGCTCGCTTCCGTT--TCC--GT------CGTTAATA--AATATTGTGAATTGCACTACG-AAAA-ACTGGTAGTCCGAAGT-TTTTC----GCG-TTTCCGCCGTTTTTTAAAAAACGAGTTAGAAACGCGA-ATTTCCGAAACC--GAGATCGAGCTGCC-----------GAAGGTTTCTTTGGATTTTGTTTTTACGA------TCTC-TTG-------GCGGGTACCTAGATATCGAGACGTG-TTCGAAATTATTTGCCTCCGCGCTTTA-GTTTCGAACTGCCGAAAATCTAAG-GACGACAGATCGGCAACTAA--TGGCAGATAGGTCG---ACCGA------------CCGATAGAC--------TGATTGACTGACGGACGATCG-T------------------------------TCGTCGTCA----TCG---TCG---CCGCT------------------GTCATAGTCG---CCGTCGTCGTTCGATGGTATATA---CTTT-AAGGA-TTTTCGCCCGCTACCACCGTTTCGGAGA---TACGACGTTC---------------------CGC-ATCGAGAACGT----CCTCCGGACGCCAGTTTGTGTTTTTCACGCACCTA-GAAAAATAAAGGCGCTCTTCCGATG-----CCCTTCATTTACGAACATTA--ACACCYCACGTTTGTTTAC--GAGAAGGTG----TATATAATGGTCG??--????????????????????--????????????????--???????????????-----------??????????????????????????????????????????????????----------------------------------------------?????????????????????????????????????????????????????????????????????????????????????????????????TGTAGGTGAGGTGATGGCCATAGGAAGGAAATTCGAGGAAGCTTTCCAGAAGGCGTTAAGAATGGTTGATGAAAATTTTCCTGGATTTGACCCCTATACTCAACAGGTACGTTT--------------TAAGCGGTCCCTATCCATCGTTAC----TCTTTTATAAA------------------ACTTCCAAGTAAAGGCTTAATGATATTAAATACCTA-----------------------------------CCATACTTGCAGGTCAACGATGCTGAATTAATGGAACCAACTGACAAAAGAATGTTTGTTATTGCCGCCGCCTTAAGGAAAGGGTACACCGTTGAAAAACTCTATGACCTAACCAAAATCGAYAGATGGTTTTTGCAGAAAATGAAGCACATAATCGACTATTACTCCATGATGGAAACCATCGACCATAATCATTTAACCAGTGATACTCTTCAACAAGCTAAACAATTCGGATTTTCTGATAAGCAAATTGCGACTGCAGTTAAAAGTACCGAATTGGCCATTAGAAAAAAACGTGAGGAATTCAACATTAAGCCATGCGTAAAGCAAATCGATACTGTTGCAGCAGAATGGCCCGCAACGACTAATTATTTATTTCTGACATATAATGCTCTACAGCACGACTTAGATTTTTCAGAACCTCATATTATGGTAATCGGATCAGGCGTGTATAGAATCGGAAGTTCGGTAGAATTTGATTGGTGTGCTGTGGGATGTCTCAGAGAGTTGAGACGCCTAGGAAAGAAAACCATCATGGTTAATTACAATCCCGAAACAGTTAGTACCGATTATGACATTTCTGATCGACTGTATTTCGAAGAAATATCATTTGAAGTTGTAATGGATATTTACAATTTAGAAAATCCTGAAGGAATTATTTTGTCCCTGCTCATGGACTCCAAAAAGACGATTGAAGTAAACGACAACATCTCCATGCCCTAYATCGGTTACCAAATTCTGCTTATGGGCGGCACTATTCTGGGACCMGGCACCATATTCCTTATGTTGGTTGGTGCTTTCGTGGCCGCTTTCCAAATCGACAACTGGACCAGCTTCTACTACAACCTCTATCCCATTTTGTTCTTCATGTTGGTATGCTTCGCRTGCAAATCTAACATACAGGTAATTTCTTT------CGWCTGTTA--TAAA-CCAAAAAGCATAACAAGTT--TTCTTCC-AGCTAATCGTCGCTCAAATTCTYTCCACCGGCTACGCTTTGATC
SSM398_E_Eur39                        CCACCCAGAAGTATATATTTTAATTTTACCAGGATTTGGAATAATTTCTCATATTATCTGTCAAGAAAGAGGGAAAAAAGAAACTTTTGGAATTTTAGGAATAATTTATGCAATAATAGCAATTGGTATTCTAGGTTTTATTGTTTGAGCTCATCATATATTTACAGTTGGTATAGATGTAGATACTCGAGCTTACTTTACTTCTGCCACAATAATTATTGCTATTCCCACAGGAATTAAAATTTTTAGTTGATTGGCTACCTATCATGGCATTAAAATCAAATATACCCCACATTCTTTATGAGCTTTAGGTTTCATTTTACTATTTACAATAGGAGGATTAACTGGGGTAGTCTTAGCTAATTCTTCTATTGATATTATTTTACATGATACTTACTATGTAGTAGCTCATTTCCATTACGTATTATCTATGGGAGCAGTTTTTACTATTTTAGCAGGAGTAATTCAATGATTCCCACTATTTACAGGATTAACCTTAAACTCTAATTATTTAAAAATTCAATTTTTTACTATATTTATTGGTGTAAACTTAACTTTTTTTCCCCAACATTTCTTAGGGTTAAGAGGAATACCCCGACGATATTCCGATTATCCAGATGCATACCTATTATGAAATTCTATATCTTCTATTGGCAGACTAATTTCTCTTTCTAGAATTTTTTATTTTATTTTTATTATATGAGAAACTTTAACACTTAAACGACACAATTTATCTTCTTTTAATCTTTCTACATCTTTAGAATGAATACAATTTTTCCCTCCAGCAGATCATAGATATAAAGAACTTCCTTTAATTACTAATTTCGTCGTCGTTG-TCGTTC---------------------TACG-ATTGA----ACGTTACGTT-ACG---AAACGAAG-TACACGTTT-GTAAA--------------ACATGAAAATCGAACTAAGTAGTCTTTTAAAATCTCGTTAA-TT-------------TTGATT--------CGAA--------------AGAGAGA--GAGAG--ATACGAAAATATCGCTTAAGTACAACT-ACTTCGAA-GACCGA---CCGCCGCCGCACGAAA--------------AGACCACGAATCGATTGCCTATAGTTTCGTCTCGTCGTCTGT---GTGA---TCGTCGTCGTCGTCGTCGTCGATGTTAGGCGA-----------TAGTAT-------AATTT-TATATCTT-------TC------------------------------------------------------GATACTTAA-TGAGAAC-GAGGACAACGGTTGACGAGAAATCTTGCGTAATTTTGTCTGTCGC---GTTGATG---------------------AAAA---ACGCTCGA-TAGACTA-------ATATTAA-TCGCTTGTTTCCGTT--ACC--GT-----CCACGAGAA--TATATCGTAAAAAGCACGATG-AAA---ACATTCGTTTGAAGG-TTTTC----GCG-TTTCTA--------------------TAAAAACGCGA-TTTTCCGAAAACGAGAGATCGATCTGCCC-----------AAAGAGTTTTGGGATATTGTTTATACGA------TCTC-TTGGTGTCGTGCGGGTACCTAGATATCGAGGCGCG-TTCTCG---AAATATCTAAGCG----A-TTTTCGAGCCCCCGAATATCTAAG-AATTATC----------------GGCAGGCAGGCAG-----------------------GCAGGC--------CGACCGACCGACGACTGATCCGTTGGATTTT----------------------TCGTCGTCG----------TCGTCTTCGTC------------------GCCGCCGCCG---CCGCCGTTGTTCGATGGT-------TATTT-AAAGA-TTTACGCCCG------CCGTTTCGGAGA---TA-GACGTTCG-----------------AACCGT-AATAAGAACGT----CCCTCGAACGTATGTTTGTGTTCTTTACACACCAGTAAAAAGTAAAGGCGTTCTTTCGCCG-----GCCTTCATTTACGAACATTG--GCACCTCACGTTTGTTTAC--GAGAAAAAGGYGCGCAAATAAGTTCGTT--CRCGAGGCGCGAATGTYGAAGCAAAAAGAACGCTTTTA--TAAATAA????????-----------??????????????????????????????????????????????????----------------------------------------------???????????????????????????????????????????????????????????????-?????????????????????????---?????TGTA-GTGAAGTGATGGCAATTGGGAGGAAATTCGAGGAAGCTTTCCAGAAGGCGTTGAGGATGGTTGATGAGAATTTTCCAGGATTTGACCCTTATATTGAGCGGGTAAGTATAACCTAATACCTCCCAATTGATCCATATCTATGATCACCATATTTTTTACAAATTTTAATTACTTAAATTGCCTTTCAAACAGTGGCCTTAAGGTAAAGGATATGTATTCCAAAATCAGTAAGAATGCTCTTTATAGCGATGTTATTCTTACAGGTTAATGACGCTGAACTAATGGAACCAACCGACAAAAGAATGTTCGTTATTGCCGCCGCCTTAAGGAGTGGGTACACCGTTGAAAAACTCTATGACCTAACCAAAATCGATAGATGGTTTTTGCAAAAAATGAAGCACATAATCGACTACTACTTGATGATGGAAACAATCGACCAGAATCATTTAACCAGTGATACTCTTCAAGAAGCTAAACAGTTCGGATTTTCTGATAAGCAAATCGCCACTGCAGTTAAAAGTACCGAATTGGCCATAAGAAAGAAACGTCAGGAATTCAACATTAGACCTTGCGTAAAGCAAATCGATACCGTTGCCGCAGAATGGCCTGCGACGACTAATTATTTATATCTGACATACAATGCTCTACAGCACGACTTAGATTTCTCTGAGCCTCATATTATGGTAATTGGATCAGGCGTGTATAGAATTGGAAGTTCGGTAGAATTTGATTGGTGTGCTGTTGGATGCCTCAGGGAGTTGAGACGTTTAGGCAAGAAAACCATCATGGTTAACTATAACCCCGAAACAGTTAGCACTGATTATGACATGTCTGATCGACTGTATTTCGAAGAAATATCTTTTGAAGTCGTTATGGATATTTACAACTTAGAAAATCCTGAAGGAATTATTTTGTGCCTGCTCATGGACTCGAAAAAGACRATCGAAGTAAACGATAACATTTCCATGCCCTACATCGGTTACCAAATCCTGCTTATGGGCGGCACCATTTTGGGACCCGGCACCATATTCCTTATGTTGGTAGGCGCCTTCGTGGCGGCYTTCCAAATCGACAACTGGACCAGTTTCTACTACAATCTCTATCCTATTTTGTTCTTCATGTTGGTGTGCTTCACTTGCAAATCTAACATACAGGTAATTTGTTT------CAATTGTYA--TAAAGGCAAAAAACAAAAT-AGTT--TTCCTTCYAGTTGATCGTCGCTCAAATTCTCTCCACCGGCTATGCTTTGATC
SSM399_E_Eur37                        CCACCCAGAAGTATATATTTTAATTTTACCAGGATTTGGAATAATTTCTCATATTATCTGTCAAGAAAGAGGGAAAAAAGAAACTTTTGGAATTTTAGGAATAATTTATGCAATAATAGCAATTGGTATTCTAGGTTTTATTGTTTGAGCTCATCATATATTTACAGTTGGTATAGATGTAGATACTCGAGCTTACTTTACTTCTGCCACAATAATTATTGCTATTCCCACAGGAATTAAAATTTTTAGTTGATTGGCTACCTATCATGGCATTAAAATCAAATATACCCCACATTCTTTATGAGCTTTAGGTTTCATTTTCCTATTTACAATAGGAGGATTAACTGGGGTAGTCTTAGCTAATTCTTCTATTGATATTATTTTACATGATACTTACTATGTAGTAGCTCATTTCCATTACGTATTATCTATGGGAGCAGTTTTTACTATTTTAGCAGGAATAATTCAATGATTCCCACTATTTACAGGATTAACCTTAAACTCTAATTATTTAAAAATTCAATTTTTTACTATATTTATTGGTGTAAACTTAACTTTTTTTCCCCAACATTTCTTAGGGTTAAGAGGAATACCCCGACGATATTCCGATTATCCAGATGCATACCTATTATGAAATTCTATATCTTCTATTGGCAGACTAATTTCTCTTTCTAGAATTTTTTATTTTATTTTTATTATATGAGAAACTTTAACACTTAAACGACACAATTTATCTTCTTTTAATCTTTCTACATCTTTAGAATGAATACAATTTTTCCCTCCAGCAGATCATAGATATAAAGAACTTCCTTTAATTACTAATT????????????-??????---------------------????-?????----????---???-???---????????-?????????-?????------------???????????????????????????????????????????-??-------------?????---------------------------???????--?????--???????????????????????????-????????-??-------????????????????--------------??????????????????????????????????????????---???G---------TCRTCGTCGTCGTCGAYGTTAGGCGA-----------TAGTAT-------AATTT-TATATCTT-------CC------------------------------------------------------GATACTTAA-TGAGGAC-GAGGACAACGGTTGACGAGAAATCTTGCGTAATTTTGTCTGTCGC---GTTGATG---------------------AAAA---ACGCTCGA-TAGACTA-------ATATTAA-TCGCTTGTTKCCGTT--ACC--GT-----CCACGAGAA--TATATCGTAAAAAGCACGATG-AAA---ACATTCGTTTGAAGG-TTTTC----GCG-TTTCTA--------------------TAAAAACGCGA-TTTTCCGAAAACGAGAGGTCGATCTGCCC-----------GAAGAGTTTTGGGATRTTGTTTATACGA------TCTC-TTGGTGTCGYGCGGGTACCTAGATATCGAGGCGCG-ATCTCG---AAATATCTAAGCG----A-TTTTCGAGCCGCCGAATATCTAAG-AATTATC----------------GGCAGGCAGGCAG-----------------------GCAGCC--------AGSCAGGCAGG????????????????????----------------------?????????????????--???---?????------------------??????????---??????????????????-------?????-?????-??????????------????????????---??-????????-----------------??????-???????????----??????????-??????????????????????????????????????????????????-----????????????????????--?????????????????????????????????????????????????--??????????????????????????????????????--???????????????-----------??????????????????????????????????????????????????----------------------------------------------?????????????????????????????????????????????????????????????????????????????????????????---?????TGTAGGTGAAGTGATGGCAATTGGGAGGAAATTCGAGGAAGCTTTCCAGAAGGCGTTGAGGATGGTTGATGAGAATTTTCCAGGATTTGACCCTTATATTGAGCGGGTAAGTTTAACCTAATACCTCCCAATTGATCCATATCTATGATCACCATATTTTTTACAAATTTTAATTACTTAAATTGCCTTTCAAACAGTGGCCTTAAGGTAAAGAATATGTATTCCAAAATCAGTAAGAATGCTCTTTATAGCGATGTTATTCTTACAGGTTAATGACGCTGAAYTAATGGAACCAACCGACAAAAGAATGTTCGTTATTGCCGCCGCCTTAAGGAGTGGGTACACCGTTGAAAAACTCTATGACCTGACCAAAATCGATAGATGGTTTTTGCAAAAAATGAAGCACATAATCGACTACTACTTGATGATGGAAACAATCGACCAGAATCATTTAACCAGTGATACTCTTCAAGAAGCTAAACAGTTCGGATTTTCTGATAAGCAAATCGCAACTGCAGTTAAAAGTACCGAATTGGCCATAAGAAAGAAACGTCAGGAATTCAACATTAGACCTTGYGTAAAGCAAATCGATACCGTTGCCGCAGAATGGCCTGCGACGACTAATTATTTATATCTGACATACAATGCTCTACAGCACGACTTAGATTTCTCTGAGCCTCATATTATGGTAATTGGATCAGGCGTGTATAGAATTGGAAGTTCGGTAGAATTTGATTGGTGTGCTGTTGGATGCCTCA-GGAGTTGAGACGTTTAGGCAAGAAAACCATCATGGTTAACTATAACCCCGAAACAGTTAGTACTGATTATGACATGTCTGATCGACTGTATTTCGAA?AAATATCTTTTGAAGTCGTTATGGATATTTAC-ACTTAGAAAATCCTGAAGG-ATTATTTTGTGCCTGCTCATGGACTCGAAAAAGACGATCGAAGTAAACGATAACATTTCCATGCCCTACATCGGTTACCAAATCCTGCTTATGGGCGGCACCATTTTGGGACCCGGCACCATATTCCTTATGTTGGTAGGCGCCTTCGTGGCGGCCTTCCAAATCGACAACTGGACCAGTTTCTACTACAATCTCTATCCTATTTTGTTCTTCATGTTGGTGTGCTTCACTTGCAAATCTAACATACAGGTAATTTGTTT------CAATTGTYA--TAAAGGCAAAAAACAAAAT-AGTT--TTCCTTCYAAKTGATCGTCGCTCAAATTCTCTCCACCGGCTATGCTTTGATC
SSM400_E_Eur36                        CCACCCAGAAGTATATATTTTAATTTTACCAGGATTTGGAATAATTTCTCATATTATCTGTCAAGAAAGAGGGAAAAAAGAAACTTTTGGAATTTTAGGAATAATTTATGCAATAATAGCAATTGGTATTCTAGGTTTTATTGTTTGAGCTCATCATATATTTACAGTTGGTATAGATGTAGATACTCGAGCTTACTTTACTTCTGCCACAATAATTATTGCTATTCCCACAGGAATTAAAATTTTTAGTTGATTGGCTACCTATCATGGCATTAAAATCAAATATACCCCACATTCTTTATGAGCTTTAGGTTTCATTTTCCTATTTACAATAGGAGGATTAACTGGGGTAGTCTTAGCTAATTCTTCTATTGATATTATTTTACATGATACTTACTATGTAGTAGCTCATTTCCATTACGTATTATCTATAGGAGCAGTTTTTACTATTTTAGCAGGAATAATTCAATGATTCCCACTATTTACAGGATTAACCTTAAACTCTAATTATTTAAAAATTCAATTTTTTACTATATTTATTGGTGTAAACTTAACTTTTTTTCCCCAACATTTCTTAGGGTTAAGAGGAATACCCCGACGATATTCCGATTATCCAGATGCATACCTATTATGAAATTCTATATCTTCTATTGGCAGACTAATTTCTCTTTCTAGAATTTTTTATTTTATTTTTATTATATGAGAAACTTTAACACTTAAACGACACAATTTATCTTCTTTTAATCTTTCTACATCTTTAGAATGAATACAATTTTTCCCTCCAGCAGATCATAGATATAAAGAACTTCCTTTAATTACTAATTTC???GTCGTTG-TCGTTC---------------------TACG-ATTGA----ACGT---ACG-TAC---GAACGAAG-TACACGTTT-GTAAA------------GCACATGAAAATCGAACTAAGTAGTCTTTTAAAATCTCGTTAA-TT-------------TGATT---------CGAA------------------AGG--GAGAG--ATACGAAAATATCGCTTAAGTACAACT-ACTTCGAA-GACCG----CCGCCGCCGCACGAAA--------------AGACGACGAATCGATTGCCTATAGTTTCGTCTCGTCGTCTGT---GTGA------TCGTCGTCGTCGTCGTCGATGTTAGGCGA-----------TAGTAT-------AATTT-TATATCTT-------TC------------------------------------------------------GATACTTAA-TGAGAAC-GAGGACAACGGTTGACGAGAAATCTTGCGTAATTTTGTCTGTCGC---GTTGATG---------------------AAAA---ACGCTCGA-TAGACTA-------ATATTAA-TCGCTTGTTTCCGTT--ACC--GT-----CCACGAGAA--TATATCGTAAAAAGCACGATG-AAA---ACATTCGTTTGAAGG-TTTTC----GCG-TTTCTA--------------------TAAAAACGCGA-TTTTCCGAAAACGAGAGATCGATCTGCCC-----------AAACAGTTTTGGGATTTTGTTTATACGA------TCTC-TTGGTGTCGCGCGGGTACCTAGATATCGAGGCGCG-ATCTCG---AAATATCTAAGCG----A-TTTTCGAGCCGCCGAATATCTAAG-AATTATC----------------GGCAGGCAGGCAG---G--------------------CCGAC--------CGACCGACCGACGACTGATCCGTTGGATTTT----------------------TCGTCGTCG----------TCG---TCGTC------------------GCCGCCGCCG---CCGCCGTTGTTCGATGGT-------TATTT-AAAGA-TTTACGCCCG------CCGTTTCGGAGA---TA-GACGTTCG-----------------AACCGT-AATAAGAACGT----CCCTCGAACGTTTGTTTGTGTTTTTTACACACCAGTAAAAAGTAAAGGCGTTCTTTCGGCG-----GCCTTCATTTACGAACATTG--GCACCTCACGTTTGTTTAC--GATAAAAAGGTGCGCAAAAAAGTTCGTT--CACGAGGCGCGAATGCCGAAGCAAAAAGAACGCTTTTA--TAAATAATGGTCAAT-----------ACACACACGTAAACTTAATTCGACGTTAAATTCTTCCTTTTTATAATAAT----------------------------------------------AAAAAAAGGAGGAGATGCCGTCGAGAGTTAATAG-AAAAAGATTACCCTAAACGGTGGATCACTTGGCTCGTGGGTCGATGAAGAACGC---AGCTATGTAGGTGAAGTGATGGCAATTGGGAGGAAATTCGAGGAAGCTTTCCAGAAGGCGTTGAGGATGGTTGATGAGAATTTTCCAGGATTTGACCCTTATATTGAGCGGGYAAGTATAACCTAATACCTCCCAATTGATCCATATCTATGATCACCATATTTTTTACAAATTTTAATTACTTAAATTGCCTTTCAAACAGTGGCCTTAAGGTAAAGAATATGTATTCCAAAATCAGTAAGAATGCTCTTTATAGCGATGTTATTCTTACAGGTTAATGACGCTGAACTAATGGAACCAACCGACAAAAGAATGTTCGTTATTGCCGCCGCCTTAAGGAGTGGGTACACCGTTGAAAAACTCTATGACCTAACCAAAATCGATAGATGGTTTTTGCAAAAAATGAAGCACATAATCGACTACTACTTGATGATGGAAACAATCGACCAGAATCATTTAACCAGTGATACTCTTCAAGAAGCTAAACAGTTCGGATTTTCTGATAAGCAAATCGCCACTGCAGTTAAAAGTACCGAATTGGCCATAAGAAAGAAACGTCAGGAATTCAACATTAGACCTTGGGTAAAGCAAATCGATACCGTTGCCGCAGAATGGCCTGCGACGACTAATTATTTATATCTGACATACAATGCTCTACAGCACGACTTAGATTTCTCTGAGCCTCATATTATGGTAATTGGATCAGGCGTGTATAGAATTGGAAGTTCGGTAGAATTTGATTGGTGTGCTGTTGGATGCCTCAGGGAGTTGAGACGTTTAGGCAAGAAAACCATCATGGTTAACTATAACCCCGAAACAGTTAGTACTGATTATGACATGTCTGATCGACTGTATTTCGAAGAAATATCTTTTGAAGTCGTTATGGATATTTACAACTTAGAAAATCCTGAAGGAATTATTTTGTGCCTGCTCATGGACTCGAAAAAGACAATCGAAGTAAACGATAACATTTCCATGCCCTACATCGGTTACCAAATCCTGCTTATGGGCGGCACCATTTTGGGACCSGGCACCATATTCCTTATGTTGGTAGGCGCCTTCGTGGCGGCTTTCCAAATCGACAACTGGACCAGTTTCTACTACAATCTCTATCCTATTTTGTTCTTCATGTTGGTGTGCTTCACTTGCAAATCTAACATACAGGTAATTTGTTT------CAATTGTCA--TAAAGGCAAAAAACAAAAT-AGTT--TTCCTTCTAGTTGATCGTCGCTCAAATTCTCTCCACCGGCTATGCTTTGATC
SSM450_BCT_Eur03                      CCACCCAGAAGTATATATTTTAATTTTACCAGGATTTGGAATAATCTCACACATTATCTGTCAAGAAAGGGGGAAAAAAGAAACTTTTGGAATTTTAGGAATAATTTATGCAATAATAGCAATTGGTATCTTAGGTTTTATTGTTTGAGCTCATCATATATTCACAGTTGGTATAGATGTAGATACTCGAGCTTACTTTACTTCTGCCACAATAATTATTGCTATTCCCACAGGAATTAAAATTTTTAGTTGATTAGCTACCTACCATGGAATTAAAATTAAATATACCCCACATTCTTTATGAGCTTTAGGTTTTATTTTCCTATTTACAATAGGAGGATTAACTGGAGTAGTCTTAGCTAATTCTTCCATTGATATTATTTTACATGATACTTACTATGTAGTAGCTCATTTCCATTATGTATTATCTATAGGAGCAGTTTTTACTATTTTAGCAGGAATAATCCAATGATTTCCATTATTTACAGGATTAACCTTAAACCCCAATTATTTAAAAATTCAATTTTTTACTATATTTATTGGTGTAAACTTAACTTTTTTTCCCCAACATTTTCTAGGATTAAGAGGAATACCCCGACGATATTCTGATTATCCAGATGCATATTTATTATGAAATTCTGTATCTTCTATTGGCAGACTAATTTCTCTTTCTAGAATTTTTTATTTCATTTTTATTATATGAGAAACTTTAACACTTAAACGACACAATTTATCTTCTTTTAATCTTTCTACATCTTTAGAATGATTACAATTTTTCCCTCCAGCAGACCATAGATATAAAGAACTCCCTTTAATTACTAATTTC??????????-??????---------------------????-?????----????---???-???---????????-?????????-?????------------???????????????????????????????????????????-??-------------?????---------------------------??AAAGA--GAGAG--ATACGAAAATATCGCTTAAGTACAACT-ACTTCGAA-GACCGA---CCGCCGCCGCACGAAA--------------AGACGACGAATCGATTGCCTATAGTTTCGTCTCGTCGTCTGT---GTGA---------TCGTCGTCGTCGTCGATGTTAGGCGA-----------TAGTAT-------AATTT-TATATCTT-------TC------------------------------------------------------GATACTTAA-TGAGAAC-GAGGACAACGGTTGACGAGAAATCTTGCGTAATTTTGTCTGTCGC---GTTGATG---------------------AAAA---ACGCTCGA-TAGACTA-------ATATTAA-TCGCTTGTTTCCGTT--ACC--GT-----CCACGAGAA--TATATCGTAAAAAGCACGATG-AAA---ACATTCGTTTGAAGG-TTTTC----GCG-TTTCTA--------------------TAAAAACGCGA-TTTTCCGAAAACGAGAGATCGATCTGCCC-----------AAAGAGTTTTGGGATTTTGTTTATACGA------TCTC-TTGGTGTCGKGCGGGTACCTAGATATCGAGGCGCG-TTCTCG---AAATATCTCAGCG----A-TTTTCGAGCCCCCGAATATCTAAG-AATTATC----------------GGCAGGCAGGCAG---GCAG----------------GCAGGC--------AGGCCGACCGACGACTGATCCGTTGGATTTT----------------------TCGTCGTCG----------TCG---CCGCC------------------GCCGCCACCG---CCGCCGTTGTTCGATGGT-------TATTT-AAAGA-TTTACGCCCG------CCGTTTCGGAGA---TA-GACGTTCG-----------------AACCGTAAATAAGAACGT----CCCTCAAACGTTTGTTTGTG-TTTTTACACACCAGTAAAAAGTAAAGGCGTTCTTTCGGCG-----GCCTTCATTTACGAACATTG--GCACCTCACGTTTGTTTAC--GAGAAAAAGGTGCGCAAAAAAGTTCGTT--CACGAGGCGCGAATGCCGAAGCAAAAAGAACGCTTTTA--TAAATAACGGTCAAT---------ACACACACACGTAAACTTAATTCGACGTTAAATTCTTCCTTTTTATAATAAT----------------------------------------------AAAAAAAGGAGGAGATGCCGTCGAGAGTTAATAG-AAAAAGATTACCCCAAACGGTGGATCACT?????????????????????????---??????????????????????????????????????????????????????????????????????????????????????????????????????????????????????????????????????????????????????????????????????????????????????????????????????????????????????????????????????????????????????????????????????????????????????????????????????????????????????????????????????????????????????????????????????????????????????????????????????????????????????????????????????????????????????????????????????????????????????????????????????????????????????????????????????????????????????????????????????????????????????????????????????????????????????????????????????????????????????????????????????????????????????????????????????????????????????????????????????????????????????????????????????????????????????????????????????????????????????????????????????????????????????????????????????????????????????????????????????????????????????????????????????????????????????????????CCTGCTCATGGACTCGAAAAAGACAATCGAAGTAAACGATAACATTTCCATGCCCTACATCGGTTACCAAATCCTGCTTATGGGCGGCACCATTTTGGGACCCGGCACCATATTCCTTATGTTGGTAGGCGCCTTCGTGGCGGCTTTCCAAATCGA-AACTGGACCAGTTTCTACTACAATCTCTATCCTATTTTGTTCTTCATGTTGGTGTGCTTCACTTGCAAATCTAACATACAGGTAATTTGTTT------CAATTGTCA--TAAAGGCAAAAAACAAAAT-AGTT--TTCCTTCTAGTTGATCGTCGCTCAAATTCTCTCCACCGGCTATGCTTTGATC
SSM457_HG_Eur01                       CCACCCAGAAGTATATATTTTAATTTTACCAGGATTTGGAATAATTTCTCATATTATCTGTCAAGAAAGGGGGAAAAAAGAAACTTTTGGAATTTTAGGAATAATTTACGCAATAATAGCAATTGGTATTCTAGGTTTTATTGTTTGAGCTCATCATATATTTACAGTTGGTATAGATGTAGATACTCGAGCTTACTTTACCTCTGCCACAATAATTATTGCTATTCCCACAGGAATTAAAATTTTTAGTTGACTGGCTACCTACCATGGTATTAAAATCAAATATACCCCACATTCTTTATGAGCTTTAGGTTTTATTTTCCTATTTACAATAGGGGGATTAACTGGCGTAGTCTTAGCTAATTCTTCTATTGATATTATTTTACATGATACTTACTATGTAGTAGCTCATTTCCATTACGTATTATCTATAGGAGCAGTTTTTACTATTTTAGCAGGAATAATTCAATGATTCCCACTATTTACAGGATTAACCTTAAACTCTAATTATTTAAAAATTCAATTTTTTACTATATTTATTGGTGTAAACTTAACTTTTTTTCCCCAACATTTCTTAGGATTAAGAGGAATACCCCGACGATATTCTGATTATCCAGACGCATACCTATTATGAAATTCTATATCTTCTATTGGCAGACTAATTTCTCTTTCTAGGATTTTTTATTTTATTTTTATTATATGAGAAACTTTAACACTTAAACGACACAATTTATCTTCTTTTAATCTTTCTACATCTTTAGAATGATTGCAATTTTTCCCTCCAGCAGACCATAGATACAAAGAACTTCCTTTAATTACTAATTTCGTCGTCGTCG-TCGTTC---------------------TACG-ATTGA----ACGT---ACG-TAC---GAACGAAG-TACACGTTT-GTAAA--------------ACATGAAAATCGAACTAAGTAGTCTTTTAAAATCTCGTTAA-TT-------------TGATT---------CGAA----------------AGAGA--GAGAG--ATACGAAAATATCGCTTAAGTACAACT-ACTTCGAA-GACCGA---CCGCCGCCGCACGAAA--------------AGACGACGAATCGATTGCCTATAGTTTCGTCTCGTCGTCTGT---GTGA------TCGTCGTCGTCGTCGTCGATGTTAGGCGA-----------TAGTAT-------AATTT-TATATCTT-------TC----------------------------------------------------GAGATACTTAA-TGAGAAC-GAGGACAACGGTTGACGAGAAATCTTGCGTAATTTTGTCTGTCGC---GTTGATG---------------------AAAA---ACGCTCGA-TAGACTA-------ATATTAA-TCGCTTGTTTCCGTTACACC--GT-----CCACGAGAA--TATATCGTAAAAAGCACGATG-AAA---ACATTCGTTTGAAGG-TTTTC----GCG-TTTCTA--------------------TAAAAACGCGA-TTTTCCGAAAACGAGAGATCGATCTGCCC-----------AAAGAGTTTTGGGATTTTGTTTATACGA------TCTC-TTGGTGTCGTGCGGGTACCTAGATATCGAGGCGCG-TTCTCG---AAATATCTAAGCG----A-TTTTCGAGCCCCCGAATATCTAAG-AATTATC----------------GGCAGGCAGGTAG---GCCG----------------ACCGAC--------CGACCGACCGACGACTGATCCGTTGGATTTT----------------------TCGTCGTCG----------TCG---TCGT---------------------CGCCGCCG---CCGCCGTTGTTCGATGGT-------TATTT-AAAGA-TTTACGCCCG------CCGTTTCGGAGA---TA-GACGTTCG-----------------AACCGT-AATAAGAACGT----CCCTCGAACGTTTGTTTGTGTTTTTTACACACCAGTAAAAAGTAAAGGCGTTCTTTCGGCG-----GCCTTCATTTACGAACATTG--GCACCTCACGTTTGTTTACGAGAGAAAAAGGTGCGCAAAAAAGTTCGTT--CACGAGGCGCGAATGCCGAAGCAAAAAGAACGCTTTTA--TAAATAATGGTCAAT---------ACACACACACGTAAMCTTAATTCGACGTTAAATTCTTCCTTTTTATAATAAT----------------------------------------------AAAAAAAGAAGGAGATGCCGTCGAGAGTTAATAG-AAAAAGATTACCCYAAACGGTSGATCACTTGGCTCGTGGGTCGA-GAAGAACGC---AGCTATGTA-GTGAAGTGATGGCAATT-GGAGGAAATTCGAGGAAGC-TTCCAGAAGGCGTTGAGGATGGTTGATGAGAATTTTCCAGGATTTGACCCTTATATTGAGCGGGTAAGTTTAACCTAATTCCTCCCAATTGATCCATATCTATGACCACCATATTTTTTACAAATTTTAATCACTTAAATTGCCTTTCAAACAGTGGCCTTAAGATAAAGAATATGTATTCCAAAATCAGTAAGAATGCTCTTTATAGCGATGTTATTCTTACAGGTTAATGACGCTGAATTAATGGAACCAACCGACAAAAGAATGTTCGTTATTGCCGCCGCYTTAAGGAGTGGGTACACCGTTGAAAAACTCTATGACCTWACCAAAATCGATAGATGGTTTTTGCAAAAAATGAAGCACATAATCGACTACTACTTGATGATGGAAACAATCGACCAGAATCATTTAACCAGTGATACTCTTCAAGAAGCTAAACAGTTCGGATTTTCTGATAAGCAAATCGCAACTGCAGTTAAAAGTACCGAATTGGCCATAAGAAAGAAACGTCAGGAATTCAACATTAGACCTTGCGTAAAGCAAATCGATACCGTTGCCGCAGAATGGCCTGCGACGACTAATTATTTATATCTGACATACAATGCTCTACAGCACGACTTAGATTTCTCTGAGCCTCATATTATGGTAATTGGATCAGGCGTGTATAGAATTGGAAGTTCGGTAGAATTTGATTGGTGTGCTGTTGGATGCCTCAGGGAGTTGAGACGTTTAGGCAAGAAAACTATCATGGTTAACTATAACCCCGAAACAGTTAGTACTGATTATGACATGTCTGATCGACTGTATTTCGAAGAAATATCTTTTGAAGTCGTTATGGATATTTACAACTTAGAAAATCCTGAAGGA?-TATTTTGTGCCTGCTCATGGACTCGAAAAAGACAATCGAAGTAAACGATAACATTTCCATGCCCTACATCGGTTACCAAATCCTGCTTATGGGCGGCACCATTTTGGGACCCGGCACCATATTCCTTATGTTGGTAGGCGCCTTCGTGGCGGCTTTCCAAATCGACAACTGGACCAGTTTCTACTACAATCTCTATCCTATTTTGTTCTTCATGTTGGTGTGCTTCACTTGCAAATCTAACATACAGGTAATTTGTTT------CAATTGTCA--TAAAGGCAAAAAACAAAAT-AGTT--TTCCTTCTAGTTGATCGTCGCTCAAATTCTCTCCACCGGCTATGCTTTGATC
SSM458_BRP_Eur07                      CCACCCAGAAGTATATATCTTAATTTTACCAGGATTTGGGATAATTTCTCATATTATCTGTCAAGAAAGAGGGAAAAAAGAAACTTTTGGAATTTTAGGAATAATTTATGCAATAATAGCAATTGGTATTCTAGGTTTTATTGTTTGAGCTCATCATATATTTACAGTTGGTATAGATGTAGATACTCGAGCTTACTTTACTTCTGCCACAATAATTATTGCTATTCCCACAGGAATTAAAATTTTTAGTTGATTGGCTACCTATCATGGCATTAAAATCAAATATACCCCACATTCTTTATGAACTTTAGGTTTCATTTTCCTATTTACAATAGGAGGATTAACTGGGGTAGTCTTAGCTAATTCTTCTATTGATATTATTTTACATGATACTTACTATGTAGTAGCTCATTTCCATTACGTATTATCTATAGGAGCAGTTTTTACTATTTTAGCAGGAATAATTCAATGATTCCCACTATTTACAGGATTAACCTTAAACTCTAATTATTTAAAAATTCAATTTTTTACTATATTTATTGGTGTAAACTTAACTTTTTTTCCCCAACATTTCTTAGGGTTAAGAGGAATACCCCGACGATATTCCGATTATCCAGATGCATACCTATTATGAAATTCTATATCTTCTATTGGCAGACTAATTTCTCTTTCTAGAATTTTTTATTTTATTTTTATTATATGAGAAACTTTAACACTTAAACGACACAATTTATCTTCTTTTAATCTTTCTACATCTTTAGAATGAATACAATTTTTCCCTCCAGCAGATCATAGATATAAGGAACTTCCTTTAATTACTAATTTCGTCGTCGTCG-TCGTTC---------------------TACG-ATTGA----ACGT---ACG-TAC---GAACGAAG-TACACGTTT-GTAAA------------GCACATGAAAATCGAACTAAGTAGTCTTTTAAAATCTCGTTAA-TT-------------TGATT---------CGAA------------------AGA--GAGAG--ATACGAAAATATCGCTTAAGTACAACT-ACTTCGAA-GACCG----CCGCCGCCGCACGAAA--------------AGACGACGAATCGATTGCCTATAGTTTCGTCTCGTCGTCTGT---GTGA---TCGTCGTCGTCGTCGTCGTCGATGTTAGGCGA-----------TAGTAT-------AATTT-TATATCTT-------TC------------------------------------------------------GATACTTAA-TGAGAAC-GAGGACAACGGTTGACGAGAAATCTTGCGTAATTTTGTCTGTCGC---GTTGATG---------------------AAAA---ACGCTCGA-TAGACTA-------ATATTAA-TCGCTTGTTTCAGTT--ACC--GT-----CCACGAGAA--TATATCGTAAAAAGCACGATG-AAA---ACATTCGTTTGAAGGTTTTTC----GCG-TTTCTA--------------------TAAAAACGCGA-TTTTCCGAAAACGAGAGATCGATCTGCCC-----------AAAGAGTTTTGGGATTTTGTTTATACGA------TCTC-TTGGTGTCGCGCGGGTACCTAGATATCGAGGCGCG-ATCTCG---AAATATCTAAGCG----A-TTTTCGAGCCGCCGAATATCTAAG-AATTATC----------------GGCAGGCAGGCAG---G--------------------CCGAC--------CGACCGACCGACGACTGATCCGTTGGATTTT-------------------------TCGTCG----------TCG---TCGT---------------------CGCCGCCG---CCGCCGTTGTTCGATGGT-------TATTT-AAAGA-TTTACGCCCG------CCGTTTCGGAGA---TA-GACGTTCG-----------------AACCGT-AATAAGAACGT----CCCTCGAACGTTTGTTTGTGTTTTTTACACACCAGTAAAAAGTAAAGGCGTTCTTTCGGCG-----GCCTTCATTTACGAACATTG--GCACCTCACGTTTGTTTACGAGAGAAAAAGGTGCGCAAAAAAGTTCGTT--CACGAGGCGCGAATGCCGAAGCAAAAAGAACGCTTTTA--TAAATAATGGTCAATA-------CACACACACACGTAAACTTAATTCGACGTTAAATTCTTCCTTTTTATAATAAT----------------------------------------------AAAAAAAGGAGGAGATGCCGTCGAGGGTTAATAG-AAAAAGATTACCCTAAACGGTGGATCACTTGGCTCGTGGGTCGATGAAGAACGC---AGCTATGTAGGTGAAGTGATGGCAATTGGGAGGAAATTCGAGGAAGCTTTCCAGAAGGCGTTGAGGATGGTTGATGAGAATTT??CAGGATTTGACCCTTATATTGAGCGGGTAAGTATAACCTAATACCTCCCAATTGATCCATATCTATGATCACCATATTTTTTACAAATTTTAATTACTTAAATTGCCTTTCAAACAGTGGCCTTAAGGTAAAGAATATGTATTCCAAAATCAGTAAGAATGCTCTTTATAGCGATGTTATTCTTACAGGTTAATGACGCTGAATTAATGGAACCAACCGACAAAAGAATGTTCGTTATTGCCGCCGCCTTAAGGAGTGGGTACACCGTTGAAAAACTCTATGACCTAACCAAAATCGATAGATGGTTTTTGCAAAAAATGAAGCACATAATCGACTACTACTTGATGATGGAAACAATCGACCAGAATCATTTAACCAGTGATACTCTTCAAGAAGCTAAACAGTTCGGATTTTCTGATAAGCAAATCGCAACTGCAGTTAAAAGTACCGAATTGGCCATAAGAAAGAAACGTCAGGAATTCAACATTAGACCTTGTGTAAAGCAAATCGATACCGTTGCCGCAGAATGGCCTGCGACGACTAATTATTTATATCTGACATACAATGCTCTACAGCACGACTTAGATTTCTCTGAGCCTCATATTATGGTAATTGGATCAGGCGTGTATAGAATTGGAAGTTCGGTAGAATTTGATTGGTGTGCTGTTGGATGCCTCA-GGAGTTGAGACGTTTAGGCAAGAAAACCATCATGGTTAACTATAACCCCGAAACAGTTAGTACTGATTATGACATGTCTGATCGACTGTATTTCGAAGAAATATCTTTTGAAGTCGTTATGGATATTTACAACTTAGAAAATCCTGAAGGAATTATTTTGTGCCTGCTCATGGACTCGAAAAAGACGATCGAAGTAAACGATAACATTTCCATGCCCTACATCGGTTACCAAATCCTGCTTATGGGCGGCACCATTTTGGGACCCGGCACCATATTCCTTATGTTGGTAGGCGCCTTCGTGGCGGCCTTCCAAATCGACAACTGGACCAGTTTCTACTACAATCTCTATCCTATTTTGTTCTTCATGTTGGTGTGCTTCACTTGCAAATCTAACATACAGGTAATTTGTTT------CAATTGTTA--TAAAGGCAAAAAACAAAAT-AGTT--TTCCTTCCAGTTGATCGTCGCTCAAATTCTCTCCACCGGCTATGCTTTGATC
SSM461_ER_Eur10                       CCACCCAGAAGTATATATTTTAATTTTACCAGGATTTGGAATAATCTCACACATTATCTGTCAAGAAAGAGGGAAAAAAGAAACTTTTGGAATTTTAGGAATAATTTATGCAATAATAGCAATTGGTATCTTAGGTTTTATTGTTTGAGCTCATCATATATTCACAGTTGGTATAGATGTAGATACTCGAGCTTACTTTACTTCTGCCACAATAATTATTGCTATTCCCACAGGAATTAAAATTTTTAGTTGATTAGCTACCTACCATGGAATTAAAATTAAATATACCCCACATTCTTTATGAGCTTTAGGTTTTATTTTCCTATTTACAATAGGAGGATTAACTGGAGTAGTCTTAGCTAATTCTTCTATTGATATTATTTTACATGATACTTACTATGTAGTAGCTCATTTCCATTACGTATTATCTATAGGAGCAGTTTTTACTATTTTAGCAGGAATAATCCAATGATTTCCATTATTTACAGGATTAACCTTAAACCCCAATTATTTAAAAATTCAATTTTTTACTATATTTATTGGTGTAAACTTAACTTTTTTCCCCCAACATTTTCTAGGGTTAAGAGGAATACCCCGACGATATTCTGACTATCCAGATGCATATTTATTATGAAATTCTGTATCTTCTATTGGCAGACTAATTTCTCTTTCTAGAATTTTTTATTTCATTTTTATTATATGAGAAACTTTAACACTTAAACGACACAATTTATCTTCTTTTAATCTTTCTACATCTTTAGAATGATTACAATTTTTCCCTCCAGCAGACCATAGATATAAAGAACTCCCTTTAATTACTAATTTCGTCGTCGTCG-TCGTTC---------------------TACG-ATTGAACGTACGT---ACG-TAC---GAACGAAG-TACACGTTT-GTAAA--------------ACATGAAAATCGAACTAAGTAGTCTTTTAAAATCTCGTTAA-TT-------------TGATT---------CGAA----------------AGAGA--GAGAG--ATACGAAAATATCGCTTAAGTACAACT-ACTTCGAM-GACCGACCGCCGCCGCCGCACGAAA--------------AGACGACGAATCGATTGCCTATAGTTTCGTCTCGTCGTCTGT---GTGATCGTCGTCGTCGTCGTCGTCGTCGATGTTAGGCGA-----------TAGTAT-------AATTT-TATATCTT-------TC------------------------------------------------------GATACTTAA-TGAGAAC-GAGGACAACGGTTGACGAGAAATCTTGCGTAATTTTGTCTGTCGC---GTTGATG---------------------AAAAACGACGCTCGA-TAGACTA-------ATATTAA-TCGCTTGTTTCCGTT--ACC--GT-----CCACGAGAA--TATATCGTAAAAAGCACGATG-AAA---ACATTCGTTTGAAGG-TTTTC----GCG-TTTCTA--------------------TAAAAACGCGA-TTTTCCGAAAACGAGAGATCGATCTGCCC-----------AAAGAGTTTTGGGATTTTGTTTATACGA------TCTC-TTGGTGTCGTGCGGGTACCTAGATATCGAGGCGCG-TTCTCG---AAATATCTCAGCG----A-TTTTCGAGCCCCCGAATATCTAAG-AATTATC----------------GGCAGGCAGGCAG---GCAG----------------GCAGGC--------AGGCCGACCGACGACTGATCCGTTGGATTTT----------------------TCGTCGTCG----------TCG---CCGCC------------------GCCGCCACCG---CCGCCGTTGTTCGATGGT-------TATTT-AAAGA-TTTACGCCCG------CCGTTTCGGAGA---TA-GACGTTCG-----------------AACCGTAAATAAGAACGT----CCCTCGAACGTTTGTTTGTGTTTTTTACACACCAGTAAAAAGTAAAGGCGTTCTTTCGGCG-----GCCTTCATTTACGAACATTG--GCACCTCACGTTTGTTTAC--GAGAAAAAGGTGCGCAAAAAAGTTCGTT--CACGAGGCGCGAATG?CGAAGCAAAAAGAACGCTTTTA--TAAATAACGGTCAAT-----------ACACACACGTAAACTTAATTCGACGTTWAATTCTTCCTTTTTATAATAAT----------------------------------------------AAAAAAAGGAGGAGATGCCGTCGAGAGTTAATAG-AAAAAGATTACCCTAAACGGTGGATCACTTGGCTCGTGGGTCGATGAAGAACGC---AGCTATGTA-GTGAAGTGATGGCAATTGGGAGGAAATTCGAGGAAGCTTTCCAGAAGGCGTTGAGGATGGTTGATGAGAATTTTCCWGGATTTGACCCTTATATTGAGCGGGTAAGTATAACCTAATACCTCCCAATTGATCCATATCTATGATCACCATATTTTTTACAAATTTTAATTACTTAAATTGCCTTTCAAACARTGGCCTTAAGGTAAAGAATATGTATTCCAAAATCAGTAAGAATGCTCTTTATAGCGATGTTATTCTTACAGGTTAATGACGCTGAACTAATGGAACCAACCGACAAAAGAATGTTCGTTATTGCCGCCGCCTTAAGGAGTGGGTACACCGTTGAAAAACTCTATGACCTAACCAAAATCGATAGATGGTTTTTGCAAAAAATGAAGCACATAATCGACTACTACTTGATGATGGAAACAATCGACCAGAATCATTTAACCAGTGATACTCTTCAAGAAGCTAAACAGTTCGGATTTTCTGATAAGCAAATCGCCACTGCAGTTAAAAGTACCGAATTGGCCATAAGAAAGAAACGTCAGGAATTCAACATTAGACCTTGSGTAAAGCAAATCGATACCGTTGCCGCAGAATGGCCTGCGACGACTAATTATTTATATCTGACATACAATGCTCTACAGCACGACTTAGATTTCTCTGAGCCTCATATTATGGTAATTGGATCAGGCGTGTATAGAATTGGAAGTTCGGTAGAATTTGATTGGTGTGCTGTTGGATGCCTCAGGGAGTTGAGACGTTTAGGCAAGAAAACCATCATGGTTAACTATAACCCCGAAACAGTTAGTACTGATTATGACATGTCTGATCGACTGTATTTCGAAG?AATATCTTTTGAAGTCGTTATGGATATTTAC?ACTTAGAAAATC-TGA--GA-TTA-TTTGTGCCTGCTCATGGACTCGAAAAAGACAATCGAAGTAAACGATAACATTTCCATGCCCTACATCGGTTACCAAATCCTGCTTATGGGCGGCACCATTTTGGGACCCGGCACCATATTCCTTATGTTGGTAGGCGCCTTCGTGGCGGCYTTCCAAATCGACAACTGGACCAGTTTCTACTACAATCTCTATCCTATTTTGTTCTTCATGTTGGTGTGCTTCACTTGCAAATCTAACATACAGGTAATTTGTTT------CAATTGTYA--TRAAGGCAAAAAACAAAAT-AGTT--TTCCTTCYAGTTGATCGTCGCTCAAATTCTCTCCACCGGCTATGCTTTGATC
SSM464_ER_Eur03                       CCACCCAGAAGTATATATTTTAATTTTACCAGGATTTGGAATAATCTCACACATTATCTGTCAAGAAAGGGGGAAAAAAGAAACTTTTGGAATTTTAGGAATAATTTATGCAATAATAGCAATTGGTATCTTAGGTTTTATTGTTTGAGCTCATCATATATTCACAGTTGGTATAGATGTAGATACTCGAGCTTACTTTACTTCTGCCACAATAATTATTGCTATTCCCACAGGAATTAAAATTTTTAGTTGATTAGCTACCTACCATGGAATTAAAATTAAATATACCCCACATTCTTTATGAGCTTTAGGTTTTATTTTCCTATTTACAATAGGAGGATTAACTGGAGTAGTCTTAGCTAATTCTTCCATTGATATTATTTTACATGATACTTACTATGTAGTAGCTCATTTCCATTATGTATTATCTATAGGAGCAGTTTTTACTATTTTAGCAGGAATAATCCAATGATTTCCATTATTTACAGGATTAACCTTAAACCCCAATTATTTAAAAATTCAATTTTTTACTATATTTATTGGTGTAAACTTAACTTTTTTTCCCCAACATTTTCTAGGATTAAGAGGAATACCCCGACGATATTCTGATTATCCAGATGCATATTTATTATGAAATTCTGTATCTTCTATTGGCAGACTAATTTCTCTTTCTAGAATTTTTTATTTCATTTTTATTATATGAGAAACTTTAACACTTAAACGACACAATTTATCTTCTTTTAATCTTTCTACATCTTTAGAATGATTACAATTTTTCCCTCCAGCAGACCATAGATATAAAGAACTCCCTTTAATTACTAATTTC??????????-??????---------------------????-?????----????---???-???---????????-?????????-?????------------???????????????????????????????????????????-??-------------?????---------------------------???????--?????--???????????????????????????-????????-??-------????????????????--------------???????????????????????????????????????????---------------??????????????????????????-----------??????-------?????-???????T-------TC------------------------------------------------------GATACTTGA-TGAGAAC-GAGGACRACGGTTGACGAGAAATCTTGCGTAATTTTGTCTGTCGC---GTTGATG---------------------AAAAACGACGCTCGA-TAGACTA-------ATATTAA-TCGCTTGTTTCCGTT--ACC--GT-----CCACGAGAA--TATATCGTARAAAGCACGATG-AAA---ACATTCGTTTGAAGG-TTTTC----GCG-TTTCTA--------------------TAAAAACGCGA-TTTTCCGAAAACGAGAGATCGATCTGCCC-----------AAAGAGTTTTGGGATTTTGTTTATACGA------TCTC-TTGGTGTCGTGCGGGTACCTAGATATCGAGGCGCG-TTCTCG---AAATATCTCAGCG----A-TTTTCGAGCCCCCGAATATCTAAG-AATTATCGGCAGGCA--------GGCAGGCAGGCAG-----------------------GCAGGC--------CGGCCGACGGACGAYTGATCCGTTGGATTTT----------------------TCGTCGTCG----------TCG---CCGCC------------------SCCGCCACCG---CCGCCGTTGTTCGATGGT-------TATTT-AAAGA-CTC???????------????????????---??-????????-----------------??????-???????????----??????????-??????????????????????????????????????????????????-----????????????????????--???????????????????--????????????????????????????--??????????????????????????????????????--???????????????-----------??????????????????????????????????????????????????----------------------------------------------?????????????????????????????????????????????????????????????????????????????????????????---?????TGTAGGTGAAGTGATGGCACTTGGGAGGAAATTCGAGGAAGCTTTCCAGAAGGCGTTGAGGATGGTTGATGAGAATTTTCCAGGATTTGACCCTTATATTGAGCGGGTAAGTATAACCTAATACCTCCCAATTGATCCATATCTATGATCACCATATTTTTTACAAATTTTAATTACTTAAATTGCCTTTCAAACAGTGGCCTTAAGGTAAAGAATATGTATTCCAAAATCAGTAAGAATGCTCTTTATAGCGATGTTATTCTTACAGGTTAATGACGCTGAACTAATGGAACCAACCGACAAAAGAATGTTCGTTATTGCCGCCGCCTTAAGGAGTGGGTACACCGTTGAAAAACTCTATGACCTAACCAAAATCGATAGATGGTTTTTGCAAAAAATGAAGCACATAATCGACTACTACTTGATGATGGAAACAATCGACCAGAATCATTTAACCAGTGATACTCTTCAAGAAGCTAAACAGTTCGGATTTTCTGATAAGCAAATCGCCACTGCAGTTAAAAGTACCGAATTGGCCATAAGAAAGAAACGTCAGGAATTCAACATTAGACCTTGGGTAAAGCAAATCGATACCGTTGCCGCAGAATGGCCTGCGACGACTAATTATTTATATCTGACATACAATGCTCTACAGCACGACTTAGATTTCTCTGAGCCTCATATTATGGTAATTGGATCAGGCGTGTATAGAATTGGAAGTTCGGTAGAATTTGATTGGTGTGCTGTTGGATGCCTCAGGGAGTTGAGACGTTTAGGCAAGAAAACCATCATGGTTAACTATAACCCCGAAACAGTTAGTACTGATTATGACATGTCTGATCGACTGTATTTCGAAG?AATATCTTTTGAAGTCGTTATGGATATTTACAACTTAGAAAATCCTGAAGGAATTATTTTGTGCCTGCTCATGGACTCGAAAAAGACRATCGAAGTAAACGATAACATTTCCATGCCCTACATCGGTTACCAAATCCTGCTTATGGGCGGCACCATTTTGGGACCCGGCACCATATTYCTTATGTTGGTAGGCGCCTTCGTGGCGGCYTTCCAAATCGACAACTGGACCAGTTTCTACTACAATCTCTATCCTATTTTGTTCTTCATGTTGGTGTGCTTCACTTGCAAATCTAACATACAGGTAATTTGTTT------CAATTGTYA--TAAAGGCAAAAAACAAAAT-AGTT--TTCCTTCTAGTTGATCGTCGCTCAAATTCTCTCCACCGGCTATGCTTTGATC
SSM465_Coon_Eur13                     CCACCCAGAAGTATATATTTTAATTTTACCAGGATTTGGAATAATTTCTCATATTATCTGTCAAGAAAGAGGGAAAAAAGAAACTTTTGGAATTTTAGGAATAATTTATGCAATAATAGCAATTGGTATTCTAGGTTTTATTGTTTGAGCTCATCATATATTTACAGTTGGTATAGATGTAGATACTCGAGCTTACTTTACTTCCGCCACAATAATTATTGCTATTCCCACAGGAATTAAAATTTTTAGTTGATTAGCTACCTATCATGGTATTAAAATCAAATATACCCCACATTCTTTATGAGCTTTAGGTTTCATTTTCCTATTCACAATAGGAGGATTAACTGGGGTAGTCTTAGCTAATTCTTCTATTGATATTATTTTACATGATACTTACTATGTAGTAGCTCATTTCCATTACGTATTATCTATAGGAGCAGTTTTTACTATTTTAGCAGGAATAATTCAATGATTCCCACTATTCACAGGATTAACCTTAAACTCTAATTATTTAAAAATTCAATTTTTTACTATATTTATTGGTGTAAACTTAACTTTTTTTCCCCAACATTTCTTAGGGTTAAGAGGAATACCCCGACGATATTCTGATTATCCAGATGCATACCTATTATGAAATTCTATATCTTCTATTGGCAGACTAATTTCTCTTTCTAGGATTTTTTATTTTATTTTTATTATATGAGAAACTTTAACACTTAAACGACACAATTTATCTTCTTTTAATCTTTCTACATCTTTAGAATGAATACAATTTTTCCCTCCAGCAGATCATAGATACAAAGAACTTCCTTTAATTACTAATTTC??????????-??????---------------------????-?????----????---???-???---????????-?????????-?????------------???????????????????????????????????????????-??-------------?????---------------------------???????--?????--???????????????????????????-????????-??-------????????????????--------------??????????????????????????????????????????---????---------??????????????????????????-----------??????-------?????-????????-------??------------------------------------------------------?????????-???????-?????????????????????????????????????????????---???????---------------------????---????????-???????-------???????-???????????????--???--??-----?????????--?????????????????????-???---???????????????-?????----???-??????--------------------???????????-?????????????????????????????-----------????????????????????????????------????-???????????????????????????????????-??????---?????????????----?-????????????????????????-???????----------------??????-------------------------------?????--------????????????GATTGATCCGTTGGATTTT----------------------TCGTCGTCG----TC---------------------------------GTCGCCGCCG---CCGCCGTTGTTCGATGGT-------TATTT-AAAGA-TTTACGCCCG------CCGTTTCGGAGA---TA-GACGTTCG-----------------AACCGTAAATAAGAACGT----CCCTCGAACGTTTGTTTGTGTTTTTTACCCACCAGTAAAAAGTAAAGGCGTTCTTTCGGCG-----GCCTTCATTTACGAACATTG--GCACCTCACGTTTGTTTAC--GAGAAAAAGGTGCGCAAAAAAGTTCGTT--CACGAGGCGCGAATGCCGAAGCAAAAAGAACGCTTTTA--TAAATAACGGTC???-----------??????????????????????????????????????????????????----------------------------------------------?????????????????????????????????????????????????????????????????????????????????????????????????TGTA-GTGAAGTGATGGCAAATGGGAGGAAATTCGAGAAAGC-TTCCAGAAGGCGTTGAGGATGGTTGATGAGAATTTTCCAGGATTTGACCCTTATATTGAGCGGGTAAGTATAACCTAATACCTCCCAATTGATCCATATCTATGATCACCATATTTTTTACAAATTTTAATTACTTAAATTGCCTTTCAAACAGTGGCCTTAAGGTAAAGAATATGTATTCCAAAATCAGTAAGAATGCTCTTTATAGCGATGTTATTCTTACAGGTTAATGACGCTGAACTAATGGAACCAACCGACAAAAGAATGTTCGTTATTGCCGCCGCCTTAAGGAGTGGGTACACCGTTGAAAAACTCTATGACCTAACCAAAATCGATAGATGGTTTTTGCAAAAAATGAAGCACATAATCGACTACTACTTGATGATGGAAACAATCGACCAGAATCATTTAACCAGTGATACTCTTCAAGAAGCTAAACAGTTCGGATTTTCTGATAAGCAAATCGCAACTGCAGTTAAAAGTACCGAATTGGCCATAAGAAAGAAACGTCAGGAATTCAACATTAGACCTTGGGTAAAGCAAATCGATACCGTTGCCGCAGAATGGCCTGCGACGACTAATTATTTATATCTGACATACAATGCTCTACAGCACGACTTAGATTTCTCTGAGCCTCATATTATGGTAATTGGATCAGGCGTGTATAGAATTGGAAGTTCGGTAGAATTTGATTGGTGTGCTGTTGGATGCCTCAGGGAGTTGAGACGTTTAGGCAAGAAAACCATCATGGTTAACTATAACCCCGAAACAGTTAGTACTGATTATGACATGTCTGATCGACTGTATTTCGAAGAAATATCTTTTGAAGTCGTTATGGATATTTACAACTTAGAAAATCCTGAA-GAATTATTTTGTGCCTGCTCATGGACTCGAAAAAGACRATCGAAGTAAACGATAACATTTCCATGCCCTACATCGGTTACCAAATCCTGCTTATGGGCGGCACCATTTTGGGACCCGGCACCATATTCCTTATGTTGGTAGGCGCCTTCGTGGCGGCYTTCCAAATCGACAACTGGACCAGTTTCTACTACAATCTCTATCCTATTTTGTTCTTCATGTTGGTGTGCTTCACTTGCAAATCTAACATACAGGTAATTTGTTT------CAATTGTCA--TAAAGGCAAAAAACAAAAT-AGTT--TTCCTTCTAGTTGATCGTCGCTCAAATTCTCTCCACCGGCTATGCTTTGATC
SSM466_Coon_Eur14                     ????CCAGAAGTATATATTTTAATTTTACCAGGATTTGGAATAATTTCTCATATTATCTGTCAAGAAAGAGGGAAAAAAGAAACTTTTGGAATTTTAGGAATAATTTATGCAATAATAGCAATTGGTACTCTAGGTTTTATTGTTTGAGCTCATCATATATTTACAGTTGGTATAGATGTAGATACTCGAGCTTACTTTACTTCCGCCACAATAATTATTGCTATTCCCACAGGAATTAAAATTTTTAGTTGATTAGCTACCTATCATGGTATTAAAATCAAATATACCCCACATTCTTTATGAGCTTTAGGTTTCATTTTCCTATTCACAATAGGAGGATTAACTGGGGTAGTCTTAGCTAATTCTTCTATTGATATTATTTTACATGATACTTACTATGTAGTAGCTCATTTCCATTACGTATTATCTATAGGAGCAGTTTTTACTATTTTAGCAGGAATAATTCAATGATTCCCACTATTCACAGGATTAACCTTAAACTCTAATTATTTAAAAATTCAATTTTTTACTATATTTATTGGTGTAAACTTAACTTTTTTTCCCCAACATTTCTTAGGGTTAAGAGGAATACCCCGACGATATTCCGATTATCCAGATGCATACCTATTATGAAATTCTATATCTTCTATTGGCAGACTAATTTCTCTTTCTAGGATTTTTTATTTTATTTTTATTATATGAGAAACTTTAACACTTAAACGACACAATTTATCTTCTTTTAATCTTTCTACATCTTTAGAATGAATACAATTTTTCCCTCCAGCAGATCATAGATACAAAGAACTTCCTTTAATTACTAATTTC??????????-??????---------------------????-?????----????---???-???---????????-?????????-?????------------???????????????????????????????????????????-??-------------?????---------------------------???????--?????--???????????????????????????-????????-??-------????????????????--------------??????????????????????????????????????????---????---------??????????????????????????-----------??????-------?????-????????-------??------------------------------------------------------?????????-???????-?????????????????????????????????????????????---???????---------------------????---????????-???????-------???????-???????????????--ACC--GT-----CCACGAGAA--TATATCGTAAAAAGCACGATG-AAA---ACATTCGAAAGAAGG-TTTTC----GCG-TTTCTA--------------------TAAAAACGCGA-TTTTCCGAAAACGAGAGATCGATCYGCCC-----------AAAGAGTAATGGGATTTTGTTTATACGA------TCTC-TTGGTGTCGTGCGGGTACCTAGATATCGAGGCGCG-TTCTCG---AAATATCTCAGCG----A-TTTTCGAGCCCCCGAATATCTAAK-AATTATC----------------GGCAGGCAGGCAG-----------------------GCCSGC--------CGGCCGACCGACGACTGATCCGTTGGATTGT----------------------TCGTCGTCG----------TCG---CCGCC------------------GCCGCCCCCG---CCGCCGTTGTTCGATGGT-------TATTT-AAAGA-TTTACGCCCG------CCGTTTCGGAGA---TA-GACGTTCG-----------------AACCGTAAATAAGAACGT----CCCTCRAACGTTTGTTTGTGTTTTTTTCACACCAGTAAAAAGTAAAGGCGTTCTTTCGGCG-----GCCTTCRTTTACGAACA???--???????????????????----??????????????????????????--??????????????????????????????????????--???????????????-----------??????????????????????????????????????????????????----------------------------------------------?????????????????????????????????????????????????????????????????????????????????????????---??????????????????????????????????????????????????????????????????????????????????????????????????????????????????????????????????????????????????????????????????????????????????????????????????????????????????????????????????????????????????????????TTATAGCGATGTTATTCTTACAGGTTAATGACGCTGAACTAATGGAACCAACCGACAAAAGAATGTTCGTTATTGCCGCCGCCTTAAGGAGTGGGTACACCGTTGAAAAACTCTATGACCTAACCAAAATCGATAGATGGTTTTTGCAAAAAATGAAGCACATAATCGACTACTACTTGATGATGGAAACAATCGACCAGAATCATTTAACCAGTGATACTCTTCAAGAAGCTAAACAGTTCGGATTTTCTGATAAGCAAATCGCAACTGCAGTTAAAAGTACCGAATTGGCCATAAGAAAGAAACGTCAGGAATTCAACATTAGACCTTGGGTAAAGCAAATCGATACCGTTGCCGCAGAATGGCCTGCGACGACTAATTATTTATATCTGACATACAATGCTCTACAGCACGACTTAGATTTCTCTGAGCCTCATATTATGGTAATTGGATCAGGCGTGTATAGAATTGGAAGTTCGGTAGAATTTGATTGGTGTGCTGTTGGATGCCTCA???????????????????????????????????????????????????????????????????????????????????????????????????????????????????????????????????????????????????????????????????CCTGCTCATGGACTCGAAAAAGACAATCGAAGTAAACGATAACATTTCCATGCCCTACATCGGTTACCAAATCCTGCTTATGGGCGGCACCATTTTGGGACCCGGCACCATATTCCTTATGTTGGTAGGCGCCTTCGTGGCGGCTTTCCAAATCGACAACTGGACCAGTTTCTACTACAATCTCTATCCTATTTTGTTCTTCATGTTGGTGTGCTTCACTTGCAAATCTAACATACAGGTAATTTGTTT------CAATTGTCA--TAAAGGCAAAAAACAAAAT-AGTT--TTCCTTCTAGTTGATCGTCGCTCAAATTCTCTCCACCGGCTATGCTTTGATC
SSM468_Coop_Eur11                     CCACCCAGAAGTATATATTTTAATTTTACCAGGATTTGGAATAATTTCTCATATTATCTGTCAAGAAAGGGGGAAAAAAGAAACTTTTGGAATTTTAGGAATAATTTACGCAATAATAGCAATTGGTATTCTAGGTTTTATTGTTTGAGCTCATCATATATTTACAGTTGGTATAGATGTAGATACCCGAGCTTACTTTACTTCTGCCACAATAATTATTGCTATTCCCACAGGAATTAAAATTTTTAGTTGACTGGCTACCTACCATGGTATTAAAATCAAATATACCCCACATTCTTTATGAGCTTTAGGTTTTATTTTCCTATTTACAATAGGGGGATTAACTGGCGTAGTCTTAGCTAATTCTTCTATTGATATTATTTTACATGATACTTACTATGTAGTAGCTCATTTCCATTACGTATTATCTATAGGAGCAGTTTTTACTATTTTAGCAGGAATAATTCAATGATTCCCACTATTTACAGGATTAACCTTAAACTCTAATTATTTAAAAATTCAATTTTTTACTATATTTATTGGTGTAAACTTAACTTTTTTTCCCCAACATTTCTTAGGATTAAGAGGAATACCCCGACGATACTCTGATTATCCAGATGCATACCTATTATGAAATTCTATATCTTCTATTGGCAGACTAATTTCTCTTTCTAGGATTTTTTATTTTATTTTTATTATATGAGAAACTTTAACACTTAAACGGCACAATTTATCTTCTTTTAATCTTTCTACATCTTTAGAATGATTACAATTTTTCCCTCCAGCAGACCATAGATACAAAGAACTTCCTTTAATTACTAATTTC?TCGTCGTTG-TCGTTC---------------------TACG-ATTGA----ACGTTACGTT-ACG---AAACGAAG-TACACGTTT--TGTA------------AAACATGAAAATCGAACTCAGTMGTCTTTTAAAATCTCGTTAA-TT-------------TYGATTT-------CGAA--------------AGAGAGA--GAGAG--ATACGAAAATATCGCTTAAGTACAACT-AGCTTCGAAGACCGA---CCGCCGCCGCACGAAA--------------AGACCACGAATCGACCGCCTATAGTCTCGTCTCGTCGTCTGT---GTGA---------TCGTCGTCGTCGTCGATGTTAGGCGA-----------TAGTAT-------AATTT-TATATCTT-------TC------------------------------------------------------GATACTTAA-TGAGAAC-GAGGACAACGGTTGACGAGAAATCTTGCGTAATCTCGTCTGTCGC---GTTGATG---------------------AAAA---ACGCTCGA-TAGACTA-------ATATTAA-TCGCTTGTTTCCGTT--ACC--GT-----CCACGAGAA--TATATCGTAAAAAGCACGATG-AAAAACATTTCGTTTTGAAGG-TTTTC----GCGTTTTCTA--------------------TAAAAACGCGAYTTTTCCGAAAACGAGAGATCGATCTTGCC--------CAAAGAAGATTTTGGGAATTTGTTTATACGA------TCTCTTTGGTGTCGTGCGGGTACCTAGATATCGAGGCGCGTTTCTCG---AAATATCTAAGCG----ATTTTTCGAGCCCCCGAATATCTAAGAAATTATC----------------GGCAGGCAGGCAG-----------------------GCAGGC--------CGACCGACCGACGACTGATCCGTTGGATTTT----------------------TCGTCGTCG----TCTTCGTCG---CCGCC------------------GCCGCCGCCG---CCGCCGTTGTTCGATGGT-------TATTT-AAAG?-??????????------????????????---??-????????-----------------??????-???????????----?????????????????????????????????????????????????????????????-----????????????????????--???????????????????---???????????????????????????--??????????????????????????????????????--???????????????-----------??????????????????????????????????????????????????----------------------------------------------?????????????????????????????????????????????????????????????????????????????????????????---?????TGTAGGTGAAGTGATGGCAATTGGGAGGAAATTCGAGGAAGCTTTCCAGAAGGCGTTGAGGATGGTTGATGAGAATTTTCCAGGATTTGACCCTTATATTGAGCGGGTAAGTATAACCTAATACCTCCCAATTGATCCATATCTATGATCACCATATTTTTTACAAATTTTAATTACTTAAATTGCCTTTCAAACAGTGGCCTTAAGGTAAAGAATATGTATTCCAAAATCAGTAAGAATGCTCTTTATAGCGATGTTATTCTTACAGGTTAATGACGCTGAACTAATGGAACCAACCGACAAAAGAATGTTCGTTATTGCCGCCGCCTTAAGGAGTGGGTACACCGTTGAAAAACTCTATGACCTAACCAAAATCGATAGATGGTTTTTGCAAAAAATGAAGCACATAATCGACTACTACTTGATGATGGAAACAATCGACCAGAATCATTTAACCAGTGATACTCTTCAAGAAGCTAAACAGTTCGGATTTTCTGATAAGCAAATCGCAACTGCAGTTAAAAGTACCGAATTGGCCATAAGAAAGAAACGTCAGGAATTCAACATTAGACCTTGGGTAAAGCAAATCGATACCGTTGCCGCAGAATGGCCTGCGACGACTAATTATTTATATCTGACATACAATGCTCTACAGCACGACTTAGATTTCTCTGAGCCTCATATTATGGTAATTGGATCAGGCGTGTATAGAATTGGAAGTTCGGTAGAATTTGATTGGTGTGCTGTTGGATGCCTCAGGGAGTTGAGACGTTTAGGCAAGAAAACCATCATGGTTAACTATAACCCCGAAACAGTTAGTACTGATTATGACATGTCTGATCGACTGTATTTCGAAGAAATATCTTTTGAAGTCGTTATGGATATTTACAACTTAGAAAATCCTGAAGGAATTATTTTGTGCCTGCTCATGGACTCGAAAAAGACAATCGAAGTAAACGATAACATTTCCATGCCCTACATCGGTTACCAAATCCTGCTTATGGGCGGCACCATTTTGGGACCCGGCACCATATTCCTTATGTTGGTAGGCGCCTTCGTGGCGGCTTTCCAAATCGACAACTGGACCAGTTTCTACTACAATCTCTATCCTATTTTGTTCTTCATGTTGGTGTGCTTCACTTGCAAATCTAACATACAGGTAATTTGTTT------CAATTGTCA--TAAAGGCAAAAAACAAAAT-AGTT--TTCCTTCTAGTTGATCGTCGCTCAAATTCTCTCCACCGGCTATGCTTTGATC
SSM476_AR_none                        ??????????????????????????????????????????????????????????????????????????????????????????????????????????????????????????????????????????????????????????????????????????????????????????????????????????????????????????????????????????????????????????????????????????????????????????????????????????????????????????????????????????????????????????????????????????????????????????????????????????????????????????????????????????????????????????????????????????????????????????????????????????????????????????????????????????????????????????????????????????????????????????????????????????????????????????????????????????????????????????????????????????????????????????????????????????????????????????????????????????????????????????????????????????????????????????????????????????????????????????????????????????????????????????????????????????????????????????????????????????????????????????????????????????????????????????????????????????????????????????????????????????????????????????????????????????????????????????????????????????????????????????????????????????????????????????????????????????????????????????????????????????????????????????????????????????????????????????????????????????????????????????????????????????????????????????????????????????????????????????????????????????????????????????????????????????????????????????????????????????????????????????????????????????????????????????????????????????????????????????????????????????????????????????????????????????????????????????????????????????????????????????????????????????????????????????????????????????????????????????????????????????????????????????????????????????????????????????????????????????????????????????????????????????????????????????????????????????????????????????????????????????????????????????????????????????????????????????????????????????????????????????????????????????????????????????????????????????????????????????????????????????????????????????????????????????????????????????????????????????????????????????????????????????????????????????????????????????????????????????????????????????????????????????????????????????????????????????????????????????????????????????????????????????????????????????????????????????????????????????????????????????????????????????????????????????????????????????????????????????????????????????????????????????????????????????????????????????????????????????????????????????????????????????????????????????????????????????????????????????????????????????????????????????????????????????????????????????????????????????????????????????????????????????????????????????????????????????????????????????????????????????????????????????????????????????????????????????????????????????????????????????????????????????????????????????????????????????????????????????????????????????????????????????????????????????????????????????????????????????????????????????????????????????????????????????????????????????????????????????????????????????????????????????????????????????????????????????????????????????????????????????????????????????????????????????????????????????????????????????????????????????????????????????????????????????????????????????????????????????????????????????????????????????????????????????????????????????????????????????????????????????????????????????????????????????????????????????????????????????????CCTGCTCATGGACTCCAAAAAGACGATTGAAGTAAACGACAACATTTCCATGCCCTACATCGGTTACCAAATTCTGCTTATGGGCGGTACTATTCTGGGACCCGGCACCATATTCCTTATGTTGGTGGGTGCCTTTGTGGCCGCTTTCCAAATCGACAACTGGACCAGCTTCTACTACAACCTCTATCCCATTTTGTTCTTCATGTTGGTATGCTTCGCGTGCAAATCTAACATACAGGTAATTTCTTT------CAACTGTTA--TAAA-CCAAAAAGCATAATAAGCT--TTCCTCC-AGCTGATCGTCGCTCAAATTCTCTCCACCGGCTACGCTTTGATC
SSM477_AR_none                        ????????????????????????????????????????????????????????????????????????????????????????????????????????????????????????????????????????????????????????????????????????????????????????????????????????????????????????????????????????????????????????????????????????????????????????????????????????????????????????????????????????????????????????????????????????????????????????????????????????????????????????????????????????????????????????????????????????????????????????????????????????????????????????????????????????????????????????????????????????????????????????????????????????????????????????????????????????????????????????????????????????????????????????????????????????????????????????????????????????????????????????????????????????????????????????????????????????????????????????????????????????????????????????????????????-????????-----??--------???-????-?????----????---???-???---????????-?????????-???----------------??????????????????????????????????GATGAAA-TC-------------CGACGATGATTG--TGTGTCGTGTCGTCG---GTTAATT--AAAAA--CGACGATGGACTCGACGAATTAAGACG-AACTAG---TA-------TCGTCGTGGTCTGC--GAGACGAATTG---CATCAACTAATTGTTGTCTGCAAATTTCAATGTCTCGTTTGA-------------CTTTCTTGACG---ATTAATGTTAGTCTA-----------TCGTGT-------CGTCG-TCCGTCGT-------TGAAAACGTATTAGATGACAG--ACACACACACACCATGTC----ATTGTTGTGATTTCGAGTGA-TAATTAG-AATGACAGCGGTTAACGAGAAAGTGTGCGTAA--TTGTTGGTCGC---GTTGATACCGATCGTCGAACGACGTTTCGAAA---TCGCTTGA-CCGACGA-------ATGATAATTCGCTCGCTTCCGTT--GCC--GT------CGTAAATA--AATATCGTGAATTGCACTATACGAAA-ACTGGTAGTTCGAAGT-TTTTC----GCG-TTTCCGCCGTTTCTCTAATAACGAGTTATAAACGCGA-ATTTCCGAAACC--GAGATCGAGCTGCCC----------GAAGGTTTCTTGGGATTTTGTTTATACGAT----CTCTC-TTG-------GCGGGTACCTAGATATTGAGACGTG-TTCGAA---ATTTGCCTCCGCGCTATA-GTTTCGAACTGCCAAATATCTAAG-GACGACAGATCGGCAAAGTGATGGGCAGATAGATCG---ACCGA------------TTGATTGAT--------TGACTGATTGACTTACGATTA-TTCGT--------------TCGTCGTCGTTGTCATAATCA----TCG---TCG---CCGCT------------------GTCATAGTCG---CCGTCGTCGTTCGATGGTATATAACTTTTT-AAGGA-TTTTCGCCCGCCACCACCGTTTCGGAGA---TAAGACGTTC---------------------CGC-ATCAAGAACGT----CCTCCGAACGCCAGTTTGTGTTTTTCACACACCTA-GAAAAATAAAGGCGCTCTTCCGATG-----GCCTTCATTTACGAACATTA--ACCCCTCACGTTTGTTTAC--GAGAAGGTT----TCGATAATGGTCGTT--CGSGAGGCACGTGCATCGGA--AAAAAGTGCGCTTTTA--TAAACAAYAGCCAAT-----------ATGTATAT??????????????????????????????????????????----------------------------------------------??????????????????????????????????????????????????????????????????????????????????????????????????????????????????????????????????????????????????????????????????????????????????????????????????????????????????????????????????????????????????????????????????????????????????????????????????????????????????????????????????????????????????????????????????????????????????????????????????????????????????????????????????????????????????????????????????????????????????????????????????????????????????????????????????????????????????????????????????????????????????????????????????????????????????????????????????????????????????????????????????????????????????????????????????????????????????????????????????????????????????????????????????????????????????????????????????????????????????????????????????????????????????????????????????????????????????????????????????????????????????????????????????????????????????????????????????????????????????????????????????????????????????????????????????????????????????????????CCTGCTCATGGACTCCAAAAAGACGATTGAAGTAAACGACAACATTTCCATGCCCTACATCGGTTACCAAATTCTGCTTATGGGCGGTACTATTCTGGGACCCGGCACCATATTCCTTATGTTGGTGGGTGCCTTCGTGGCCGCTTTCCAAATCGACAACTGGACCAGCTTCTACTACAACCTCTATCCCATTTTGTTCTTCATGTTGGTATGCTTCGCGTGCAAATCTAACATACAGGTAATTTCTTT------CAACTGTTA--TAAA-CCAAAAAGCATAATAAGCT--TTCCTCC-AGCTGATCGTCGCTCAAATTCTCTCCACCGGCTACGCTTTGATC
SSM479_AL_none                        ??????????????????????????????????????????????????????????????????????????????????????????????????????????????????????????????????????????????????????????????????????????????????????????????????????????????????????????????????????????????????????????????????????????????????????????????????????????????????????????????????????????????????????????????????????????????????????????????????????????????????????????????????????????????????????????????????????????????????????????????????????????????????????????????????????????????????????????????????????????????????????????????????????????????????????????????????????????????????????????????????????????????????????????????????????????????????????????????????????????????????????????????????????????????????????????????????????????????????????????????????????????????????????????????????????????????????????????????????????????????????????????????????????????????????????????????????????????????????????????????????????????????????????????????????????????????????????????????????????????????????????????????????????????????????????????????????????????????????????????????????????????????????????????????????????????????????????????????????????????????????????????????????????????????????????????????????????????????????????????????????????????????????????????????????????????????????????????????????????????????????????????????????????????????????????????????????????????????????????????????????????????????????????????????????????????????????????????????????????????????????????????????????????????????????????????????????????????????????????????????????????????????????????????????????????????????????????????????????????????????????????????????????????????????????????????????????????????????????????????????????????????????????????????????????????????????????????????????????????????????????????????????????????????????????????????????????????????????????????????????????????????????????????????????????????????????????????????????????????????????????????????????????????????????????????????????????????????????????????????????????????????????????????????????????????????????????????????????????????????????????????????????????????????????????????????????????????????????????????????????????????????????????????????????????????????????????????????????????????????????????????????????????????????????????????????????????????????????????????????????????????????????????????????????????????????????????????????????????????????????????????????????????????????????????????????????????????????????????????????????????????????????????????????????????????????????????????????????????????????????????????????????????????????????????????????????????????????????????????????????????????????????????????????????????????????????????????????????????????????????????????????????????????????????????????????????????????????????????????????????????????????????????????????????????????????????????????????????????????????????????????????????????????????????????????????????????????????????????????????????????????????????????????????????????????????????????????????????????????????????????????????????????????????????????????????????????????????????????????????????????????????????????????????????????????????????????????????????????????????????????????????????????????????????????????????????????????????????????????????????CCTGCTCATGGACTCCAAGAAGACGATTGAAGTAAACGACAACATCTCCATGCCCTACATCGGTTACCAAATTCTGCTTATGGGCGGCACTATTCTGGGACCTGGCACCATATTCCTTATGTTGGTTGGTGCCTTCGTGGCCGCTTTCCAAATCGACAACTGGACCAGCTTCTACTACAACCTCTATCCCATTTTGTTCTTCATGTTGGTATGCTTCGCGTGCAAATCTAACATACAGGTAATTTCTTT------CGACTGTTA--TAAA-CCAAAAAGCATAACAAGTT--TTCTTCC-AGCTAATCGTCGCTCAAATTCTCTCCACCGGCTACGCTTTGATC
SSM480_TX_none                        ????????????????????????????????????????????????????????????????????????????????????????????????????????????????????????????????????????????????????????????????????????????????????????????????????????????????????????????????????????????????????????????????????????????????????????????????????????????????????????????????????????????????????????????????????????????????????????????????????????????????????????????????????????????????????????????????????????????????????????????????????????????????????????????????????????????????????????????????????????????????????????????????????????????????????????????????????????????????????????????????????????????????????????????????????????????????????????????????????????????????????????????????????????????????????????????????????????????????????????????????????????????????????????????????????-????????-----??--------???-????-?????----????---???-???---????????-?????????-???----------------?????????????????????????????????????????-??-------------????????????--????????????------???????--?????--???????????????????????????-????????-??-------??????????????--???????????---??????????????????????????????--??????????-------------????????????????????????????A-----------TCGTGT-------CGTCG-TCCGTCGT-------TGAAAACGTATTAGATGACAG--ACACACACACACCACGTC----ATCGTTGTGATTTCGAGTGA-TAATTAG-AATGACAGCGGTTAACGAGAAAGTGTGCGTAA--TTGTTGGTCGC---GTTGATACCGATCGWCGAACGACGTTTCGAAA---TCGCTTGA-CCGACGA-------ATGATAATTCGCTCGCTTCCGTT--GCC--GT------CGTAAATA--AATATCGTGAATTGCACTATACGAAA-ACTGGTAGTTCGAAGT-TTTTC----GCG-TKTCCGCCGTTTCTCTAATAACGAGTTATAAACGCGA-ATTTCCGAAACC--GAGATCGAGCTGCCC----------GAAGGTTTCKTGGGATTTTGTTTATACGAT----CTCTC-TTG-------GCGGGTACCTAGATAKTGAGACGTG-TTCGAA---ATTTGCCTCCGCGCTATA-GTTTCGAACTGCCGAATATCKAAG-GACGACAGATCGGCAAAGAAGTGGGCAGATAGATCG---ACCGA------------TTGATTGATTGATTGACTGACTGATTGACTTACGATTA-TTCGTT--------CGTCGTCGTCGTCGTTGTCATAATCA----TCG---TCG---CCGCT------------------GTCATAGTCG---CCGTCGTCGTTCGATGGTATATAACTTTTT-AAGGA-TTTTCGCCCGCCACCACCGTTTCGGAGA---TAAGACGTTC---------------------CGC-ATCAAGAACGT----CCTCCGCACGCCAGTTTGTGTTTTTCACCCACCTA-GAAAAATAAAG??????????????-----????????????????????--???????????????????--?????????----???????????????--????????????????????--????????????????--???????????????-----------??????????????????????????????????????????????????----------------------------------------------??????????????????????????????????????????????????????????????????????????????????????????????????????????????????????????????????????????????????????????????????????????????????????????????????????????????????????????????????????????????????????????????????????????????????????????????????????????????????????????????????????????????????????????????????????????????????????????????????????????????????????????????????????????????????????????????????????????????????????????????????????????????????????????????????????????????????????????????????????????????????????????????????????????????????????????????????????????????????????????????????????????????????????????????????????????????????????????????????????????????????????????????????????????????????????????????????????????????????????????????????????????????????????????????????????????????????????????????????????????????????????????????????????????????????????????????????????????????????????????????????????????????????????????????????????????????????????????CCTGCTCATGGACTCCAAAAAGACGATTGAAGTAAACGACAACATTTCCATGCCCTACATCGGTTACCAAATTCTGCTTATGGGCGGTACTATTCTGGGACCCGGCACCATATTCCTTATGTTGGTGGGTGCCTTCGTGGCCGCTTTCCAAATCGACAACTGGACCAGCTTCTACTACAACCTCTATCCCATTTTGTTCTTCATGTTGGTATGCTTCGCGTGCAAATCTAACATACAGGTAATTTCTTT------CAACTGTTA--TAAA-CCAAAAAGCATAATAAGCT--TTCCTCC-AGCTGATCGTCGCTCAAATTCTCTCCACCGGCTACGCTTTGATC
SSM481_TX_none                        ?????????????????????????????????????????????????????????????????????????????????????????????????????????????????????????????????????????????????????????????????????????????????????????????????????????????????????????????????????????????????????????????????????????????????????????????????????????????????????????????????????????????????????????????????????????????????????????????????????????????????????????????????????????????????????????????????????????????????????????????????????????????????????????????????????????????????????????????????????????????????????????????????????????????????????????????????????????????????????????????????????????????????????????????????????????????????????????????????????????????????????????????????????????????????????????????????????????????????????????????????????????????????????????????GTTGTCG-TCGTTTAT-----AA--------ACG-TACG-TACGT----ACGA---ACG-AAC---GAATCGAG-TACACGCTT-GTA----------------TTAAAAATATCGAACTAAGTTGTCATTTTCATTCGATGAAA-TC-------------CGACGATGATTA--TGTGTCGTGTCGTCG---CTTAATT--AAAAA--CGACGATGGACTCGACGAATTAAGACG-AACTAG---TA-------TCGTCGTGGTCTGC--GAGACGAATTG---CATCAACTAATTGTTGTCTGCAAATTTCAATGTCTCGTTTGA-------------CTTTCTTGACG---ATTATTGTTAGTCTA-----------TCGTGT-------CGTCG-TCCGTCGT-------TGAAAACGTATTAGATGACAGACACACACACACACCACGTC----ATCGTTGTGATTTCGAGTGA-TAATTAG-AATGACAGCGGTTAACGAGAAAGTGTGCGTAA--TTGTTGGTCGC---GTTGATACCGATCGTCGAACGACGTTTCGAAA---TCGCTTGA-CCGACGA-------ATGATAATTCGCTCGCTTCCGTT--GCC--GT------CGTAAATA--AATATCGTGAATTGCACTATACGAAA-ACTGGTAGTTCGAAGT-TTTTC----GCG-TTTCCGCCGTTTCTCTAATAACGAGTTATAAACGCGA-ATTTCCGAAACC--GAGATCGAGCTGCCC----------GAAGGTTTCTTGGGATTTTGTTTATACGAT----CTCTC-TTG-------GCGGGTACCTAGATATTGAGACGTG-TTCGAA---ATTTGCCTCCGCGCTATA-GTTTCGAACTGCCGAATATCTAAG-GACGACAGATCGGCAAAGAAATGGGCAGATAGATCG---ACCGA------------TTGATTGATTGATTGACTGACTGATTGACTTACGATTA-TTCGTT--------CGTCGTCGTCGTCGTTGTCATAATCA----TCG---TCG---CCGCT------------------GTCATAGTCG---CCGTCGTCGTTCGATGGTATATAACTTTTT-AAGGA-TTTTCGCCCGCCACCACCGTTTCGGAGA---TAAGACGTTC---------------------CGC-ATCAAGAACGT----CCTCCGAACGCCAGTTTGTGTTTTTCACACACCTA-GAAAAATAAAGGCGCTCTTCCGATG-----GCCTTCATTTACGAACAYTM--ACACCTCACGTTTGTTTAC--GAGAAGGTT----TCGATAATGGTCGTT--CGCGAGGCACGTGSGTCGGA--AAAAAGTGCGCTTTTA--CAAACAATAGCCAAT-----------ATGAATAT??????????????????????????????????????????----------------------------------------------?????????????????????????????????????????????????????????????????????????????????????????????????------------------------------------------------------------------------------------------------------------------------------------------------------------------------------------------------------------------------------------------------------------------------------------------------------------------------------------------------------------------------------------??????????????TTTTGCAGAAAATGAAGCACATAATAGACTATTACACGGTGATGGAAACCATCGACCAGAATCATTTAACCAGTGATACTCTTCTACAAGCTAAACAGTTCGGATTTTCTGATAAGCAAATCGCGACTGCAGTTAAAAGTACCGAATTGGCCATTAGAAAAAAACGTGAGGAATTCAACATTAAGCCCTGCGTAAAGCAAATCGATACCGTAGCAGCAGAATGGCCCGCMACGACTAATTATTTATATCTGACAT????????????????????????????????????????????????????????????????????????????????????????????????????????????????????????????????????????????????????????????????????????????????????????????????????????????????????????????????????????????????????????????????????????????????????????CCTGCTCATGGACTCCAAAAAGACGATTGAAGTAAACGACAACATTTCCATGCCCTACATCGGTTACCAAATTCTGCTTATGGGCGGTACTATTCTGGGACCCGGCACCATATTCCTTATGTTGGTGGGTGCCTTCGTGGCCGCTTTCCAAATCGACAACTGGACCAGCTTCTACTACAACCTCTATCCCATTTTGTTCTTCATGTTGGTATGCTTCGCGTGCAAATCTAACATACAGGTAATTTMTTT------CAACTGTTA--TAAA-CCAAAAAGCATAATAAGCT--TTCCTCC-AGCTGATCGTCGCTCAAATTCTCTCCACCGGCTACGCTTTGATC
SSM491_AR_OG5                         ??????????????????????????????????????????????????????????????????????????????????????????????????????????????????????????????????????????????????????????????????????????????????????????????????????????????????????????????????????????????????????????????????????????????????????????????????????????????????????????????????????????????????????????????????????????????????????????????????????????????????????????????????????????????????????????????????????????????????????????????????????????????????????????????????????????????????????????????????????????????????????????????????????????????????????????????????????????????????????????????????????????????????????????????????????????????????????????????????????????????????????????????????????????????????????????????????????????????????????????????????????????????????????????????????????????????????????????????????????????????????????????????????????????????????????????????????????????????????????????????????????????????????????????????????????????????????????????????????????????????????????????????????????????????????????????????????????????????????????????????????????????????????????????????????????????????????????????????????????????????????????????????????????????????????????????????????????????????????????????????????????????????????????????????????????????????????????????????????????????????????????????????????????????????????????????????????????????????????????????????????????????????????????????????????????????????????????????????????????????????????????????????????????????????????????????????????????????????????????????????????????????????????????????????????????????????????????????????????????????????????????????????????????????????????????????????????????????????????????????????????????????????????????????????????????????????????????????????????????????????????????????????????????????????????????????????????????????????????????????????????????????????????????????????????????????????????????????????????????????????????????????????????????????????????????????????????????????????????????????????????????????????????????????????????????????????????????????????????????????????????????????????????????????????????????????????????????????????????????????????????????????????????????????????????????????????????????????????????????????????????????????????????????????????????????????????????????????????????????????????????????????????????????????????????????????????????????????????????????????????????????????????????????????????????????????????????????????????????????????????????????????????????????????????????????????????????????????????????????????????????????????????????????????????????????????????????????????????????????????????????????????????????????????????????????????????????????????????????????????????????????????????????????????????????????????????????????????????????????????????????????????????????????????????????????????????????????????????????????????????????????????????????????????????????????????????????????????????????????????????????????????????????????????????????????????????????????????????????????????????????????????????????????????????????????????????????????????????????????????????????????????????????????????????????????????????????????????????????????????????????????????????????????????????????????????????????????????????????????????????CCTGCTCATGGACTCCAAAAAGACGATTGAAGTAAACGACAACATTTCCATGCCCTACATCGGTTACCAAATTCTGCTTATGGGCGGTACTATTCTGGGACCCGGCACCATATTCCTTATGTTGGTGGGTGCCTTCGTGGCCGCTTTCCAAATCGACAACTGGACCAGCTTCTACTACAACCTCTATCCCATTTTGTTCTTCATGTTGGTATGCTTCGCGTGCAAATCTAACATACAGGTAATTTCTTT------CAACTGTTA--TAAA-CCAAAAAGCATAATAAGCT--TTCCTCC-AGCTGATCGTCGCTCAAATTCTCTCCACCGGCTACGCTTTGATC
SSM493_AL_OG1                         ?????????????????????????????????????????????????????????????????????????????????????????????????????????????????????????????????????????????????????????????????????????????????????????????????????????????????????????????????????????????????????????????????????????????????????????????????????????????????????????????????????????????????????????????????????????????????????????????????????????????????????????????????????????????????????????????????????????????????????????????????????????????????????????????????????????????????????????????????????????????????????????????????????????????????????????????????????????????????????????????????????????????????????????????????????????????????????????????????????????????????????????????????????????????????????????????????????????????????????????????????????????????????????????????????????????????????????????????????????????????????????????????????????????????????????????????????????????????????????????????????????????????????????????????????????????????????????????????????????????????????????????????????????????????????????????????????????????????????????????????????????????????????????????????????????????????????????????????????????????????????????????????????????????????????????????????????????????????????????????????????????????????????????????????????????????????????????????????????????????????????????????????????????????????????????????????????????????????????????????????????????????????????????????????????????????????????????????????????????????????????????????????????????????????????????????????????????????????????????????????????????????????????????????????????????????????????????????????????????????????????????????????????????????????????????????????????????????????????????????????????????????????????????????????????????????????????????????????????????????????????????????????????????????????????????????????????????????????????????????????????????????????????????????????????????????????????????????????????????????????????????????????????????????????????????????????????????????????????????????????????????????????????????????????????????????????????????????????????????????????????????????????????????????????????????????????????????????????????????????????????????????????????????????????????????????????????????????????????????????????????????????????????????????????????????????????????????????????????????????????????????????????????????????????????????TGTAGGTGAGGTGATGGCYATAGGAAGGAAATTCGAGGAAGCTTTCCAGAAGGCGTTAAGAATGGTTGATGAAAATTTTCCTGGATTTGACCCCTATATTCAACAGGTACGTTT--------------CAAGCGGTCCCTATCCATCGTTAC----TCTTTTATAAA------------------ACTTCCAAGTAAAGGYTTAATGATATTAAATACCTA-----------------------------------CCATTCTTGCAGGTCAACGATGCTGAATTAATGGAACCAACTGACAAAAGAATGTTTGTTATTGCCGCCGCCTTAAGGAAAGGGTACACCGTTGAAAAACTCTATGACCTAACCAAAATCGACAGATGGTTTTTGCAGAAAATGAAGCACATAATCGACTATTACTCCATGATGGAAACCATCGACCATAATCATTTAACCAGTGATACTCTTCAACAAGCTAAACAATTCGGATTTTCTGATAAGCAAATCGCGACTGCAGTTAAAAGTACCGAATTGGCCATTAGAAAAAAACGTGAGGAATTCAACATTAAGCCATGCGTAAARCAAATTGATACTGTTGCAGCAGAATGGCCCGCAACGACTAATTATTTATTTCTGACATATAATGCTCTACAGCACGACTTAGAKTTTTCAGAACCTCATATTATGGTAATCGGATCAGGCGTGTATAGAATCGGAAGTTCGGTAGAATTTGATTGGTGTGCTGTGGGATGTCTCAGGGAGTTGAGACGCCTAGGAAAGAAAACCATCATGGTTAATTACAATCCCGARACAGTTAGTACCGATTATGACATTTCTGATCGACTGTATTTCGAAGAAATATCATTTGAAGTTGTTATGGATATTTACAATTTAGAAAATCCTGAAGGAATTATTTTGTCCCTGCTCATGGACTCCAAGAAGACGATTGAAGTAAACGACAACATCTCCATGCCCTACATCGGTTACCAAATTCTGCTTATGGGCGGCACTATTCTGGGACCTGGCACCATATTCCTTATGTTGGTTGGTGCCTTCGTGGCCGCTTTCCAAATCGACAACTGGACCAGCTTCTACTACAACCTCTATCCCATTTTGTTCTTCATGTTGGTATGCTTCGCGTGCAAATCTAACATACAGGTAATTTCTTT------CGACTGTTA--TAAA-CCAAAAAGCATAACAAGTT--TTCTTCC-AGCTAATCGTCGCTCAAATTCTCTCCACCGGCTACGCTTTGATC
SSM494_AL_OG1                         ??????????????????????????????????????????????????????????????????????????????????????????????????????????????????????????????????????????????????????????????????????????????????????????????????????????????????????????????????????????????????????????????????????????????????????????????????????????????????????????????????????????????????????????????????????????????????????????????????????????????????????????????????????????????????????????????????????????????????????????????????????????????????????????????????????????????????????????????????????????????????????????????????????????????????????????????????????????????????????????????????????????????????????????????????????????????????????????????????????????????????????????????????????????????????????????????????????????????????????????????????????????????????????????????????????????????????????????????????????????????????????????????????????????????????????????????????????????????????????????????????????????????????????????????????????????????????????????????????????????????????????????????????????????????????????????????????????????????????????????????????????????????????????????????????????????????????????????????????????????????????????????????????????????????????????????????????????????????????????????????????????????????????????????????????????????????????????????????????????????????????????????????????????????????????????????????????????????????????????????????????????????????????????????????????????????????????????????????????????????????????????????????????????????????????????????????????????????????????????????????????????????????????????????????????????????????????????????????????????????????????????????????????????????????????????????????????????????????????????????????????????????????????????????????????????????????????????????????????????????????????????????????????????????????????????????????????????????????????????????????????????????????????????????????????????????????????????????????????????????????????????????????????????????????????????????????????????????????????????????????????????????????????????????????????????????????????????????????????????????????????????????????????????????????????????????????????????????????????????????????????????????????????????????????????????????????????????????????????????????????????????????????????????????????????????????????????????????????????????????????????????????????????????????????????????????????????????????????????????????????????????????????????????????????????????????????????????????????????????????????????????????????????????????????????????????????????????????????????????????????????????????????????????????????????????????????????????????????????????????????????????????????????????????????????????????????????????????????????????????????????????????????????????????????????????????????????????????????????????????????????????????????????????????????????????????????????????????????????????????????????????????????????????????????????????????????????????????????????????????????????????????????????????????????????????????????????????????????????????????????????????????????????????????????????????????????????????????????????????????????????????????????????????????????????????????????????????????????????????????????????????????????????????????????????????????????????????????????????????????????????????????????????????????????????????????????????????????????????????????????????????????????????????????????????????????????????????????????????????????????????????????????????????????????????????????????????????????????????????????????????????????????????????????????????????????????????????????????????????????????????????????????????????
SSM495b_TX_OG3                        CCACCCTGAAGTCTACATTTTAATTTTACCAGGATTTGGAATAATTTCTCATATTATCAGTCAAGAAAGAGGAAAAAAAGAAGCATTTGGAGTTTTAGGTATAATCTATGCTATAATAGCTATTGGAATTTTAGGCTTTGTAGTATGGGCTCATCATATATTTACAGTTGGCATAGATGTTGATACCCGAGCTTATTTTACTTCAGCAACCATAATCATTGCAGTACCAACAGGTATTAAAATTTTTAGATGATTAGCTACCTACCATGGAACAAAAATTAAATTCAACCCCACTTCTTTATGATCCTTAGGATTTATTTTCTTATTTACTATAGGAGGACTTACTGGCGTTATTCTAGCCAACTCTTCTATCGATATTATCCTTCACGATACATACTATGTTGTTGCCCACTTTCATTATGTCCTTTCAATAGGAGCTGTATTTGCTATCTTAGCTGGAATCATTCAATGATTCCCTTTATTCACAGGATTAACTTTAAATTCTAAATTTTTAAAAACACAATTTTTAACAATATTTCTAGGAGTTAATCTAACCTTTTTTCCTCAACACTTTCTTGGTCTAAGAGGAATACCTCGACGATATTCTGATTATCCAGATGCTTACACATCATGAAATATAATCTCTTCAATTGGAAGATTAATCTCTCTATCAAGAATTTTTTACTTTATTTTTATTATTTGAGAAGCTTTCTCAGTTAAACGTATAAACCTTTCCTCATTTAATCTCTCATCTTCCATTGAATGACTTCAATCATTCCCCCCAGCTGACCATAGATATGATGAATTACCTGTTGTAACAAACTTCGTGCGAGTCG-GCGTTT---------------------CGTA-CGTTAG---ACAC--------------CGCGCTT-AACACGTCT-GTTTTAC-----ACGCATACTTTCGAACTATAACGAAGCGGTCTTTATCGAGACGAAAAAAGCCCCAGTTCGGCTACGACGA--------------------------CGACGAT--AAAAACGAAGCGGACGAAAGGAGAAACGTCGTCC-TTTTTC--------------------GAACGAAA-----------AACGCATCGCCCGAAGTCTA-ACGAAACAAACGATTTTCGCTGCG---GGTT---TCGTCTCCGCCTTTTGCGGATCGACGATCCGAGC---------TCGTAA-------AATCG----------------TG------------------------------------------------------TTCGATAGAGGGAAGAT-TGCGTGTTCGGAGAAAGAAAAGACGTTCCTTCGTCGGCGCGTTAC---GTTGACG---------------------------------------------------TCGTAA--AATTTCGGCTCGAAA--ACC--GTAAAAACTACGCGGA----------AGAGAACAAAAAA-AAA---CTGGTCGTTTGCGAGT-----------------------------------------------CGA-CGCTCGCCCATAAACGGATCCGTTTGCGCCCCTTTTTC--------CCTTCGGAAATCGGCGAACCGAACGCGATCTC----------AGCGGACACCTAGAGGC-------------------G-----------ACGCGA-CACCATACGCGTTTGCTCTCTAAG-GGCGAA--------------------------------------------------------------------------------------------------------------------------------------------------------------------------------------TAGAATCGTCCGAAGGT-------TAGTA-AAAGATTTTTCGTCCG------CCGTTTCGGAGAAGGT-AGATGTTTA--------------------CGA-AATAAAAACGTCGACCTCTCGAACGACCGTTTATTTTCT-----TCCACA-TAAACGTAAAGGCGTCCATCCTTCTACGCCTTCGACGTTTACGAACA-----ACACCTCACGTTTGCGATG------------CGGGTAGAATTGTTCGTT--CACGCGAAG-------AGAAACGAAAGCGACGCCTTTA--TAAACGAGAGCCAAT-----------ATTTTTTTAAGTAGACGAAAGTCAGACTTTCTCGCTCCTTTCG---TAGACGCGTTGCACGATATATTAACGA--------GGTCGAACGATCGAGAGGAGGGAAACGACGGC---ACGTCGAAAATAATCTAAAAGATTACCCTAAACGGTGGATCACTTGGCTCGTGGGTCGATGAAGAACGC---AGCTA?????????????????????????????????????????????????????????????????????????????????????????????????????????????????????????????????????????????????????????????????????????????????????????????????????????????????????????????????????????????????????????????????????????????????????????????????????????????????????????????????????????????????????????????????????????????????????????????????????????????????????????????????????????????????????????????????????????????????????????????????????????????????????????????????????????????????????????????????????????????????????????????????????????????????????????????????????????????????????????????????????????????????????????????????????????????????????????????????????????????????????????????????????????????????????????????????????????????????????????????????????????????????????????????????????????????????????????????????????????????????????????????????????????????????????????CCTGCTAATGGACTCGAAAAAAACCATCGCCGTAAACGATAACATTTCTATGCCTTACATCGGCTATCAGATCTTGCTCATGGGTGGTACCATCCTCGGACCCGGCACCATATTTCTTATGTTGGTGGGTGCCTTCGTGGCGGCTTTTCAAATCGACAACTGGACCAGCTTCTACTACAATTTGTATCCGATTATGTTCTTTATGATAGTGTGTTTCACGTGCAAGTCTAATATACAGGTGGATAAATT------TAATTGCAAATTTACTATTAATATCATAATGAATCAATTTCTTGCAGTTAATCGTTGCTCAAATCCTTTCCACCGGCTACGCCTTGATC
SSM496b_TX_OG3                        CCACCCTGAAGTCTACATTTTAATTTTACCAGGATTTGGAATAATTTCTCATATTATCAGTCAAGAAAGAGGAAAAAAAGAAGCATTTGGAGTTTTAGGTATAATCTATGCTATAATAGCTATTGGAATTTTAGGCTTTGTAGTATGGGCTCATCATATATTTACAGTTGGCATAGATGTTGATACCCGAGCTTATTTTACTTCAGCAACCATAATCATTGCAGTACCAACAGGTATTAAAATTTTTAGATGATTAGCTACCTACCATGGAACAAAAATTAAATTCAACCCCACTTCTTTATGATCCTTAGGATTTATTTTCTTATTTACTATAGGAGGACTTACTGGCGTTATTCTAGCCAACTCTTCTATCGATATTATCCTTCACGATACATACTATGTTGTTGCCCACTTTCATTATGTCCTTTCAATAGGAGCTGTATTTGCTATCTTAGCTGGAATCATTCAATGATTCCCTTTATTCACAGGATTAACTTTAAATTCTAAATTTTTAAAAACACAATTTTTAACAATATTTCTAGGAGTTAATCTAACCTTTTTTCCTCAACACTTTCTTGGTCTAAGAGGAATACCTCGACGATATTCTGATTATCCAGATGCTTACACATCATGAAATATAATCTCTTCAATTGGAAGATTAATCTCTCTATCAAGAATTTTTTACTTTATTTTTATTATTTGAGAAGCTTTCTCAGTTAAACGTATAAACCTTTCCTCATTTAATCTCTCATCTTCCATTGAATGACTTCAATCATTCCCCCCAGCTGACCATAGATATGATGAATTACCTGTTGTAACAAACTTC????????????????????????????????????????????????????????????????????????????????????????????????????????????????????????????????????????????????????????????????????????????????????????????????????????????????????????????????????????????????????????????????????????????????????????????????????????????????????????????????????????????????????????????????????????????????????????????????????????????????????????????????????????????????????????????????????????????????????????????????????????????????????????????????????????????????????????????????????????????????????????????????????????????????????????????????????????????????????????????????????????????????????????????????????????????????????????????????????????????????????????????????????????????????????????????????????????????????????????????????????????????????????????????????????????????????????????????????????????????????????????????????????????????????????????????????????????????????????????????????????????????????????????????????????????????????????????????????????????????????????????????????????????????????????????????????????????????????????????????????????????????????????????????????????????????????????????????????????????????????????????????????????????????????????????????????????????????????????????????????????????????????????????????????????????????????????????????????????????????????????????????????????????????????????????????????????????????????????????????????????????????????????????????????????????????????????????????????????????????????????????????????????????????????????????????????????????????????????????????????????????????????????????????????????????????????????????????????????????????????????????????????????????????????????????????????????????????????????????????????????????????????????????????????????????????????????????????????????????????????????????????????????????????????????????????????????????????????????????????????????????????????????????????????????????????????????????????????????????????????????????????????????????????????????????????????????????????????????????????????????????????????????????????????????????????????????????????????????????????????????????????????????????????????????????????????????????????????????????????????????????????????????????????????????????????????????????????????????????????????????????????????????????????????????????????????????????????????????????????????????????????????????????????????????????????????????????????????????????????????????????????????????????????????????????????????????????????????????????????????????????????????????????????????????????????????????????????????????????????????????????????????????????????????????????????????????????????????????????????????????????????????????????????????????????????????????????????????????????????????????????????????????????????????????????????????????????????????????????????
SSM497_TX_OG1                         ????????????????????????????????????????????????????????????????????????????????????????????????????????????????????????????????????????????????????????????????????????????????????????????????????????????????ACAATAATTATTGCAATCCCAACAGGAATTAAGATTTTCAGTTGATTAGCTACCTACCATGGAGTAAAAATTAAGGATACACCTGCCTCTATATGATCCCTAGGATTTATCTTTTTATTTACTATAGGAGGATTAACTGGAGTTGTCCTAGCTAACTCTTCTATTGATATTATTCTTCATGATACCTACTATGTAGTAGCTCATTTTCATTATGTTCTTTCTATAGGAGCAGTTTTTACAATTTTAGCTGGATTAATTCAGTGATTTCCTCTCTTTACAGGGTTAACTCTTAACCCCAAATATCTAAAAACTCAATTTTTTACTATATTCATTGGAGTTAATTTAACGTTTTTTCCTCAACATTTTTTAGGTCTTAGAGGAATACCCCGCCGATATTCAGACTTTCCAGACTCTTATATACTTTGAAATAGAATTTCATCTATTGGGAGATTAATTTCCCTTTCAAGAATTTTTCACTTTATTTTCGTAATCTGAGAAGCTTTCTGTTCAAAACGAACTAATCTAGCTTCTTTTAGCTTATCAACTTCTTTAGAATGATTACACTTTTTTCCCCCAGCAGATCACAATTTTGAGGAACTGCCCCTAGTAACTAATTTCGTCGTTGTCG-TCGTTTAT-----AA--------ACG-TACG-TACGT----ACGA---ACG-AAC---GAATCGAG-TACACGC?T-GTA----------------TTAAAAATATCGAACTAAGTTGTCATTTTCATTCGATGAAA-TC-------------CGACGATGATTA--TGTGTCGTGTCGTCG---CTTAATT--AAAAA--CGACGATGGACTCGACGAATTAAGACG-AACTAG---TA-------TCGTCGTGGT?TGC--GAGACGAATTG---CATCAACTAATTGTTGTCTGCAAATTTCAATGTCTCGTTTGA-------------CTTTCTTGACG---ATTATTGTTAGTCTA-----------TCGTGT-------CGTCG-TCCGTCGT-------TGAAAACGTATTAGATGACAGACACACACACACACCACGTC----ATCGTTGTGATTTCGAGTGA-TAATTAG-AATGACAGCGGTTAACGAGAAAGTGTGCGTAA--TTGTTGGTCGC---GTTGATACCGATCGTCGAACGACGTTTCGAAA---TCGCTTGA-CCGACGA-------ATGATAATTCGCTCGCTTCCGTT--GCC--GT------CGTAAATA--AATATCGTGAATTGCACTATACGAAA-ACTGGTAGTTCGAAGT-TTTTC----GCG-TTTCCGCCGTTTCTCTAATAACGAGTTATAAACGCGA-ATTTCCGAAACC--GAGATCGAGCTGCCC----------GAAGGTTTCTTGGGATTTTGTTTATACGAT----CTCTC-TTG-------GCGGGTACCTAGATATTGAGACGTG-TTCGAA---ATTTGCCTCCGCGCTATA-GTTTCGAACTGCCGAATATCTAA--GACGACAGATCGGCAAAGAAATGGGCAGATAGATCG---ACCGA------------TTGATTGATTGATTGACTGACTGATTGACTTACGATTA-TTCGTTCGT-----CGTCGTCGTCGTCGTTGTCATAATCA----TCG---TCG---CCGCT------------------GTCATAGTCG---CGGTCGTCGTTCGATGGTATATAACTTTTT-AAGGA-TTTTCGCCCGCCACCACCG?????????---??????????---------------------???-???????????----???????????????????????????????????-?????????????????????????-----????????????????????--???????????????????--?????????----???????????????--????????????????????--????????????????--???????????????-----------??????????????????????????????????????????????????----------------------------------------------??????????????????????????????????????????????????????????????????????????????????????????????????????????????????????????????????????????????????????????????????????????????????????????????????????????????????????????????????????????????????????????????????????????????????????????????????????????????????????????????????????????????????????????????????????????????????????????????????????????????????????????????????????????????????????????????????????????????????????????????????????????????????????????????????????????????????????????????????????????????????????????????????????????????????????????????????????????????????????????????????????????????????????????????????????????????????????????????????????????????????????????????????????????????????????????????????????????????????????????????????????????????????????????????????????????????????????????????????????????????????????????????????????????????????????????????????????????????????????????????????????????????????????????????????????????????????????????CCTGCTCATGGACTCCAAAAAGACGATTGAAGTAAACGACAACATTTCCATGCCCTACATCGGTTACCAAATTCTGCTTATGGGCGGTACTATTCTGGGACCCGGCACCATATTCCTTATGTTGGTGGGTGCCTTCGTGGCCGCTTTCCAAATCGACAACTGGACCAGCTTCTACTACAACCTCTATCCCATTTTGTTCTTCATGTTGGTATGCTTCGCGTGCAAATCTAACATACAGGTAATTTCTTT------CAACTGTTA--TAAA-CCAAAAAGCATAATAAGCT--TTCCTCC-AGCTGATCGTCGCTCAAATTCTCTCCACCGGCTACGCTTTGATC
SSM498_IL_OG7                         ??????????????????????????????????TTTGGTCTAATTTCACATATTATTACACAAGAAAGAGGAAAAAAAGAAA?TTTTGGTAGGCTAGGAATAATTTATGCAATAATAGCAATTGGTCTATTAGGATTTGTAGTATGAGCCCATCACATATTTACAATTGGTATAGATACTGATACTCGAGCCTACTTTACATCTGCTACAATAATTATTGCAATTCCTACAGGAATTAAAATTTTTAGATGATTAGCTACTTGCCATGGTTCAAAAATTAAATATACTCCCTCTTCTATATGATCTCTAGGATTTATTTTCTTATTTACAATAGGAGGCCTTACTGGGGTAGTTTTAGCTAATTCTTCTATTGACGTTATTTTACATGATACATATTACGTAGTAGCCCATTTTCATTATGTTTTATCAATAGGTGCTGTTTTTGCTATTATAGCAGGCATTATTCATTGATTTCCTTTATTTACAGGATTAACACTTAATTCAAAATATTTAAAAATTCAATTTTTTACTATATTTATTGGAGTAAATATAACCTTCTTCCCTCAACATTTCTTAGGCTTAAGAGGAATACCTCGACGATACTCCGATTACCCCGATGCTTATACTATATGAAACGTTATCTCTTCAATTGGAAGATTAATTTCATTAATTAGAATCTTATATTTTTTATTTATTTTTTGAGAAGCTTTTGCCGTTCAACGTAAAGCACTATCAAGATATAGTTTAAGTACATCAATTGAATGATTACACTCTTTTCCCCCTGCAAATCACAGATATCCACAAATTCCTATCGTAACATGTTTCGTGCGAGTCGAGCGTCG---------------------TGTA-CGCGAG---ACAC----------------CGCTA-TAAACGTCT-GTTTTAA-----AT---TAATTTCGAACTATAACGAAACGGTATTTACCGATTCGAAAAT---------------GTGACGA--------------------------CGACATA--AAGAA--AAACGGAACGAGAGCGAAAAAGCGACT-TCTTTCGA-TAA------TTCTCTCGGAAAGAAA-----------AAAACTCGACGCCGGGTTTACTCGAAATACGAGATTTCCGCTAGC---GAGT---TCGTCTCCGCCTTTAGCGGACCGACGAACCGA-----------GCGTAA-------AATCG----------------CG------------------------------------------------------TTCCGATACCCGGAGAC--GAGTGTTCGGAGAAAAAGAAGACGTTTATTTGCACGAACGTTATTAAGTCGACG---------------------------------------------------TCGTAAACATTTTCGTTTCGAAT--ACC--GTCGTAGTCTATCGAA--CTAGACGCGAAAAAAGCTAAA-AAA---CTGGTCGTTCGCGAGTTTTTC----GCG-TTTCTTCTG----------AATATAAAAGAAACGCGT-CTCTCGCCCATAAACGGATCGCGGTTCGC----------------------------CGGCGAGGCGAACGAGATCTC----------AGCGGATACCTAGAGAG-------------------ATTCCTCTTAATATTAAA-AAAAAAAGAGGACGTCTCTCTAAG-GACGAAA---------------------------------------------------------------------------------------------------------------------------------------------------------------------------------C--TTGAAGTCGTCCGAAGGT-------TATTA-AAAGA-TTTTCGTCCG------CCGTTTCGGAGTAGACGAGAGGTTTG--------------------CGT-AATAAAAACTTCTCGCTCTCGAACGACCGTTTATTTCTTTTGCGTCCGCA-TAAACGTAAAGGCGTTCATCCTTCT-CGGCTTCGTCGTTTACGAACA-----ACACCTCACACGTTTGTTG------------TCGGTCGAATTGTTCGTT--TACGCGAGG-------AGAAACGAAAGCTACGCCTTTA--TAAAAAAACAGTCAT-----------TCATTTCGAGTGAGACGTACGTCCGACTTTCTCACTCCTTTCAGGGTACACCCGTCGAATAGAATAATAACGACGCGGTGCCGTCCCGCGATAGAGAAGAGAGAAACGACGGCTCGTCGTCGAACGTAAATTAAAAGATTACCCTAAACGGTGGATCACTTGGCTCGTGGGTCGATGAAGAACGC---AGCTA?????????????????????????????????????????????????????????????????????????????????????????????????????????????????????????????????????????????????????????????????????????????????????????????????????????????????????????????????????????????????????????????????????????????????????????????????????????????????????????????????????????????????????????????????????????????????????????????????????????????????????????????????????????????????????????????????????????????????????????????????????????????????????????????????????????????????????????????????????????????????????????????????????????????????????????????????????????????????????????????????????????????????????????????????????????????????????????????????????????????????????????????????????????????????????????????????????????????????????????????????????????????????????????????????????????????????????????????????????????????????????????????????????????????????????????????????????????????????????????????????????????????????????????????????????????????????????????????????????????????????????????????????????????????????????????????????????????????????????????????????????????????????????????????????????????????????????????????????????????????????????????????????????????????????????????????????????????????????
SSM499_IL_OG8                         ACACCCTGAAGTTTATATTTTAATTTTACCAGGATTTGGTCTAATTTCACATATTATTACACAAGAAAGAGGAAAAAAAGAAACTTTTGGTAGGCTAGGAATAATTTATGCAATAATAGCAATTGGTCTATTAGGATTTGTAGTATGAGCCCATCACATATTTACAATTGGTATAGATACTGATACTCGAGCCTACTTTACATCTGCTACAATAATTATTGCAATTCCTACAGGAATTAAAATTTTTAGATGATTAGCTACTTGCCATGGTTCAAAAATTAAATATACTCCCTCTTCTATATGATCTCTAGGATTTATTTTCTTATTTACAATAGGAGGCCTTACTGGGGTAGTTTTAGCTAATTCTTCTATTGACGTTATTTTACATGATACATATTACGTAGTAGCCCATTTTCATTATGTTTTATCAATAGGTGCTGTTTTTGCTATTATAGCAGGCATTATTCATTGATTTCCTTTATTTACAGGATTAACACTTAATTCAAAATATTTAAAAATTCAATTTTTTACTATATTTATTGGAGTAAATATAACCTTCTTCCCTCAACATTTCTTAGGCTTAAGAGGAATACCTCGACGATACTCCGATTACCCCGATGCTTATACCATATGAAACGTTATCTCTTCAATTGGAAGATTAATTTCATTAATTAGAATCTTATATTTTTTATTTATTTTTTGAGAAGCTTTTGCCGTTCAACGTAAAGCACTATCAAGATATAGTTTAAGTACATCAATTGAATGATTACACTCTTTTCCCCCTGCAAATCACAGATATCCACAAATTCCTATCGTAACATGTTTC????????????????????????????????????????????????????????????????????????????????????????????????????????????????????????????????????????????????????????????????????????????????????????????????????????????????????????????????????????????????????????????????????????????????????????????????????????????????????????????????????????????????????????????????????????????????????????????????????????????????????????????????????????????????????????????????????????????????????????????????????????????????????????????????????????????????????????????????????????????????????????????????????????????????????????????????????????????????????????????????????????????????????????????????????????????????????????????????????????????????????????????????????????????????????????????????????????????????????????????????????????????????????????????????????????????????????????????????????????????????????????????????????????????????????????????????????????????????????????????????????????????????????????????????????????????????????????????????????????????????????????????????????????????????????????????????????????????????????????????????????????????????????????????????????????????????????????????????????????????????????????????????????????????????????????????????????????????????????????????????????????????????????????????????????????????????????????????????????????????????????????????????????????????????????????????????????????????????????????????????????????????????????????????????????????????????????????????????????????????????????????????????????????????????????????????????????????????????????????????????????????????????????????????????????????????????????????????????????????????????????????????????????????????????????????????????????????????????????????????????????????????????????????????????????????????????????????????????????????????????????????????????????????????????????????????????????????????????????????????????????????????????????????????????????????????????????????????????????????????????????????????????????????????????????????????????????????????????????????????????????????????????????????????????????????????????????????????????????????????????????????????????????????????????????????????????????????????????????????????????????????????????????????????????????????????????????????????????????????????????????????????????????????????????????????????????????????????????????????????????????????????????????????????????????????????????????????????????????????????????????????????????????????????????????????????????????CCTGCTAATGGACTCGAAAAAAACAATCGCCGTCAACGACAACATTTCCATGCCCTACATCGGCTACCAGATCCTGCTTATGGGTGGTACCATCCTCGGACCCGGCACCATATTTCTTATGTTAGTGGGTGCCTTCGTGGCCGCTTTTCAAATCGACAACTGGACCAGCTTCTACTACAATTTGTATCCAATTATGTTTTTTATGTTGGTGTGTTTCACGTGCAAGTCTAATATACAGGTAAATAAATT------GAATTATAACTTGACTAT-AAT---ATGATGAATCAATATGTTGCAGTTAATCGTTGCTCAAATCCTTTCCAC????????????????
SSM500_IL_OG2                         ????????????????????????????????????????????????????????????????????????????AAAGAAACTTTTGGAATTTTAGGAATAATTTATGCTATACTAGCTATTGGAATCCTAGGTTTCATTGTTTGAGCACACCACATATTCACAGTAGGAATGGATGTAGACACACGAGCATATTTCACTTCAGCTACTATAATTATTGCAATTCCCACAGGAATTAAAATTTTTAGCTGACTAGCAACCTATCATGGAGTAAAAATTAAGGATACCCCTTCATCATTATGATCCCTAGGTTTCATTTTCCTATTCACTATAGGAGGCTTAACAGGAGTAGTCTTAGCCAACTCTTCTATTGATATTATCCTTCATGACACCTACTACGTGGTTGCTCATTTCCATTATGTTCTTTCTATAGGAGCAGTTTTTACCATTCTAGCAGGATTAATCCAATGATTTCCTCTTTTTACAGGACTAACTCTTAACCCTAAGTACCTTAAAACCCAATTTTTAACTATATTTATTGGTGTAAATTTAACTTTTTTCCCTCAACACTTTTTAGGATTGAGAGGTATACCTCGTCGATACTCAGATTATCCTGATTCGTATATACTTTGAAACAGTGTTTCATCTATTGGAAGTCTAATTTCACTTTCTAGAATCTTCCATTTCATCTTTGTAATTTGAGAAGCCTTTTGCTCCAAACG??????????????????????????????????????????????????????????????????????????????????????????????????????????????????????????????????????????????????????????????????????????????????????????????????????????????????????????????????????????????????????????????????????????????????????????????????????????????????????????????????????????????????????????????????????????????????????????????????????????????????????????????????????????????????????????????????????????????????????????????????????????????????????????????????????????????????????????????????????????????????????????????????????????????????????????????????????????????????????????????????????????????????????????????????????????????????????????????????????????????????????????????????????????????????????????????????????????????????????????????????????????????????????????????????????????????????????????????????????????????????????????????????????????????????????????????????????????????????????????????????????????????????????????????????????????????????????????????????????????????????????????????????????????????????????????????????????????????????????????????????????????????????????????????????????????????????????????????????????????????????????????????????????????????????????????????????????????????????????????????????????????????????????????????????????????????????????????????????????????????????????????????????????????????????????????????????????????????????????????????????????????????????????????????????????????????????????????????????????????????????????????????????????????????????????????????????????????????????????????????????????????????????????????????????????????????????????????????????????????????????????????????????????????????????--------------------TAGGAAGGAAATTCGAGGAAGCTTTCCAGAAGGCGTTACGAATGGTTGATGAAAATTTTCCTGGATTTGACCCCTATAYTCAACAGGTACGTTT--------------CAAGCGGTCCCTATCCWTCGTTAC----TCTTTTATAAA------------------ACTTCCAAGTAAAGGCTTAATGATATTAAATACCTA-----------------------------------CCATTCTTGCAGGTCAACGATGCTGAATTAATGGAACCAACTGACAAAAGAATGTTTGTTATTGCCGCCGCCTTAAGGAAAGGGTACACCGTTGAAAAACTCTATGACCTAACCAAAATCGACAGATGGTTTTTGCAYAAAATGAAGCACATAATCGACTATTACTCCATGATGGAAACCATCGACCATAATCATTTAACCASTGRTACTCTTCTACAAGCTAAACAATTCGGATTTTCTGATAAGCAAATCGCGACTGCAGTTAAAAGTACCGAATTGGCCATTAGAAAAAAACGTGAGGAATTCAACATTAAGCCATGCGTAAAACAAATYGATACTGTTGCAGCAGAATGGCCCGCAACGACTAATTATTTATTTCTGACATATAATGCTCTAGAGCACGACTTAGAGTTTTCAGAACCTCATATTATGGTAATCGGATCAGGCGTGTATAGGATCGGAAGTTCGGTAGAATTTGATTGGTGTGCTGTAGGATGTCTCAGGGAGTTGAGACGCCTAGGAAAGAAAACCATAATGGTTAATTACAATCCCGAAACAGTTAGTACCGACTATGACATTTCTGATCGACTGTATTTCGAAGAAATATCATTTGAAGTTGTTATGGATATTTACAATTTAGAAAATCCTG?AAGAATTATTTTGTCCCTGCTCATGGACTCCAAAAAGACGATTGAAGTAAACGACAACATCTCCATGCCCTACATCGGTTACCAAATTCTGCTTATGGGCGGCACTATTCTGGGACCWGGCACCATATTCCTTATGTTGGTTGGTGCTTTCGTGGCCGCTTTCCAAATCGACAACTGGACCAGCTTCTACTACAACCTCTATCCCATTTTGTTCTTCATGTTGGTATGCTTCGCGTGCAAATCTAACATACAGGTAATTTCTTT------CGACKGTTA--TAAA-CCAAAAAGYATAACAAGTT--TTCTTCC-AGCTAATCGTCGCTCAAATTCTCTCCACCGGCTACGCTTTGATC
SSM501_IL_OG8                         ??????????????????????????????????????????????????????????????????????????????????????????????????????????????????????????????????????????????????????????????????????????????????????????????????????????????????????????????????????????????????????????????????????????????????????????????????????????????????????????????????????????????????????????????????????????????????????????????????????????????????????????????????????????????????????????????????????????????????????????????????????????????????????????????????????????????????????????????????????????????????????????????????????????????????????????????????????????????????????????????????????????????????????????????????????????????????????????????????????????????????????????????????????????????????????????????????????????????????????????????????????????????????????????GTATACGTAT-TCGTTT-----------------------------------ACGT---ATT-AAT---A--------TACACGTCT-GTGTTG---TTTACGT-AACAATAAATTTTGAACTAAGCTGTCTTCGTTCCGTTCCTTCC----------------CGGACAGAG---------------------AGAGAGAGA--GAGAG--AGACGATGTATCGTTATCAAAAAAACG-------------------ATGATACGAAACCTAA--------------GTACGCCATATATATTCGTTTTATTTCCGCACGCTCTCACAATAAGCAT------TTAGCTTTCTGGACGTCGAAATGAAATGAATGAATGGCCTTAGGAA-------AATTT-CGTATTTC------GTT-AAACG-------------------ACTATCATCATATCTCTAACTAGTGAAGGAATGAATGATTAAGAAC-GAAGATMACGGATACCGAA---------GTTGACGTGCGTGCTGC---GTAAGTG---------------------ACGC---GCTACTGA-TTCGTCGTTTTCATACATAAA-CGACTTATTCCAGTG--GCG--GC----------------GTTATCGTACAAAGAACCGAA-AGG---GAAAACGCACTACTGTACTTC----GTG-TAACCGATTC---------GATGATATAAGCGAATAA-ACGTTAAAAACGGAAAATTCGTGCCTTCC----------------------------------------------------------ACGTGGGTACCTAGAGGTCGATGCGAG-CTCGAA------------AACAT-----TTTTTCGAACCCCCGACTTCTAAG-AGCTATCGATCGA------------------------------------------A-----------------------------------------------------------------------------------------TCGA--------------------------------------CGACGATAGTTCGACGGTAT-----TTTTA-AAGGA-TTTCCGCCCA------CTGAATCGGAGA--ACAGAACGTTCCGACTTATTATTATTTATAAATTC-GTCGAAA-CGT----CTCCCGAACATCCGTTTGTTTTTTTTTTTCGCTTW-ATAAAATAAAGGCGCTCATCCGTCC-------TTCATTTTACGAGCAATAATACACCTTACGTTTGTTTTA--CACGATAGGTATTTAAAAAGAGTTCGTA--TGGGAGGTTTG--CGA------GAAAGAAGCGCCTTTA--AAAAAAACACCTGCCATCAGAGCCTTATAAA?????????????????????????????????????????????-------------------------------------????????-?????????????????????????????????????????????????????????????????????????????????????????---?????----------------------------?????????????????????????????????????????????????????????????????????????????????????????????????????????????????????????????????????????????????????????????????????????????????????????????????????????????????????????????????????????????????????????????????????????????????????????????????????????????????????????????????????????????????????????????????????????????????????????????????????????????????????????????????????????????????????????????????????????????????????????????????????????????????????????????????????????????????????????????????????????????????????????????????????????????????????????????????????????????????????????????????????????????????????????????????????????????????????????????????????????????????????????????????????????????????????????????????????????????????????????????????????????????????????????????????????????????????????????????????????????????????????????????????????????????????????????????????CGAC?ACATCTCGATGCCCTACATAGGCTATCAAATTCTTCTCATGGGTGGTACTATTCTAGGACCCGGGACCATATTTCTTATGTTGGTGGGGGCTTTCGTGGCTGCCTTCCAAATCGACAACTGGACTAGTTTCTATTACAATTTATATCCTATTTTATTCTTCATGTTGGTGTGTTTCACTTGTAAATCTAATATACAGGTATACATATTATGTGAAGTTCGTTA--AGAA-CGAAAAAAAAAAATAGATAAACTGCTTCTAGCTAATAG???????????????????????????????????
SSM502_IL_OG6                         ACACCCTGAAGTTTATATTCTAATTTTACCAGGATTTGGCATAATTTCTCACATTATTAGCCAAGAAAGAGGAAAAAAAGAAACATTTGGTGTCTTAGGAATAATTTATGCAATAATAGCTATTGGACTTCTAGGATTTGTAGTATGGGCACATCACATATTTACAGTTGGCATAGACGTAGATACACGAGCCTACTTTACTTCCGCAACAATAATTATTGCTGTGCCTACTGGTATTAAAATTTTTAGATGACTAGCAACATACCATGGAACAAAAATTAAATTTAATCCAACATCTTTATGATCATTAGGATTTATTTTTTTATTTACAATAGGAGGATTAACTGGAGTTGTATTAGCTAACTCTTCAATCGACATTATCCTTCATGACACATACTATGTTGTTGCCCATTTTCATTATGTTCTTTCTATAGGAGCAGTATTTGCTATTTTAGCAGGAATTATTCAATGATTCCCTTTATTTACAGGTTTAACTTTAAATTCTAAATTTTTAAAAATCCAATTTTTAACCATATTTTTAGGAGTAAATTTAACTTTTTTCCCCCAACATTTTCTCGGACTAAGAGGTATACCCCGACGATACTCTGATTACCCAGATACCTATACAACTTGAAATATAATTTCTTCAATCGGAAGACTAATTTCTTTATCTAGAATTTTCTATTTTATTTTTATTATCTGAGAAGCATTTTCAGTTCAACGAATTAACTTATCTTCTTTTAATCTTTCATCCTCAATTGAATGATTACAATTATATCCCCCAAGAGATCATAGTTATAATGAACTACCTTTAGTAACAA???????????GTAT-TCGTTT-----------------------------------ACGT---ATT-AAT---A--------TACACGTCT-GTGTTGTTGTTTACGT-AACAATAAATTTTGAACTAAGCTGTCTTCGTTCCGTTCCTTCC----------------CGGAC---------------------------AGAGAGA--GAGAG--AGACGATGTATCGTTATCAGAAAAACG-------------------ATGATACGAAACCTAA--------------GTACGCCATATATATTCGTTTTATTTCCGCACGCCTTCACAATAAGCAT------TTAGCTTTCTGAACGTCGAAATGAAA--AATGAGTGGCCTTAGGAA-------AATTT-CGTATTTC------GTT-AAACG-------------------ACTATCATCATATCTCTAACTAGTGAAGGAATGAATGATTAAGAAC-GAAGATAACGGATACCGAA---------GTTGACGTGCGTGCTGC---GTAAGTG---------------------ACGC---GCTGCTGA-TTCGTCGTTTTCATACATAAA-CGACTTATTCCAGTG--GCG--GC----------------GTTATCGTACAAAGAACCGAA-AGG---GAAAACGCACTACTGTACTTC----GTG-TAACCGATTC---------GATGATATAAGCGAAGAA-ACGTTAAAAACGGAAAATTCGTGCATTCC----------------------------------------------------------ACGTGGGTACCTAGAGGTCGATGCGAG-CTCGAA------------AACAT-----TTTTTCGAACCCACGTCTTCTAAG-AGCTATCGATCGA------------------------------------------A-----------------------------------------------------------------------------------------TCGA--------------------------------------CGACGATAGTTCGACGGTAT-----TTTTA-AAGGA-TTTACGCCCA------CTGAATCGGAGA--ACAGAACGTTCCGACTTATTATTATTTATAAATTC-GTCGAAA?CGT----CTCCCGAACATCCGTTTG--TTTTTTTTTCGCTTT-ATAAAATAAAGGCGCTCATCCGTCC-------TTCATTTTACGAGCAATAATACACCTTACGTTTGTTTTA--CACGATAGGTATTTAAAAAGAGTTCGTA--TGGGAGGTTTG--CGA------GAAAGAAGCGCCTTTA--AAAAAAACACCTGCCATCAGAGCCTTATAAATATTATGACGTTAGTCCGCATCCTTTTTCTATCGTTTATTCGACG-------------------------------------AATAAAAA-AGAAAGAGGTGAAAGATCCGTCAAATATTTCAATATTAAAAATTACCCTAAACGGTGGATCACTTGGCTCGTGGGTCGATGAAGAACGC---AGCTA?????????????????????????????????????????????????????????????????????????????????????????????????????????????????????????????????????????????????????????????????????????????????????????????????????????????????????????????????????????????????????????????????????????????????????????????????????????????????????????????????????????????????????????????????????????????????????????????????????????????????????????????????????????????????????????????????????????????????????????????????????????????????????????????????????????????????????????????????????????????????????????????????????????????????????????????????????????????????????????????????????????????????????????????????????????????????????????????????????????????????????????????????????????????????????????????????????????????????????????????????????????????????????????????????????????????????????????????????????????????????????????????????????????????????????????CTTGCTTATGGACTCTAAACGAACCATTGAAGTTAACGACAACATCTCGATGCCCTACATAGGCTATCAAATTCTTCTCATGGGTGGTACTATTCTAGGACCCGGGACCATATTTCTTATGTTGGTGGGGGCTTTCGTGGCTGCCTTCCAAATCGACAACTGGACTAGTTTCTATTACAATTTATATCCTATTTTATTCTTCATGTTGGTGTGTTTCACTTGTAAATCTAATATACAGGTATACATATTATGTGAAGTTCGTTA--AGAA-CGAAAAAAAAAA--AGATAAACTGCTTCTAGCTAATAGTGGCGCAAATACTTTCCACTGGATATGCTTTGATC
SSM508b_KY_OG2                        ACACCCTGAAGTATATATTCTTATTCTTCCTGGATTTGGTATAATCTCTCACATCATCTGTCAAGAAAGTGGGAAAAAAGAAACTTTTGGAATTTTAGGAATAATTTATGCTATACTAGCTATTGGAATCCTAGGTTTCATTGTTTGAGCACACCACATATTCACAGTAGGAATGGATGTAGACACACGAGCATATTTCACTTCAGCTACTATAATTATTGCAATTCCCACAGGAATTAAAATTTTTAGCTGACTAGCAACCTATCATGGAGTAAAAATTAAGGATACCCCTTCATCATTATGATCCCTAGGTTTCATTTTCCTATTCACTATAGGAGGCTTAACAGGAGTAGTCTTAGCCAACTCTTCTATTGATATTATCCTTCATGACACCTACTACGTGGTTGCTCATTTCCATTATGTTCTTTCTATAGGAGCAGTTTTTACCATTCTAGCAGGATTAATCCAATGATTTCCTCTTTTTACAGGACTAACTCTTAACCCTAAGTACCTTAAAACCCAATTTTTAACTATATTTATTGGTGTAAATTTAACTTTTTTCCCTCAACACTTTTTAGGATTGAGAGGTATACCTCGTCGATACTCAGATTATCCTGATTCGTATATACTTTGAAACAGTGTTTCATCTATTGGAAGTCTAATTTCACTTTCTAGAATCTTCCATTTCATCTTTGTAATTTGAGAAGCCTTTTGCTCCAAACGAGCAAATTTATCTCCTTTAAGATTAGCAACTTCCTTAGAATGATTACATTTTTTCCCTCCAGCAGACCATAATTTTGAAGAACTTCCTTTAGTTACCATTTTCGTCGTCGTCG-TCGTTTATGA---AA---A----ACG-TACG-TACGA----ACGA---ACG-AAC---GAACCGAG-TACACGCTT-GTA----------------TCAAAAATATCGAACTAAGTTGTCATTTTCATTCAATGAAA-TC-------------CGACGATGATTA--TGTATCGTGTCGCTTAGTCGTTGTTAAAAAAA--CGACGATGGACTCGACTAATTAAGACG-AACTAGTG-TA-------TCGTCGTGGTCTAC--GAG---AATTG---CCTCAACTAATTGTTGTCTGCAAATTTATA--TCTCGTTTGA-------------CTTTTTCGACGAATATTGTTGTTAGTCTA-----------TCGTGT-------CGTCG-TCCGTCGT-------TG-AAACGTATCGGACG--------------ATACCACGTC----AACGTCGTGATTTCGAGTGA-TAATTAG-AATGACAGCGGTTAACGAGAAAGTGTGCGTAA--TCGCTGGTCGC---GTTGATGTCGATCGTCGAACGACGTTTCGAAA---TCGCTTGA-CCGACGA-------ATGATAATTCGCTCGCTTCCGTT--GCC--GT------CGTAAATATTAAGATTGTGAATTGCACTACG-AAAA-ACTGGTAGTTCGAAGT-TTTTC----GCG-TTTCCGCCGTTTTTTGAAAAACGAGTTAGAAACGCGA-ATTTCCGAAACC--GAGATCGAACTGCCC----------GAAGGTTTCTTGGGATTTTGTTTATACGA------TCTC-TTG-------GCGGGTACCTAGATATCGAGACGTG-TTCGAA---ATTTGCCTCCGCGCTATA-GTTTCGAACTGCCGAAAATCTAAG-GACGACAGATCGGCAACTAA--TGGCAGATTGGTCG---ACC--------------------GAC--------TGATTGACTGACGGACGATCG-T------------------------TCGTCGTCGTCGTCA----TCG---TCG---CCGCT------------------GACATAGTCG---CCGTCGTCGTTCGATGGTATATAC-TTTTT-AAGGA-TTTTCGCCCGCTACCACCGTTTCGGAGA---TACGACGTTC---------------------CGC-AACGAGAACGT----CCTCCGAACGCCAGTTTGTGTTTTTCACGCACCTA-GAAAAATAAAGGCGCTCTTCCGATG-----GCCTTCATTTACGAACATTT--ACACCCCACGTTTGTTTAC--GAGAAGGTG----TCGATAATGGTCG-TCGCGCAAGGCACATATGTCGGA--AAAAAGTGCGCTTTTA--TAAATAATAGCCAAT-----------ATGTATATACTTGACGTTTCGATCTTCCTTTTTATAACGAATAAAAAAGG----------------------------------------------GGAGGTCTCGTCTAAAGTTGTAAAAAAGATTACCCTAAACGGTGGATCACTTGGCTCGTGGGTCGATGAAGAACGCAGCTA----------------TGTAGGTGAGGTGATGGCTATAGGAAGGAAATTCGAGGAAGCTTTCCAGAAGGCGTTACGAATGGTTGATGAAAATTTTTCTGGATTTGACCCCTATACTCAACAGGTACGTAT--------------CAAGCGGTCCCTATCCATCGTTAC----TCTTTTATAAA------------------ACTTTCAAGTAAAGGCTTAATGATATTAAATACCTA-----------------------------------CCATTCTTGCAGGTCAACGATGCTGAATTAATGGAACCAACTGACAAAAGAATGTTTGTTATTGCCGCCGCCTTAAGGAAAGGGTACACCGTTGAAAAACTCTATGACCTAACCAAAATCGACAGATGGTTTTTGCAGAAAATGAAGCACATAATCGACTATTACTCCATGATGGAAACCATCGACCATAATCATTTAACCAGTGATACTCTTCAACAAGCTAAACAATTCGGATTTTCTGATAAGCAAATCGCGACTGCAGTTAAAAGTACCGAATTGGCCATTAGAAAAAAACGTGAGGAATTCAACATTAAGCCATGCGTAAAGCAAATCGATACTGTTGCAGCAGAATGGCCCGCAACGACTAATTATTTATTTCTGACATATAATGCTCTACAGCACGACTTAGATTTTTCAGAACCTCATATTATGGTAATCGGATCAGGCGTGTATAGAATCGGAAGTTCGGTAGAATTTGATTGGTGTGCTGTGGGATGTCTCAGGGAGTTGAGACGCCTAGGAAAGAAAACCATCATGGTTAATTACAATCCCGAAACAGTTAGTACCGATTATGACATTTCTGATCGTCTGTATTTCGAAGAAATATCATTTGAAGTTGTTATGGATATTACC????????????????????????????????CCTGCTCATGGACTCCAAAAAGACGATTGAAGTAAACGACAACATCTCCATGCCCTACATCGGTTACCAAATTCTGCTTATGGGCGGCACTATTCTGGGACCTGGCACCATATTCCTTATGTTGGTTGGTGCTTTCGTGGCCGCTTTCCAAATCGACAACTGGACCAGCTTCTACTACAACCTCTATCCCATTTTGTTCTTCATGTTGGTATGCTTCGCGTGCAAATCTAACATACAGGTAATTTCTTT------CGACTGTTA--TAAA-CCAAAAAGCATAATAATTT--TTCTTCC-AGCTAATCGTTGCTCAAATTCTCTCCACCGGCTACGCTTTGATT
SSM509b_KY_OG8                        ACATCCTGAAGTATACATCTTAATTCTTCCTGGATTTGGTATAATCTCTCATATTATCTGCCAAGAAAGCGGAAAAAGGGAAACTTTTGGAATTTTAGGTATAATTTATGCTATACTAGCTATTGGAATCTTAGGATTTATCGTTTGAGCACACCATATATTTACAGTAGGTATAGATGTAGATACACGAGCATATTTCACTTCAGCTACTATGATTATTGCAATTCCTACAGGAATTAAAATTTTTAGGTGATTAGCAACCTATCATGGTGTAAAAATTAAGGATACTCCTTCATCATTATGATCTTTAGGATTCATTTTTCTATTTACTATAGGTGGATTAACAGGAGTAGTCTTAGCCAACTCTTCTATTGATATTATCCTTCATGATACCTACTATGTAGTTGCTCATTTCCATTATGTTCTTTCTATAGGAGCAGTTTTTACCATCCTAGCAGGTCTGATCCAATGATTTCCTCTTTTTACAGGATTAACCCTAAACCCTAAATATTTGAAAATTCAATTCCTAACCATATTTATTGGTGTAAATTTAACTTTTTTCCCACAGCACTTTCTAGGTTTAAGAGGAATACCTCGTCGATACTCGGATTACCCTGATTCATATACACTCTGAAACAGAATTTCTTCCATCGGTAGATTAATCTCACTTTCTAGAATCTTTCATTTTATTTTTGTAATTTGAGAAGCCTTTTGTTCAAAACGAGCTAATTTATCACCTTTAAGCCTAGCTACTTCCTTAGAATGATTACATTTTTTCCCACCAGCTGACCACAACTTTGAGGAACTCCCTCTAGTTACCAATTTCGTCGTCGTCG-TCGTTTATGA---AA------------AACG-TACGA----ATGA---ACG-AAC---GAACCGAG-TACACGCTT-GTA----------------TCAAAAATATCGAACTAAGTTGTCATTTTCATTCGATGAAA-TC-------------CGACGATGATTA--TGTATCGTTTCGTTTAGTCGTTGTT--AAAAA--CGACGATGGACTCGACGAATTAAGACG-GACTAGTG-CA-------TCGTCGTGGTCTAC--GAG---AATTG---CCTCAACAAATTGTTGTCTGCAAATTTCTA--TCTCGTTTGA-------------CTTTTTCGACGAATATTGTTGTTAGTCTA-----------TCGTGT-------CGTCR-TCCGTCGT-------TG-AAACGTATTAGGCG--------------ACACCACGTC----ATCGTCGTGATTTCGAGTGA-TAATTAG-AATGACAGCGGTTAACGAGAAAGTGTGCGTAA--TCGCTGGTCGC---GTTGATGTCGATCGTCGAACGACGTTTCGAAA---TCGCTTGA-CTAACGA-------ATGATAATTCGCTCGCTTCCGTT--GCC--GT------CGTAAATA--AATATTGTGAATTGCACTACG-AAAA-ACTGGTAGTTCGAAGT-TTTTC----GCG-TTTCCGCCGTTTTTTGAAAAACGAGTTAGAAACGCGA-ATTTCCGAAACC--GAGATCGAACTGCCC----------GAAGGTTTCTTGGGATTTTGTTTATACGA------TCTC-TTG-------GCGGGTACCTAGATATCGAGACGTG-TTCGAA---ATTTGCCTCCGCGCTATA-GTTTCGAACTGCCGAAAATCTAAG-GACGACAGACCGGCAACTAA--TGGCAGATTGGTCG---ACAGA------------CTGATTGAC--------TGACTGACTGACGGACGATCG-T------------------------TCGTAGTCGTCGTCA----TCG---TCG---CCGCT------------------GACATAGTCG---CCGTCGTCGTTCGATGGTATATAC---TTT-AAGGA-TTTTCGCCCGCTACCACCGTTTCGGAGA---TAAGACGTTC---------------------CGC-ATCGAGAACGT----CCTCCGGACGCCAGTTTGTGTTTTTCACGCACCTA-GAAAAATAAAGGCGCTCTTCCGATG-----GCCTTCATTTACGAACATTT--ACACCCCACGTTTGTTTAC--GAGAAGGTG----TCGATAATGGTCGTT--CGCAAGGCACRTGCGTCGGA--AAAAAGCGCGCTTTTA--TAAATAATAGCCAAT-----------ATGTA?????????????????????????????????????????????----------------------------------------------??????????????????????????????????????????????????????????????????????????????????????????????????????????????????????????????????????????????????????????????????????????????????????????????????????????????????????????????????????????????????????????????????????????????????????????????????????????????????????????????????????????????????????????????????????????????????????????????????????????????????????????????????????????????????????????????????????????????????????????????????????????????????????????????????????????????????????????????????????????????????????????????????????????????????????????????????????????????????????????????????????????????????????????????????????????????????????????????????????????????????????????????????????????????????????????????????????????????????????????????????????????????????????????????????????????????????????????????????????????????????????????????????????????????????????????????????????????????????????????????????????????????????????????????????????????????????????????CCTGCTCATGGACTCCAAAAAGACGATTGAAGTAAACGACAACATCTCCATGCCCTACATCGGTTACCAAATTCTGCTTATGGGCGGCACTATTCTGGGACCTGGCACCATATTCCTTATGTTGGTTGGTGCTTTCGTGGCCGCCTTCCAAATCGACAACTGGACCAGCTTCTACTACAACCTCTATCCCATTTTGTTCTTCATGTTGGTATGCTTCGCGTGCAAATCTAACATACAGGTAATTTCTTT------CGACTGTTA--TAAA-CCAAAAAGCATAACAAGTT--TTCTTCC-AGCTAATCGTCGCTCAAATTCTCTCCACCGGCTACGCTTTGATC
SSM510b_IN_OG4                        ACACCCTGAAGTATACATTCTGATTCTTCCCGGATTTGGTATAATCTCTCACATCATCTGCCAAGAAAGTGGGAAAAAAGAAACTTTTGGAATTTTAGGAATAATTTATGCTATACTAGCTATTGGAATCCTAGGTTTTATTGTTTGAGCACACCATATATTCACAGTAGGAATGGATGTAGACACACGAGCATATTTCACTTCAGCTACTATAATTATTGCAATTCCAACAGGAATTAAAATTTTTAGCTGACTAGCAACCTATCATGGAGTAAAAATTAATGATACCCCTTCATCATTATGATCCCTAGGTTTCATTTTCCTATTTACTATAGGAGGCTTAACAGGGGTAGTCTTAGCTAACTCTTCTATTGATACTATCCTTCATGACACCTACTACGTAGTTGCTCATTTCCATTATGTTCTTTCTATAGGAGCAGTTTTTACCATTCTAGCAGGATTAATCCAATGATTCCCTCTTTTTACAGGATTAACTCTTAACCCTAAATACCTTAAAACCCAATTTTTAACCATATTTATTGGTGTAAATTTAACTTTTTTTCCTCAACACTTTTTGGGATTAAGAGGTATACCTCGTCGATACTCAGATTATCCTGATTCATATATACTTTGAAACAGTGTTTCATCTATTGGAAGTCTAATTTCACTTTCTAGAATCTTCCATTTCATCTTTGTGATTTGAGAAGCCTTTTGCTCCAAACGAGCAAATTTATCTCCTTTAAGACTAGCAACTTCCCTGGAATGATTACATTTTTTCCCTCCAGCAGACCATAATTTTAAGGAACTTCCTTTAGTTACCATTTTCGTCGTCGTCG-TCGTTTATGA---AA---AACGTACG-TACG-TACGA----ACGA---ACG-AAC---GAACCGAG-TACACGCTT-GTA----------------TCAAAAATATCGAACTAAGTTGTCATTTTCATTCAATGAAA-TC-------------CGACGATGATTA--TGTATCGTGTCGCTTAGTCGTTGTTAAAAAAA--CGACGATGGACTCGACTAATTAAGACG-AACTAGTG-TA-------TCGTCGTGGTCTAC--GAG---AATTG---CCTCAACTAATTGTTGTCTGCAAATTTATA--TCTCGTTTGA-------------CTTTTTCGACGAATATTGTTGTTAGTCTA-----------TCGTGT-------CGTCG-TCCGTCGT-------TG-AAACGTATCGGACG--------------ATACCACGTC----AACGTCGTGATTTCGAGTGA-TAATTAG-AATGACAGCGGTTAACGAGAAAGTGTGCGTAA--TCGCTGGTCGC---GTTGATGTCGATCGTCGAACGACGTTTCGAAA---TCGCTTGA-CCGACGA-------ATGATAATTCGCTCGCTTCCGTT--GCCGTGT------CGTAAATATTAAGATTGTGAATTGCACTACG-AAAA-ACTGGTAGTTCGAAGT-TTTTC----GCG-TTTCCGCCGTTTTTTGAAAAACGAGTTAGAAACGCGA-ATTTCCGAAACC--GAGATCGAACTGCCC----------GAAGGTTTCTTGGGATTTTGTTTATACGA------TCTC-TTG-------GCGGGTACCTAGATATCGAGACGTG-TTCGAA---ATTTGCCTCCGCGCTATA-GTTTCGASCTGCCGAAAATCTAAG-GACGACAGATCGGCAACTAA--TGGCAGATTGGTCG---ACC--------------------GAC--------TGATTGACTGACGGACGATCG-T------------------------TCGTCGTCGTCGTCA----TCG---TCG---CCGCT------------------GACATAGTCG---CCGTCGTCGTTCGATGGTATATAC-TTTTT-AAGGA-TTTTCGCCCGCTACCACCGTTTCGGAGA---TACGACGTTC---------------------CGC-AACGAGAACGT----CCTCCGGACGCCAGTTTGTGTTTTTCACGCACCTA-GAAAAATAAAGGCGCTCTTCCGATG-----GCCTTCATTTACGAACATTT--ACCCCCCACGTTTGTTTAC--GAGAAGGTG----TCGATAATGGTCGTTCGCGCCAGGCACATATGTCGGA--AAAAAGTGCGCTTTTA--TAAATAATAGCCAAT-----------ATGTATATACTGGACGTTACGATCTTCCTTTTTATAACGAATAAAAAAGG----------------------------------------------GGAGGTCTCGTCTAAAGTTGTAAA??????????????????????????????????????????????????????????---------------?????????????????????????????????????????????????????????????????????????????????????????????????????????????????????????????????????????????????????????????????????????????????????????????????????????????????????????????????????????????????????????????????????????????????????????????????????????????????????????????????????????????????????????????????????????????????????????????????????????????????????????????????????????????????????????????????????????????????????????????????????????????????????????????????????????????????????????????????????????????????????????????????????????????????????????????????????????????????????????????????????????????????????????????????????????????????????????????????????????????????????????????????????????????????????????????????????????????????????????????????????????????????????????????????????????????????????????????????????????????????????????????????????????????????????????????????????????????????????????????????????????????????????????????????????????????????????????????????????????????????????????????????????????????????????????????????????????????????????????????????????????????????????????????????????????????????????????????????????????????????????????????????????????????????????????????????????????????????
SSM511b_IN_OG4                        ACACCCTGAAGTATACATTCTGATTCTTCCCGGATTTGGTATAATCTCTCACATCATCTGCCAAGAAAGTGGGAAAAAAGAAACTTTTGGAATTTTAGGAATAATTTATGCTATACTAGCTATTGGAATCCTAGGTTTTATTGTTTGAGCACACCATATATTCACAGTAGGAATGGATGTAGACACACGAGCATATTTCACTTCAGCTACTATAATTATTGCAATTCCAACAGGAATTAAAATTTTTAGCTGACTAGCAACCTATCATGGAGTAAAAATTAATGATACCCCTTCATCATTATGATCCCTAGGTTTCATTTTCCTATTTACTATAGGAGGCTTAACAGGGGTAGTCTTAGCTAACTCTTCTATTGATACTATCCTTCATGACACCTACTACGTAGTTGCTCATTTCCATTATGTTCTTTCTATAGGAGCAGTTTTTACCATTCTAGCAGGATTAATCCAATGATTCCCTCTTTTTACAGGATTAACTCTTAACCCTAAATACCTTAAAACCCAATTTTTAACCATATTTATTGGTGTAAATTTAACTTTTTTTCCTCAACACTTTTTGGGATTAAGAGGTATACCTCGTCGATACTCAGATTATCCTGATTCATATATACTTTGAAACAGTGTTTCATCTATTGGAAGTCTAATTTCACTTTCTAGAATCTTCCATTTCATCTTTGTGATTTGAGAAGCCTTTTGCTCCAAACGAGCAAATTTATCTCCTTTAAGACTAGCAACTTCCCTGGAATGATTACATTTTTTCCCTCCAGCAGACCATAATTTTAAGGAACTTCCTTTAGTTACCATTTTCGTCGTCGTCG-TCGTTTATGA---AA---A-CGTACG-TACG-TACGA----ACGA---ACG-AAC---GAACCGAG-TACACGCTT-GTA----------------TCAAAAATATCGAACTAAGTTGTCATTTTCATTCAATGAAA-TC-------------CGACGATGATTA--TGTATCGTGTCGCTTAGTCGTTGTTAAAAAAA--CGACGATGGACTCGACTAATTAAGACG-AACTAGTG-TA-------TCGTCGTGGTCTAC--GAG---AATTG---CCTCAACTAATTGTTGTCTGCAAATTTATA--TCTCGTTTGA-------------CTTTTTCGACGAATATTGTTGTTAGTCTA-----------TCGTGT-------CGTCG-TCCGTCGT-------TG-AAACGTATCGGACG--------------ATACCACGTC----AACGTCGTGATTTCGAGTGA-TAATTAG-AATGACAGCGGTTAACGAGAAAGTGTGCGTAA--TCGCTGGTCGC---GTTGATGTCGATCGTCGAACGACGTTTCGAAA---TCGCTTGA-CCGACGA-------ATGATAATTCGCTCGCTTCCGTT--GCCGTGT------CGTAAATATTAAGATTGTGAATTGCACTACG-AAAA-ACTGGTAGTTCGAAGT-TTTTC----GCG-TTTCCGCCGTTTTTTGAAAAACGAGTTAGAAACGCGA-ATTTCCGAAACC--GAGATCGAACTGCCC----------GAAGGTTTCTTGGGATTTTGTTTATACGA------TCTC-TTG-------GCGGGTACCTAGATATCGAGACGTG-TTCGAA---ATTTGCCTCCGCGCTATA-GTTTCGAACTGCCGAAAATCTAAG-GACGACAGATCGGCAACTAA--TGGCAGATTGGTCG---ACC--------------------GAC--------TGATTGACTGACGGACGATCG-T------------------------TCGTCGTCGTCGTCA----TCG---TCG---CCGCT------------------GACATAGTCG---CCGTCGTCGTTCGATGGTATATAC-TTTTT-AAGGA-TTTTCGCCCGCTACCACCGTTTCGGAGA---TACGACGTTC---------------------CGC-AACGAGAACGT----CCTCCGGACGCCAGTTTGTGTTTTTCACGCACCTA-GAAAAATAAAGGCGCTCTTCCGATG-----GCCTTCATTTACGAACATTT--ACACCCCACGTTTGTTTAC--GAGAAGGTG----TCGATAATGGTCGTTCGCGCAAGGCACATATGTCGGA--AAAAAGTGCGCTTTTA--TAAATAATAGCCAAT-----------ATGTATATACTGGACGTTACGATCTTCCTTTTTATAACGAATAAAAAAGG----------------------------------------------GGAGGTCTCGTCTAAAGTTGTAAAAAAGAYTACCCTAAACGGTGGATCACTTGGCTCGTGGGTCGATGAAGAACGCAGCTA----------------?????????????????????????????????????????????????????????????????????????????????????????????????????????????????????????????????????????????????????????????????????????????????????????????????????????????????????????????????????????????????????????????????????????????????????????????????????????????????????????????????????????????????????????????????????????????????????????????????????????????????????????????????????????????????????????????????????????????????????????????????????????????????????????????????????????????????????????????????????????????????????????????????????????????????????????????????????????????????????????????????????????????????????????????????????????????????????????????????????????????????????????????????????????????????????????????????????????????????????????????????????????????????????????????????????????????????????????????????????????????????????????????????????????????????????????CCTGCTCATGGACTCCAAAAAGACGATTGAAGTAAACGACAACATCTCCATGCCCTACATCGGTTACCAAATTCTGCTTATGGGCGGCACTATTCTGGGACCTGGCACCATATTCCTTATGTTGGTTGGTGCTTTCGTGGCCGCTTTCCAAATCGACAACTGGACCAGCTTCTACTACAACCTCTATCCCATTTTGTTCTTCATGTTGGTATGCTTCGCGTGCAAATCTAACATACAGGTAATTTCTYT------CGACTGTTA--TAAA-CCAAAAAGCATAACAAGTT--TTCTTCC-AGCTAATCGTCGCTCAAATTCTCTCCACCGGCTACGCTTTGATC
SSM539_CR_Eur23                       ??????????????????????????????????????????????????????????????????????????????????????????????????????????????????????????????TATTTTAGGATTTATCGTTTGAGCCCATCATATATTTACAGT?GGTATAGACGTAGATACCCGAGCTTACTTTACTTCAGCTACAATAATTATTGCTATTCCTACAGGTATTAAAATTTTTAGTTGATTAGCTACTTATCATGGCACTAAAATCAAATATACCCCACATTCTTTATGGGCCTTAGGATTTATTTTTCTATTTACTATAGGAGGACTAACCGGAGTAGTTTTAGCTAATTCTTCTATTGATATTATTTTACATGATACTTATTATGTAGTAGCCCATTTTCATTATGTATTATCCATAGGAGCAGTTTTTACTATTCTAGCCGGATTAATTCAATGATTCCCATTATTTACCGGATTAACCCTAAACTCTATATTTTTAAAAATTCAATTTTTTACAATATTTATTGGAGTAAATTTAACCTTTTTCCCTCAACATTTCTTAGGACTAAGAGGAATACCCCGACGATACTCTGACTATCCAGATGCCTATTTATTATGAAATTCTTTATCTTCAATTGGAAGATTAATTTCTCTTTCAAGAATCTTCTATTTCATTTTTATTATCTGAGAAACCTTAACTCTTAAACGATATAATTTATCA?????????????????????????????????????????????????????????????????????????????????????????????????TTG-TCGTTC---------------------TACG-ATTGA----ACGT---ACG-TAC---GAACGAAG-TACACGTTT-GTAAA--------------ACATAAAAATTGAACTAAGTAGTCTTTTAAAATCTCGTTAA-TT-------------TGATT---------CGAA----------------AGAGA--GAGAG--ATACGAAAATATCGCTTAAGTACAACT-ACTTCGAA-GA-------AGACCGTTGCACGAAA--------------AGACGACGAATCGATAGCCTATAGTTTCGTCTCGTCGTCTGT---GTGA---------------TCGTCGTCGATGTTAGGCGA-----------TAGTAT-------A--------ATCTT-------TC------------------------------------------------------GATACTTGA-TGAGAAC-GAGGACAACGGTTGACGAGAAATCTTGCGTAATTTTGTCCGTCGC---GTTGATG---------------------AAAA---ACGCTCGA-TTGACGA-------ATATTAA-TCGCTTGCTTCCGTT--ACC--GC---AACGAGAATAA--TATATTGTAAAAAGCACGACG-AAA---ACATTCGTTTGAAGG-TTTTC----GCG-TCTCTA--------------------TAAAAACGCGA-TTTTCCGAAAACGAGAGATCGATCTGCCC-----------AAAGAGTTTTGGGATTTTGTTTATACGA------TCTC-TTGGTGTCGCGCGGGTACCTAGATATCGAGGCGCG-TTCTCG---AAATATCTATGCG----A-TTTTCGAGCCCCCGAATATCTAAG-AATTATC----------------GGCAGGCAGGCCG-----------------------ACCGAC--------CGACCGACCGACGACTGATCCGTTGGATTTT----------------------TCGTCGTCG----------TCG---TCGT------------------------CGCCG---CCGCCGTTGTTCGATGGT-------TATTT-AAAGA-TTTACGCCCG------CCGTTTCGGAGA---TA-GACGTTCA-----------------AACCAT-AATAAGAACGT----CCCTCGAACG-TTGTTTGTGTTTTTTACACACCAGTAAAAAGTAAAGGCGTTCTTTCGGCG-----GCCTTCATTTACGAACATTG--ACACCTCACGTTTGTTTAC--GAGAAAAAGGTGCGCAACAAAGTTCGTT--CACGAGGCGCTAACGCCGAAGCAAAAAGAACGCTTTTA--TAAATAATGGTCAAT-----------ACACACACGTAAACTTAATTCGACGTTAAATTCTTCCTTTTTATAATAAT----------------------------------------------AAAAAAAGGAGGAGATCTCGTCGAGAGTTAATAGAAAAAAGATTACCCTAAACGGTGGATCACTTGGCTCGTGGGTCGATGAAGAACGC---AGCTA?????????????????????????????????????????????????????????????????????????????????????????????????????????????????????????????????????????????????????????????????????????????????????????????????????????????????????????????????????????????????????????????????????????????????????????????????????????????????????????????????????????????????????????????????????????????????????????????????????????????????????????????????????????????????????????????????????????????????????????????????????????????????????????????????????????????????????????????????????????????????????????????????????????????????????????????????????????????????????????????????????????????????????????????????????????????????????????????????????????????????????????????????????????????????????????????????????????????????????????????????????????????????????????????????????????????????????????????????????????????????????????????????????????????????????????CCTGCTCATGGACTCGAAAAAGACGATCGAAGTAAACGATAACATTTCCATGCCCTACATCGGTTACCAAATCCTGCTTATGGGAGGCACCATTTTGGGACCCGGCACCATATTCCTTATGTTGGTAGGCGCCTTCGTGGCGGCTTTCCAAATAGACAACTGGACCAGTTTCTACTACAATCTCTATCCTATTTTRTTCTTCATGTTGGTGTGCTTCAGTTGCAAATCTAACATACAGGTAATTTGTTT------CAATTGTTA--TAAAGGCAAAAAACAAAATA-GTT--TTCCTTCTAGTTGATCGTCGCTCAAATCCTCTCCACCGGCTATGCTTTGATC
SSM540_CR_Eur49                       GCATCCAGAAGTATACATTTTAATCCTTCCTGGGTTTGGAATGGTCTCTCATATCATTTGCCAAGAAAGAGGAAAAAAGGAAACTTTTGGAATCCTTGGTATAATTTATGCTATATTGGCTATTGGTATCTTAGGATTTATTGTTTGAGCCCACCATATATTTACAGTTGGAATAGATGTAGATACACGAGCCTATTTTACTTCAGCTACTATAATTATTGCAATCCCTACAGGAATCAAAATTTTTAGCTGATTAGCTACCTACCATGGTGTAAAAATTAAAGATACTCCTTCTTCTATATGATCTTTAGGATTCATTTTTCTATTTACTATAGGAGGATTAACAGGAGTAGTTCTAGCCAATTCCTCTATTGATATTATCCTCCATGATACCTACTACGTTGTCGCTCATTTCCATTATGTTCTTTCTATAGGAGCAGTTTTTACTATCTTAGCAGGATTAATTCAATGATTCCCTCTTTTTACAGGATTAACCCTTAATGCTAAATATCTAAAAGTTCAATTTCTAACCATATTTATTGGTGTAAATTTAACTTTTTTCCCTCAACACTTTTTAGGTTTAAGAGGTATACCTCGTCGATACTCAGATTATCCTGATTCATATTTACTTTGAAATAGAGTCTCTTCTATTGGTAGATTAATCTCCCTTTCCAGAATCTTCCATTTTATTTTTGTAATTTGAGAAGCTTTTTGTTCAAAACGATCTAATTTATCCCCATTTAGCCTGGCTACCTCTCTAGAATGATTACATTTTTTTCCTCCAGCAGATCACAATTTTGAAGAGCTTCCTCTAATTACTAATTTCGTCGTCGTCG-TCGTTTTATA---AAATAAACGTACG-AACG-AACGA----ACGA---ACG-AAC---GAACCGTG-TACACGCTT-GTA----------------TCAAAAATGTCGAACTAAGTTGTCATTTTCATTCGATGAAA-TC-------------CGACGATGGTTATGTGTGTCGTGTCGCTTAGTCGTTGTT--AAAAA--CGACGATGGACTCGACGAATTAAGACG-AACTAGTA-TA-------TCGTCGTGGTCTAC--GAGGAGAATTG---CCTCAACTAATTGTTGTCCGCAAATTTCAA--TCTCGTTTGA-------------CTTTTTCGACGAATATTGTTGTTGGTCTA-----------TCGTGT-------CGTCG-TCCGTCGT-------TG-AAACGTATTAGGTG--------------ACCCCACGTC----ATCGTCGTGATTTCGAGTGA-TAATTAG-AATGACAGCGGTTAACGAGAAAGTGTGCGTAA--TCGCTGGTCGC---GTTGATGTCGATCGTCGAACGACGTTTCGAAA---TCGCTTGA-CCGACGA-------ATGATAATTCGCTCGCTTCCGTT--GCC--GT------CGTAAATA--AATATTGTGAATTGCACTACG-AAAA-ACTGGTAGTTCGAAGT-TTTTC----GCG-TTTCCGCCGTTTTTTGAAAAACGAGTTAGAAACGCGA-ATTTTCGAAACC--GAGATCGAACTGCCC----------GAAGGTTTCTTGGGATTTTGTTTATACGA------TCTC-TTG-------GCGGGTACCTAGATATCGAGACGTG-TTCGAA---ATTTGCCTCCGCGCTATA-GTTTCGAACTGCCGAAAATCTAAG-GACGACAGATCGGCAACTAA--TGGCAGATTGGTCG---ACCGA------------CTGATAGAC--------TGATTGACTGACGGACGATCG-T------------------TCGTCGTCGTCGTCGTCGTCA----TCG---TCG---CCGCT------------------GACATAGCCG---CCGTCGTCGTTCGATGGTATATAC---TTG-AAGGA-TTTTCGCCCGCTACCACCGTTTCGGAGA---TACGACGTTC---------------------CGC-ATCGAGAACGT----CCTCCGGACTCCAGTTTGTGTTTTTCACGCACCTA-GAAAAATAAAGGCGCTCTTCCGATG-----GCCTTCATTTACGAACATTT--ACCCCCCACGTTTGTTTAC--GAGAAGGTGT--ATCGATAATGGTCGTT--CGCAAGGCACATGCGTCGGA--AAAAAGTGCGCTTTTA--TAAATAATAGCCAAT-----------ATGTAGATACT???????????????????????????????????????----------------------------------------------?????????????????????????????????????????????????????????????????????????????????????????????????---------------------------------------------------------------GGTTGATGAAAATTTTCCTGGATTTGACCCCTATATTCAACAGGTACGTTT--------------CAAGCGGTCCCTATYCGTAGTTAC----TCTTTTATAAA------------------ACTTCCAAGTAAAGGCTTAATGATA----------------------------------------------------TTGCAGGTCAACGATGCTGAATTAATGGAACCAACTGACAAAAGAATGTTTGTTATTGCCGCCGCCTTAAGGAAAGGGTACACCGTTGAAAAACTATATGACCTAACCAAAATCGACAGATGGTTTTTGCAGAAAATGAAGCACATAATCGACTATTACTCGATGATGGAAACCATCGACCATAATCATTTAACCAGTGATACTCTTCAACAAGCTAAACAATTCGGATTTTCTGATAAGCAAATCGCGACTGCAGTTAAAAGTACCGAATTGGCCATTAGAAAAAAACGTGAGGAATTCAACATTAAGCCATGYGTAAAGCAAATCGATACTGTTGCAGCAGAATGGCCCGCAACGACTAATTATTTATTTCTGACATATAATGCTCTACAGCACGACTTAGATTTTTCAGAACCTCATATTATGGTAATCGGATCAGGCGTGTATAGAATCGGAAGTTCGGTAGAATTTGATTGGTGTGCTGTGGGATGTCTCAGGGAGTTGAGACGCCTAGGAAAGAAAACCATCATGGTTAATTACAATCCCGAAACAGTTAGTACCGACTATGACATTTCTGATCGGCTGTATTTCG-------------------------------------------------------------------????????????????????????????????????????????????????????????????????????????????????????????????????????????????????????????????????????????????????????????????????????????????????????????????????????????????????????????????????????????????????????????????????????????????????????????????????????????????????????????????????????????????????????
SSM541_CR_Eur46                       ??????????????????????????????????????????????????????????????????????????????????????????????????????????????????????????????????????????????????????????????????????????????????????????????????????????????????????????????AATCCCTACAGGAATCAAAATTTTTAGCTGATTAGCTACCTACCATGGTGTAAAAATTAAAGATACTCCTTCTTCTATATGATCTTTAGGATTCATTTTTCTATTTACTATAGGAGGATTAACAGGAGTAGTTCTAGCCAATTCCTCTATTGATATTATCCTCCATGATACCTACTACGTTGTCGCTCATTTCCATTATGTTCTTTCTATAGGAGCAGTTTTTACTATCTTAGCAGGATTAATTCAATGATTCCCTCTTTTTACAGGATTAACCCTTAATGCTAAATATCTAAAAGTTCAATTTCTAACCATATTTATTGGTGTAAATTTAACTTTTTTCCCTCAACACTTTTTAGGTTTAAGAGGTATACCTCGTCGATACTCAGATTATCCTGATTCATATTTACTTTGAAATAGAGTCTCTTCTATTGGTAGATTAATCTCCCTTTCCAGAATCTTCCATTTTATTTTTGTAATTTGAGAAGCTTTTTGTTCAAAACGATCTAATTTATCCCCATTTAGCCTGGCTACCTCTCTAGAATGAATTACATTTTTTTTCCTCCAAGC?????????????????????????????????????GTTGTCGTCG-TCGTTTTATA---AA--------ATA-AACG-TACGA----ACGA---ACG-AAC---GAACCGTG-TACACGCTT-GTA----------------TCAAAAATGTCGAACTAAGTTGTCATTTTCATTCGATGAAA-TC-------------CGACGATGGTTATGTGTGTCGTGTCKCTGTA??????TT--AAAAG--CGACKAKGGACTCSACGAATTAASACR-AACTAGTA-TA-------TCSTCGTGGTCTAC--GARGAGAAKTG---CCTCAACTATKTGKTGTCCGCAWATTTCTM--TCTCGTKTGA-------------CTTTTTCMACAAATAKTGKTGTTGGTCTA-----------TCGTGT-------CSTCC-TCCGTCGT-------TG-GAACGTAYTAGGTG--------------ACCCCACGTC----MTCGTCGTGATTTCGAGTGA-TAATTAG-AATGACAGCRGTTAACGAGAAAGTGTGCGTAC--TCGCTGGTCGC---GTTGATGTCGATCRTCGAACGACGTTTCRAAA---TCGCTTGA-CCGACGA-------ATGATAATTCGCTCGCTTCCGTT--GCC--GT------CGTAAATA--AATATTGTGAATTGCACTACG-AAAA-ACTGGTAGTTCGAAGT-TTTTC----GCG-TTTCCGCCGTTTTTTGAAAAACGAGTTAGAAACGCGA-ATTTTCGAAACC--GAGATCGAACTGCCC----------GAAGGTTTCTTGGGATTTTGTTTATACGA------TCTC-TTG-------GCGGGTACCTAGATATCGAGACGTG-TTCGAA---ATTTGCCTCCGCGCTATA-GTTTCGAACTGCCGAAAATCTAAG-GACGACAGATCGGCAACTAA--TGGCAGATTGGTCG---ACCGA------------CCGATAGAC--------TGATTGACTGACGGACGATCG-TTCGT---------CGTCGTCGTCGTCGTCGTCGTCGTCA----TCG---TCG---CCGCT------------------GACATAGCCG---CCGTCGTCGTTCGATGGTATATAC---TTG-AAGGA-TTTTCGCCCGCTACCACCGTTTCGGAGA---TACGACGTTC---------------------CGC-ATCGAGAACGT----CCTCCGGACTCCAGTTTGTGTTTTTCACGCACCTA-GAAAAATAAAGGCGCTCTTCCGATG-----GCCTTCATTTACGAACATTT--ACCCCCCACGTTTGTTTAC--GAGAAGGTGT--ATCGATAATGGTCGTT--CGCAAGGCACRTGCGTCGGA--AAAAAGTGCGCTTTTA--TAAATA?????????-----------??????????????????????????????????????????????????----------------------------------------------?????????????????????????????????????????????????????????????????????????????????????????????????------------------------------------------------GAAGGCGTTAAGAATGGTTGATGAAAATTTTCCTGGATTTGACCCCTATATTCAACAGGTACGTTT--------------CAAGCGGTCCCTATTCGTAGTTAC----TCTTTTATAAA------------------ACTTCCAAGTAAAGGCTTAATGATA----------------------------------------------------TTGCAGGTCAACGATGCTGAATTAATGGAACCAACTGACAAAAGAATGTTTGTTATTGCSGCCGCCTTAAGGAAAGGGTACACCGTTGAAAAACTATATGACCTAACCAAAATCGACAGATGGTTTTTGCAGAAAATGAAGCACATAATCGACTATTACTCRATGATGGAAACCATCGACCATAATCATTTAACCAGTGATACTCTTCAACAAGCTAAACAATTCGGATTTTCTGATAAGCAAATCGCGACTGCAGTTAAAAGTACCGAATTGGCCATTAGAAAAAAACGYGAGGAATTCAACATTAAGCCATGTGTAAAGCAAATCGATACTGTTGCAGCAGAATGGCCCGCAACGACTAATTATTTATTTCTGACATATAATGCTCTACAGCACGACTTAGATTTTTCAGAACCTCATATTATGGTAATCGGATCAGGCGTGTATAGAATCGGAAGTTCGGTAGAATTTGATTGGTGTGCTGTGGGATGTCTCAGGGAGTTGAGACGCCTAGGAAAGAAAACCATCATGGTTAATTACAATCCCGAAACAGTTAGTACCGACTATGACATTTCTGATC-------------------------------------------------------------------------------CCTGCTCATGGACTCCAAAAAGACGATTGAAGTAAACGACAACATCTCCATGCCCTACATCGGTTACCAAATTCTGCTTATGGGCGGCACTATTCTGGGACCTGGTACCATATTCCTTATGTTGGTTGGTGCTTTCGTGGCCGCTTTCCAAATCGACAACTGGACCAGCTTCTACTACAACCTCTATCCCATTTTGTTCTTCATGTTGGTATGCTTCGCGTGCAAATCTAACATACAGGTAATTTCTTT------CGACTGTTA--TAAA-CCAAAAAGCATAACAAGTT--TTCTTCC-AGCTAATCGTCGCTCAAATTCTCTCCACCGGCTACGCTTTGATC
SSM542_BM_Eur11                       CCACCCAGAAGTATATATTT?AATTTTACCAGGATTTGGAATAATTTCTCATATTATCTGTCAAGAAAGGGGGAAAAAAGAAACTTTTGGAATTTTAGGAATAATTTACGCAATAATAGCAATTGGTATTCTAGGTTTTATTGTTTGAGCTCATCATATATTTACAGTTGGTATAGATGTAGATACCCGAGCTTACTTTACTTCTGCCACAATAATTATTGCTATTCCCACAGGAATTAAAATTTTTAGTTGACTGGCTACCTACCATGGTATTAAAATCAAATATACCCCACATTCTTTATGAGCTTTAGGTTTTATTTTCCTATTTACAATAGGGGGATTAACTGGCGTAGTCTTAGCTAATTCTTCTATTGATATTATTTTACATGATACTTACTATGTAGTAGCTCATTTCCATTACGTATTATCTATAGGAGCAGTTTTTACTATTTTAGCAGGAATAATTCAATGATTCCCACTATTTACAGGATTAACCTTAAACTCTAATTATTTAAAAATTCAATTTTTTACTATATTTATTGGTGTAAACTTAACTTTTTTTCCCCAACATTTCTTAGGATTAAGAGGAATACCCCGACGATACTCTGATTATCCAGATGCATACCTATTATGAAATTCTATATCTTCTATTGGCAGACTAATTTCTCTTTCTAGGATTTTTTATTTTATTTTTATTATATGAGAAACTTTAACACTTAAACGGCACAATTTATCTTCTTTTAATCTTTCTACATCTTTAGAATGATTACAATTTTTCCCTCCAGCAGACCATAGATACAAAGAACTTCCTTTAATTACTAATTTC???????????????????????????????????????????????????????????????????????????????????????????????????????????????????????????????????????????????????????????????????????????????????????????????????????????????????????????????????????????????????????????????????????????????????????????????????????????????????????????????????????????????????????????????????????????????????????????????????????????????????????????????????????????????????????????????????????????????????????????????????????????????????????????????????????????????????????????????????????????????????????????????????????????????????????????????????????????????????????????????????????????????????????????????????????????????????????????????????????????????????????????????????????????????????????????????????????????????????????????????????????????????????????????????????????????????????????????????????????????????????????????????????????????????????????????????????????????????????????????????????????????????????????????????????????????????????????????????????????????????????????????????????????????????????????????????????????????????????????????????????????????????????????????????????????????????????????????????????????????????????????????????????????????????????????????????????????????????????????????????????????????????????????????????????????????????????????????????????????????????????????????????????????????????????????????????????????????????????????????????????????????????????????????????????????????????????????????????????????????????????????????????????????????????????????????????????????????????????????????????????????????--------------------------------------------------------------------------------------------------TTGAGCGGGTAAGTATAACCTAATACCTCCCAATTGATCCATATCTATGATCACCATATTTTTTACAAATTTTAATTACTTAAATTGCCTTTCAAACAGTGGCCTTAAGGTAAAGAATATGTATTCCAAAATCAGTAAGAATGCTCTTTATAGCGATGTTATTCTTACAGGTTAATGACGCTGAACTAATGGAACCAACCGACAAAAGAATGTTCGTTATTGCCGCCGCCTTAAGGAGTGGGTACACCGTTGAAAAACTCTATGACCTAACCAAAATCGATAGATGGTTTTTGCAAAAAATGAAGCACATAATCGACTACTACTTGATGATGGAAACAATCGACCAGAATCATTTAACCAGTGATACTCTTCAAGAAGCTAAACAGTTCGGATTTTCTGATAAGCAAATCGCAACTGCAGTTAAAAGTACCGAATTGGCCATAAGAAAGAAACGTCAGGAATTCAACATTAGACCTTGCGTAAAGCAAATCGATACCGTTGCCGCTGAATGGCCTGCGACGACTAATTATTTATATCTGACATACAATGCTCTACAGCACGACTTAGATTTCTCTGAGCCTCATATTATGGTAATTGGATCAGGCGTGTATAGAATTGGAAGTTCGGTAGAATTTGATTGGTGTGCTGTTGGATGCCTCAGGGAGTTGAGACGTTTAGGCAAGAAAACCATCATGGTTAACTATAACCCCGAAACAGTTAGTACTGATTATGACATGTCTGATCGACTGTATTTCGAAGAAATATCTTTTGAAGTCGTTATGGATATTTACAACTTAGAAAATCCTGAAGGAATTATTTTGTGCCTGCTCATGGACTCGAAAAAGACAATCGAAGTAAACGATAACATTTCCATGCCCTACATCGGTTACCAAATCCTGCTTATGGGCGGCACCATTTTGGGACCCGGCACCATATTCCTTATGTTGGTAGGCGCCTTCGTGGCGGCTTTCCAAATCGACAACTGGACCAGTTTCTACTACAATCTCTATCCTATTTTGTTCTTCATGTTGGTGTGCTTCACTTGCAAATCTAACATACAGGTAATTTGTTT------CAATTGTCA--TAAAGGCAAAAAACAAAATA-GTT--TTCCTTCTAGTT????????????????????????????????????????
SSM543_BM_Eur47                       CCACCCAGAAGTATATATTTTAATTTTACCAGGATTTGGAATAATTTCTCATATTATCTGTCAAGAAAGGGGGAAAAAAGAAACTTTTGGAATTTTAGGAATAATTTACGCAATAATAGCAATTGGTATTCTAGGTTTTATTGTTTGAGCTCATCATATATTTACAGTTGGTATAGATGTAGATACCCGAGCTTACTTTACTTCTGCCACAATAATTATTGCTATTCCCACAGGAATTAAAATTTTTAGTTGACTGGCTACCTACCATGGTATTAAAATCAAATATACCCCACATTCTTTATGAGCTTTAGGTTTTATTTTCCTATTTACAATAGGGGGATTAACTGGCGTAGTCTTAGCTAATTCTTCTATTGATATTATTTTACATGATACTTACTATGTAGTAGCTCATTTCCATTACGTATTATCTATAGGAGCAGTTTTTACTATTTTAGCAGGAATAATTCAATGATTCCCACTATTTACAGGATTAACCTTAAACTCTAATTATTTAAAAATTCAATTTTTTACTATATTTATTGGTGTAAACTTAACTTTTTTTCCCCAACATTTCTTAGGATTAAGAGGAATACCCCGACGATACTCTGATTATCCAGATGCATACCTATTATGAAATTCTATATCTTCTATTGGCAGACTAATTTCTCTTTCTGGGATTTTTTATTTTATTTTTATTATATGAGAAACTTTAACACTTAAACGGCACAATTTATCTTCTTTTAATCTTTCTACATCTTTAGAATGATTACAATTTTTCCCTCCAGCAGACCATAGATACAAAGAACTTCCTTTAATTACTAATTTC???????????????????????????????????????????????????????????????????????????????????????????????????????????????????????????????????????????????????????????????????????????????????????????????????????????????????????????????????????????????????????????????????????????????????????????????????????????????????????????????????????????????????????????????????????????????????????????????????????????????????????????????????????????????????????????????????????????????????????????????????????????????????????????????????????????????????????????????????????????????????????????????????????????????????????????????????????????????????????????????????????????????????????????????????????????????????????????????????????????????????????????????????????????????????????????????????????????????????????????????????????????????????????????????????????????????????????????????????????????????????????????????????????????????????????????????????????????????????????????????????????????????????????????????????????????????????????????????????????????????????????????????????????????????????????????????????????????????????????????????????????????????????????????????????????????????????????????????????????????????????????????????????????????????????????????????????????????????????????????????????????????????????????????????????????????????????????????????????????????????????????????????????????????????????????????????????????????????????????????????????????????????????????????????????????????????????????????????????????????????????????????????????????????????????????????????????????????????????????????????????????????TGTAGGTGAAGTGATGGCAATTGGGAGGAAATTCGAGGAAGCTTTCCAGAAGGCGTTGAGGATGGTTGATGAGAATTTTCCAGGATTTGACCCTTATATTGAGCGGGTAAGTATAACCTAATACCTCCCAATTGATCCATATCTATGATCACCATATTTTTTACAAATTTTAATTACTTAAATTGCCTTTCAAACAGTGGCCTTAAGGTAAAGAATATGTATTCCAAAATCAGTAAGAATGCTCTTTATAGCGATGTTATTCTTACAGGTTAATGACGCTGAACTAATGGAACCAACCGACAAAAGAATGTTCGTTATTGCCGCCGCCTTAAGGAGTGGGTACACCGTTGAAAAACTCTATGACCTAACCAAAATCGATAGATGGTTTTTGCAAAAAATGAAGCACATAATCGACTACTACTTGATGATGGAAACAATCGACCAGAATCATTTAACCAGTGATACTCTTCAAGAAGCTAAACAGTTCGGATTTTCTGATAAGCAAATCGCAACTGCAGTTAAAAGTACCGAATTGGCCATAAGAAAGAAACGTCAGGAATTCAACATTAGACCTTGCGTAAAGCAAATCGATACCGTTGCCGCWGAATGGCCTGCGACGACTAATTATTTATATCTGACATACAATGCTCTACAGCACGACTTAGATTTCTCTGAGCCTCATATTATGGTAATTGGATCAGGCGTGTATAGAATTGGAAGTTCGGTAGAATTTGATTGGTGTGCTGTTGGATGCCTCAGGGAGTTGAGACGTTTAGGCAAGAAAACCATCATGGTTAACTATAACCCCGAAACAGTTAGTACTG-------------------------------------------------------------------------------------------------CCTGCTCATGGACTCGAAAAAGACAATCGAAGTAAACGATAACATTTCCATGCCCTACATCGGTTACCAAATCCTGCTTATGGGCGGCACCATTTTGGGACCCGGCACCATATTCCTTATGTTGGTAGGCGCCTTCGTGGCGGCTTTCCAAATCGACAACTGGACCAGTTTCTACTACAATCTCTATCCTATTTTGTTCTTCATGTTGGTGTGCTTCACTTGCAAATCTAACATACAGGTAATTTGTTT------CAATTGTCA--TAAAGGCAAAAAACAAAATA-GTT--TTCCTTCTAGTTGATCGTCGCTCAAATTCTCTCCACCGGCTATGCTTTGATC
SSM544_BM_Eur45                       ?CACCCAGAAGTATATATTTTAATTTTACCAGGATTTGGAATAATTTCTCATATTATCTGTCAAGAAAGGGGGAAAAAAGAAACTTTTGGAATTTTAGGAATAATTTACGCAATAATAGCAATTGGTATTCTAGGTTTTATTGTTTGAGCTCATCATATATTTACAGTTGGTATAGATGTAGATACCCGAGCTTACTTTACTTCTGCCACAATAATTATTGCTATTCCCACAGGAATTAAAATTTTTAGTTGACTGGCTACCTACCATGGTATTAAAATCAAATATACCCCACATTCTTTATGAGCTTTAGGTTTTATTTTCCTATTTACAATAGGGGGATTAACTGGCGTAGTCTTAGCTAATTCTTCTATTGATATTATTTTACATGATACTTACTATGTAGTAGCTCATTTCCATTACGTATTATCTATAGGAGCAGTTTTTACTATTTTAGCAGGAATAATTCAATGATTCCCACTATTTACAGGATTAACCTTAAACTCTAATTATTTAAAAATTCAATTTTTTACTATATTTATTGGTGTAAACTTAACTTTTTTTCCCCAACATTTCTTAGGATTAAGAGGAATACCCCGACGATACTCTGATTATCCAGATGCATACCTATTATGAAATTCTATATCTTCTATTGGCAGACTAATTTCTCTTTCTAGGATTTTTTATTTTATTTTTATTATATGAGAAACTTTAACACTTAAACGGCACAATTTATCTTCTTTTAATCTTTCCTACATCTTAG?ATGAATACAATTT?TCCCTCC?????????????????????????????????????????????????????-??????---------------------????-?????----????---???-???---????????-?????????-?????------------???????????????????????????????????????????-??-------------?????---------------------------???????--?????--???????????????????????????-????????-??-------????????????????--------------??????????????????????????????????????????---????---------??????????????????????????-----------??????-------?????-????????-------??------------------------------------------------------?????????-???????-?????????????????????????????????????????????---???????---------------------????---????????-???????-------???????-???????????????--???--??-----?????????--?????????????????????-???---???????????????-?????----???-??????--------------------???????????-?????????????????????????????-----------????????????????????????????------????-???????????????????????????????????-??????---?????????????----?-???????????????????????G-GCAGGCA----------------GGCAGG-------------------------------CAGGC--------CGACCGACCGACGACTGATCCGTTGGATTTT----------------------TCGTCGTCG----TCT---TCG---TCGCC------------------GCCGCCGCCG---CCGCCGTTGTTCGATGGT-------TATTT-AAAGA-TTTACGCCCG------CCGTTTCGGAGA---TA-GACGTTCG-----------------AACCGT-AATAAGAACGT----CCCTCGAACGTATGTTTGTGTTTTTTACACACCAGTAAAAAGTAAAGGCGTTCTTTCGGCG-----GCCTTCATTTACGAACATTG--GCACCTCACGTTTGTTTAC--GAGAAAAAGGTGCGCAAAAAAGTTCGTT--CACGAGGCGCGAATGTCGAAGCAAAAAGAACGCTTTTA--TAAATAATGGTCCAT-----------ACACACACGTAAACTTAATTCGACGTTAAATTCTTCCTTTTTATAATAAK----------------------------------------------AAAAAAAGGAGGAGATGCCGTCGAGAGTTAATAG-AAAAAGATTACCCTAAACGGTGGATCACTTGGCTCGTGGGTCGATGAAGAACGC---AGCTATGTAGGTGAAGTGATGGCAATTGGGAGGAAATTCGAGGAAGCTTTCCAGAAGGCGTTGAGGATGGTTGATGAGAATTTTCCAGGATTTGACCCTTATATTGAGCGGGTAAGTATAACCTAATACCTCCCAATTGATCCATATCTATGATCACCATATTTTTTACAAATTTTAATTACTTAAATTGCCTTTCAAACAGTGGCCTTAAGGTAAAGAATATGTATTCCAAAATCAGTAAGAATGCTCTTTATAGCGATGTTATTCTTACAGGTTAATGACGCTGAACTAATGGAACCAACCGACAAAAGAATGTTCGTTATTGCCGCCGCCTTAAGGAGTGGGTACACCGTTGAAAAACTCTATGACCTAACCAAAATCGATAGATGGTTTTTGCAAAAAATGAAGCACATAATCGACTACTACTTGATGATGGAAACAATCGACCAGAATCATTTAACCAGTGATACTCTTCAAGAAGCTAAACAGTTCGGATTTTCTGATAAGCAAATCGCAACTGCAGTTAAAAGTACCGAATTGGCCATAAGAAAGAAACGTCAGGAATTCAACATTAGACCTTGGGTAAAGCAAATCGATACCGTTGCCGCAGAATGGCCTGCGACGACTAATTATTTATATCTGACATACAATGCTCTACAGCACGACTTAGATTTCTCTGAGCCTCATATTATGGTAATTGGATCAGGCGTGTATAGAATTGGAAGTTCGGTAGAATTTGATTGGTGTGCTGTTGGATGCCTCAGGGAGTTGAGACGTTTAGGCAAGAAAACCATCATGGTTAACTATAACCCCGAAACAGTTAGTACTGATTATGACATGTCTGATCGACTGTATTTCGAAGAAATATCTTTTGAAGTCGTTATGGATATTTACAACTTAGAAAATCCTGAAGGAATTATTTTG??CCTGCTCATGGACTCGAAAAAGACAATCGAAGTAAACGATAACATTTCCATGCCCTACATCGGTTACCAAATCCTGCTTATGGGCGGCACCATTTTGGGACCCGGCACCATATTCCTTATGTTGGTAGGCGCCTTCGTGGCGGCTTTCCAAATCGACAACTGGACCAGTTTCTACTACAATCTCTATCCTATTTTGTTCTTCATGTTGGTGTGCTTCACTTGCAAATCTAACATACAGGTAATTTGTTT------CAATTGTCA--TAAAGGCAAAAAACAAAATA-GTT--TTCCTTCTAGTTGATCGTCGCTCAAATTCTCTCCACCGGCTATGCTTTGATC
SSM545_BM_Eur40                       ?CACCCTGAAGTATATATCTTAATTCTTCCTGGATTTGGAATAATCTCTCATATTATCTGCCAAGAAAGCGGAAAAAGGGAAACTTTTGGAATTTTAGGTATAATTTATGCTATACTAGCTATCGGAATTTTAGGATTTATCGTTTGAGCACACCATATATTTACAGTAGGTATAGATGTAGACACACGAGCATATTTCACTTCAGCAACTATAATTATTGCAATTCCTACAGGAATTAAAATTTTTAGATGATTAGCAACCTATCATGGTGTAAAAATTAAGGATACTCCTTCATCATTATGATCCTTAGGATTCATTTTTCTATTTACTATAGGTGGATTAACAGGAGTAGTCTTAGCCAACTCTTCTATTGATATTATCCTTCACGATACTTACTATGTGGTTGCTCATTTCCATTATGTTCTTTCTATAGGGGCAGTTTTCACCATCCTAGCAGGCCTGATCCAATGATTTCCTCTTTTTACAGGATTAACCCTAAACCCTAAATATTTGAAAATTCAATTTCTAACTATATTTATTGGTGTAAATTTAACTTTTTTCCCACAGCACTTTCTAGGTTTAAGAGGGATACCTCGTCGATACTCAGATTACCCTGATTCATATATACT?TGAA?CAGAGTTTCTTCC?TCGGTAGAT???????????????????????????????????????????????????????????????????????????????????????????????????????????????????????????????????????????????????????????????????????T?CGTAGTTG-TCGTTTATGA---AA--------ACG-TACG------------GA---ACG-AAC---GAACCGAG-TACACGTTT-GGA----------------TCACAAATATCGAACTAAGTTGTCATTTTCATTCGATGAAT-TC-------------CGACGATGATTA--TGTGTCGTGTCGCTTAGTCGTTGTT--AAAAA--CGACGATGGACTCGACGAATTAAGACG-AACTA---------------GTCGTGGTCTAC--GAG---AATTGCCTCCTCAACTAATTGTTGTCTGCAAATTTCAA--TCTCGTTTGA-------------CTTTTTCGACTAATACTGTTGTTAGTCTA-----------TCGTGT-------CGTCG-TCCGTCGT-------TG-AAACGTATTAGGTG--------------ACATCACGTC----ATCGTCGTGATTTCGAATGA-TAATTAG-AATGACAGCGGTTAACGAGAAAGTGTGCGTAA--TCGCTGGTCGT---GTTGATGTCGATCGTCGAACGACGTTTCGAAA---TCGCTTGA-CCGACGA-------ATGATAATTCGCTCGCTTCCGTT--TCC--GT------CGTTAATA--AATATTGTGAATTGCACTACG-AAAA-ACTGGTAGTCCGAAGT-TTTTC----GCG-TTTCCGCCGTTTTTTAAAAAACGAGTTAGAAACGCGA-ATTTCCGAAACC--GAGATCGAGCTG-CC----------GAAGGTTTCTTTGGATTTTGTTTTTACGA------TCTC-TTG-------GCGGGTACCTAGATATCGAGACGTG-TTCGAAATTATTTGCCTCCGCGCTTTA-GTTTCGAACTGCCGAAAATCTAAG-GACGACAGATCGGCAACTAA--TGGCAGATAGGTCG---ACCGA------------CCGATAGAC--------TGATTGACTGACGGACGATCG-T------------------------------TCGTCGTCA----TCG---TCG---CCGCT------------------GTCATAGTCG---CCGTCGTCGTTCGATGGTATATAC---TTT-AAGGA-TTTTCGCCCGCTACCACCGTTTCGGAGA---TACGACGTTC---------------------CGC-ATCGAGAACGT----CCTCCGGACGCCAGTTTGTGTTTTTCACGCACCTA-GAAAAATAAAGGCGCTCTTCCGATG-----CCCTTCATTTACGAACATTA--ACACCCCACGTTTGTTTAC--GAGAAGGTGT--ATATATAATGGTCGTT--CGCAAGGTACATGCGTCGGA--AAAAAGCGCGCTTTTATTTAAATAATAGCCAAT-----------ATGTATATACTTGACG??????????????????????????????????----------------------------------------------?????????????????????????????????????????????????????????????????????????????????????????????????TGTAGGTGAGGTGATGGCCATAGGAAGGAAATTCGAGGAAGCTTTCCAGAAGGCGTTAAGAATGGTTGATGAAAATTTTCCTGGATTTGACCCCTATACTCAACAGGTACGTTT--------------TAAGCGGTCCCTATCCATCGTTAC----TCTTTTATAAA------------------ACTTCCAAGTAAAGGCTTAATGATATTAAATACCTA-----------------------------------CCATACTTGCAGGTCAACGATGCTGAATTAATGGAACCAACTGACAAAAGAATGTTTGTTATTGCCGCCGCCTTAAGGAAAGGGTACACCGTTGAAAAACTCTATGACCTAACCAAAATCGAYAGATGGTTTTTGCAGAAAATGAAGCACATMATCGACTATTACTCYATGATGGAAACCATCGACCATAATCATTTAACCAKTGATACTCTTCAACAAGCTAAACAATTCGGATTTTCTGATAAGCAAATYGCGACTGCAGTTAAAAGTACCGAATTGGCCATTAGRAAAAAACGTGAGGAATTCAACATTAAGCCATGCGTAAAGCAAATCGATACTGTTGCAGCAGAATGGCCCGCAACGACTAATTATTTATTTCTGACATATAATGCTCTACAGCACGACTTAGATTTTTCAGAACCTCATATTATGGTAATCGGATCAGGCGTGTATAGAATCGGAAGTTCGGTAGAATTTGATTGGTGTGCTGTGGGATGTCTCAGAGAGTTGAGACGCCTAGGAAAGAAAACCATCATGGTTAATTACAATCCCGAAACAGTTAGTACCGATTATGACATTTCTGATCGACTGTATTTCGAAGAAATATCATTTGAAGTTGTTATGGATATTTACAATTTAGAAAATCCTGAAGGAATTATTTTGTCCCTGCTCATGGACTCCAAAAAGACGATTGAAGTAAACGACAACATCTCCATGCCCTATATCGGTTACCAAATTCTGCTTATGGGCGGCACTATTCTGGGACCAGGCACCATATTCCTTATGTTGGTTGGTGCTTTCGTGGCCGCTTTCCAAATCGACAACTGGACCAGCTTCTACTACAACCTCTATCCCATTTTGTTCTTCATGTTGGTATGCTTCGCGTGCAAATCTAACATACAGGTAATTTCTTT------CGACTGTTA--TAAA-CCAAAAAGCATAACAAGTT--TTCTTCC-AGCTAATCGTCGCTCAAATTCTCTCCACCGGCTACGCTTTGATC
SSM546_BM_Eur41                       GCACCCTGAAGTATACATCTTAATTCTTC?TGGATTTGGAATAATCTCTCATATTATCTGCCAAGAAAGCGGAAAAAGGGAAACTTTTGGAATTTTAGGTATAATTTATGCTATACTAGCTATCGGAATCTTAGGATTTATCGTTTGAGCACACCATATATTTACAGTAGGTATAGATGTAGACACACGAGCATATTTCACTTCAGCAACTATAATTATTGCAATTCCTACAGGAATTAAAATTTTTAGATGATTAGCAACCTATCATGGTGTAAAAATTAAGGATACTCCTTCATCATTATGATCCTTAGGATTCATTTTTCTATTTACTATAGGAGGATTAACAGGAGTAGTCTTAGCCAACTCTTCTATTGATATTATCCTTCACGATACTTACTATGTGGTTGCTCATTTCCATTATGTTCTTTCTATAGGGGCAGTTTTCACCATCCTAGCAGGCCTGATCCAATGATTTCCTCTTTTTACAGGATTAACCCTAAACCCTAAATATTTGAAAATTCAATTTCTAACTATATTTATTGGTGTAAATTTAACTTTTTTCCCACAGCACTTTCTAGGTTTAAGAGGGATACCTCGTCGATACTCAGATTACCCTGATTCATATATACTCTGAAACAGAGTTTCTTCCATCGGTAGATTAATCTCACTTTCTAGAATCTTCCATTTTATTTTTGTAATTTGGGAAGCCTTTTGTTCAAAACGAGCTAATTTATCACCTTTAAGCCTAGCTCCTCCTTAGA?????????????????????????????????????????????????????????????????TTCGTAGTTG-TCGTTTATG----AA--------ASG-TACG------------GA---ACG-AAC---GAACCGAG-TACACGTTT-GGA----------------TCACAAATATCGAACTAAGTTGTCATTTTCATTCGATGAAA-TC-------------CGACGATGATTA--TGTGTCGTGTCGCTTAGTCGTTGTT--AAAAA--CGACGATGGACTCGACGAATTAAGACG-AACTA---------------GTCGTGGTCTAC--GAG---AATTGCCTCCTCAACTAATTGTTGTCTGCAAATTTCAA--TCTCGTTTGA-------------CTTTTTCGACTAATACTGTTGTTAGTCTA-----------TCGTGT-------CGTCG-TCCGTCGT-------TG-AAACGTATTAGGTG--------------ACATCACGTC----ATCGTCGTGATTTCGAATGA-TAATTAG-AATGACAGCGGTTAACGAGAAAGTGTGCGTAA--TCGCTGGTCGT---GTTGATGTCGATCGTCGAACGACGTTTCGAAA---TCGCTTGA-CCGACGA-------ATGATAATTCGCTCGCTTCCGTT--TCC--GT------CGTTAATA--AATATTGTGAATTGCACTACG-AAAA-ACTGGTAGTCCGAAGT-TTTTC----GCG-TTTCCGCCGTTTTTTAAAAAACGAGTTAGAAACGCGA-ATTTCCGAAACC--GAGATCGAGCTG-CC----------GAAGGTTTCTTTGGATTTTGTTTTTACGA------TCTC-TTG-------GCGGGTACCTAGATATCGAGACGTG-TTCGAAATTATTTGCCTCCGCGCTTTA-GTTTCGAACTGCCGAAAATCTAAG-GACGACAGATCGGCAACTAA--TGGCAGATAGGTCG---ACCGA------------CCGATAGAC--------TGATTGACTGACGGACGATCG-T------------------------------TCGTCGTCA----TCG---TCG---CCGCT------------------GTCATAGTCG---CCGTCGTCGTTCGATGGTATATAC---TTT-AAGGA-TTTTCGCCCGCTACCACCGTTTCGGAGA---TACGACGTTC---------------------CGC-ATCGAGAACGT----CCTCCGGACGCCAGTTTGTGTTTTTCACGCACCTA-GAAAAATAAAGGCGCTCTTCCGATG-----CCCTTCATTTACGAACATTA--ACACCCCACGTTTGTTTAC--GAGAAGGTGT--ATATATAATGGTCGTT--CGCAAGGTACATGCGTCGGA--AAAACGCGCGCTTTTATTTAAATAATAGCCAAT-----------ATGTATATACTTGACGTTACGATTTTCCTTTTTATAACTAATAGAAAAGG----------------------------------------------GGAGGTCTCGTCTAAAG????????????????????????????????????????????????????????????????????------------TGTAGGTGAGGTGATGGCCATAGGAAGGAAATTCGAGGAAGCTTTCCAGAAGGCGTTAAGAATGGTTGATGAAAATTTTCCTGGATTTGACCCCTATACTCAACAGGTACGTTT--------------TAAGCGGTCCCTATCCATCGTTAC----TCTTTTATAAA------------------ACTTCCAAGTAAAGGCTTAATGATATTAAATACCTA-----------------------------------CCATACTTRCAGGTCAACGATGCTGAATTAATGGAACCAACTGACAAAAGAATGTTTGTTATTGCCGCCGCCTTAAGGAAAGGGTACACCGTTGAAAAACTCTATGACCTAACCAAAATCGATAGATGGTTTTTGCAGAAAATGAAGCACATAATCGACTATTACTCYATGATGGAAACCATCGACCATAATCATTTAACCAKTGATACTCTTCAACAAGCTAAACAATTCGGATTTTCTGATAAGCAAATTGCGACTGCAGTTAAAAGTACCGAATTGGCCATTAGAAAAAAACGTGAGGAATTCAACATTAAGCCATGCGTAAAGCAAATCGATACTGTTGCAGCAGAATGGCCCGCAACGACTAATTATTTATTTCTGACATATAATGCTCTACAGCACGACTTAGATTTTTCAGAACCTCATATTATGGTAATCGGATCAGGCGTGTATAGAATCGGAAGTTCGGTAGAATTTGATTGGTGTGCTGTGGGATGTCTCAGAGAGTTGAGACGCCTAGGAAAGAAAACCATCATGGTTAATTACAATCCCGAAACAGTTAGTACCGATTATGACATTTCTGATCGACTGTATTTCGAAGAAATATCATTTGAAGTTGTTATGGATATTTACAATTTAGAAAATCCTGAAGGAATTATTTTGTC????????????????????????????????????????????????????????????????????????????????????????????????????????????????????????????????????????????????????????????????????????????????????????????????????????????????????????????????????????????????????????????????????????????????????????????????????????????????????????????????????????????????????????
SSM547_BM_none                        ????????????????????????????????????????????????????????????????????????????????????????????????????????????????????????????????????????????????????????????????????????????????????????????????????????????????????????????????????????????????????????????????????????????????????????????????????????????????????????????????????????????????????????????????????????????????????????????????????????????????????????????????????????????????????????????????????????????????????????????????????????????????????????????????????????????????????????????????????????????????????????????????????????????????????????????????????????????????????????????????????????????????????????????????????????????????????????????????????????????????????????????????????????????????????????????????????????????????????????????????????????????????????????????????????-????????-----??--------???-????-?????----????---???-???---????????-?????????-???----------------?????????????????????????????????????????-??-------------????????????--????????????------???????--?????--???????????????????????????-????????-??-------???TCGTGGTCTAC--GAGAATTGCCT---CCTCAACTAATTGTTGTCTGCAAATTTCAA--TCTCGTTTGA-------------CTTTTTCGACTAATACTGTTGTTAGTCTA-----------TCGTGT-------CGTCG-TCCGTCGT-------TG-AAACGTATTAGGTG--------------ACATCACGTC----ATCGTCGTGATTTCGAATGA-TAATTAG-AATGACAGCGGTTAACGAGAAAGTGTGCGTAA--TCGCTGGTCGT---GTTGATGTCGATCGTCGAACGACGTTTCGAAA---TCGCTTGA-CCGACGA-------ATGATAATTCGCTCGCTTCCGTT--TCC--GT------CGTTAATA--AATATTGTGAATTGCACTACG-AAAA-ACTGGTAGTCCGAAGT-TTTTC----GCG-TTTCCGCCGTTTTTTAAAAAACGAGTTAGAAACGCGA-ATTTCCGAAACC--GAGATCGAGCTGCC-----------GAAGGTTTCTTTGGATTTTGTTTTTACGA------TCTC-TKG-------GCGGGTACCTAGATATCGAGACGTG-TTCGAAATTATTTGCCTCCGCGCTTTA-GTTTCGAACTGCCGAARATCTAAG-GACGACAGATCGGCAACTAA--TGGCAGATAGGTCG---ACCGA------------CCGATAGAC--------TGATTGACTGACGGACGATCG-T------------------------------TCGTCGTCA----TCG---TCG---CCGCT------------------GTCATAGTCG---CCGTCGTCGTTCGATGGTATATA---CTTT-AAGGA-TTTTCGCCCGCTACCACCGTTTCGGAGA---TACGACGTTC---------------------CGC-ATCGAGAACGT----CCTCCGGMCGCCAGTTTGTGTTTTTCACGCACCTA-GAAAAATAAAGGCGCTCTTCCKCAK-----CCCTTCATTTWCGAAMMCTA--ACCCCCCACGTTT??????--?????????----???????????????--????????????????????--????????????????--???????????????-----------??????????????????????????????????????????????????----------------------------------------------?????????????????????????????????????????????????????????????????????????????????????????????????TGTAGGTGAGGTGATGGCCATAGGAAGGAAATTCGAGGAAGCTTTCCAGAAGGCGTTACGAATGGTTGATGAAAATTTTCCTGGATTTGACCCCTATACTCAACAGGTACGTTT--------------TAAGCGGTCCCTATCCATCGTTAC----TCTTTTATAAA------------------ACTTCCAAGTAAAGGCTTAATGATATTAAATACCTA-----------------------------------CCATACTTGCAGGTCAACGATGCTGAATTAATGGAACCAACTGACAAAAGAATGTTTGTTATTGCCGCCGCCTTAAGGAAAGGGTACACCGTTGAAAAACTCTATGACCTAACCAAAATCGACAGATGGTTTTTGCAGAAAATGAAGCACATCATCGACTATTACTCTATGATGGAAACCATCGACCATAATCATTTAACCAKTGATACTCTTCAACAAGCTAAACAATTCGGATTTTCTGATAAGCAAATYGCGACTGCAGTTAAAAGTACCGAATTGGCCATTAGRAAAAAACGTGAGGAATTCAACATTAAGCCATGCGTAAAGCAAATCGATACTGTTGCAGCAGAATGGCCCGCAACGACTAATTATTTATTTCTGACATATAATGCTCTACAGCACGACTTAGATTTTTCAGAACCTCATRTTATGGTAATCGGATCAGGCGTGTATAGAATCGGAAGTTCGGTAGAATTTGATTGGTGTGCTGTGGGATGTCTCAGAGAGTTGAGACGCCTAGGAAAGAAAACCATCATGGTTAATTACAATCCCGAAACAGTTAGTACCGATTATGACATTTCTGATCGACTGTATTTCGAAGAAATATCATTTGAAGTTGTTATGGATATTTACAATTTAGAAAATCCTGAAGGAATTATTTTGTCCCTGCTCATGGACTCCAAAAAGACGATTGAAGTAAACGACAACATCTCCATGCCCTACATCGGTTACCAAATTCTGCTTATGGGAGGCACTATTCTGGGACCTGGCACCATATTCCTTATGTTGGTTGGTGCTTTCGTGGCCGCTTTCCAAATCGACAACTGGACCAGCTTCTACTACAACCTCTATCCCATTTTGTTCTTCATGTTGGTATGCTTCGC-TGCAAATCTAACATACAGGTAATTTCTTT------CGWCTGTTA--TAAA-CCAAAAAGCATAACAAGTT--TTCTTCC-AGCTAATCGTCGCTCAAATTCTCTCCACCGGCTACGCTTTGATC
SSM548_StCk_none                      ???????????????????????????????????????????????????????????????????????????????????????????????????????????????????????????????????????????????????????????????????????????????????????????????????????????????????????????????????????????????????????????????????????????????????????????????????????????????????????????????????????????????????????????????????????????????????????????????????????????????????????????????????????????????????????????????????????????????????????????????????????????????????????????????????????????????????????????????????????????????????????????????????????????????????????????????????????????????????????????????????????????????????????????????????????????????????????????????????????????????????????????????????????????????????????????????????????????????????????????????????????????????????????????TTGTCGTCG-TCGTTTTATA---AA--------ATA-AACG-TACGA----ACGA---ACG-AAC---GAACCGTG-TACACGCTT-GTA----------------TCAAAAATGTCGAACTAAGTTGTCATTTTCATTCGATGAAA-TC-------------CGACGATGGTTA--TGTGTCGTGTCGCTTAGTCGTTGTT--AAAAA--CGACGATGGACTCGACGAATTAAGACG-AACTAGTA-TA-------TCGTCGKGGTCTAC--GAGGAAAATTG---CCTCAACTAATTGTTGTCCGCAAATTTCAA--TCTCGTTTGA-------------CTTTTTCGACGAATATTGTTGTTGGTCTA-----------TCGTGTCGTCGTCCGTCG-TCCGTCGT-------TG-AAACGTATTAGGTG--------------ACCCCACGTT----ATCGTCGTGATTTCGAGTGA-TAATTAG-AATGACAGCGGTTAACGAGAAAGTGTGCGTAA--TCGCTGGTCGC---GTTGATGTCGATCGTCGAACGACGTTTCGAAA---TCGCTTGA-CCGACGA-------ATGATAATTCGCACGCTTCCGTT--GCC--GT------CGTAAATA--AATATTGTGAATTGCACTACG-AAAA-ACTGGTAGTTCGAAGT-TTTTC----GCG-TTTCCGCCGTTTTTTGAAAAACGAGTTAGAAACGCGA-ATTTTCGAAACC--GAGATCGAACTGCCC----------GAAGGTTTCTTGGGATTTTGTTTATACGA------TCTC-TTG-------GCGGGTACCTAGATATCGAGACGTG-TTCGAA---ATTTGCCTCCGCGCTATA-GTTTCGAACTGCCGAAAATCTAAG-GACGACAGATCGGCAACTAA--TGGCAGATTGGTCG---ACCGA------------CCGATAGAC--------TGATTGACTGACGGACGATCG-T---------------------TCGTCGTCGTCGTCGTCA----TCG---TCG---CCGCT------------------GACATAGTCG---CCGTCGTCGTTCGATGGTATATAC---TTG-AAGGA-TTTTCGCCCGCTACCACCGTTTCGGAGA---TACGACGTTC---------------------CGC-ATCGAGAACGT----CCTCCGGACTCCAGTTTGTGTTTTTCACGCACCTA-GAAAAATAAAGGCGCTCTTCCGATG-----GCCTTCATTTACGAACATTT--ACACCCCACGTTTGTTTAC--GAGAAGGTG----TCGATAATGGTCGTT--CGCAAGGCACATGCGTCGGA--AAAAAGTGCGCTTTTA--TAAATAATAGCCAAT-----------ATGTATATACTGGACGTTWCGATCTTCCTTTTTATAACGAATAAAAAAGG----------------------------------------------GAAGGTCTCGTCTAAAGTTGTAAAAAAGATTACC????????????????????????????????????????????????---------------TGTAGGTGAGGTGATGGCCATAGGAAGGAAATTCGAGGAAGCTTTCCAGAAGGCGTTAAGAATGGTTGATGAAAATTTTCCTGGATTTGACCCCTATATTCAACAGGTACGT------------------------------------------------------A------------------ACTTCCAAGTAAAGGCTTAATGATATTAAATACCTA-----------------------------------CCATTCTTGCAGGTCAACGATGCTGAATTAATGGAACCAACTGACAAAAGAATGTTTGTTATTGCCGCCGCCTTAAGGAAAGGGTACACCGTTGAAAAACTCTATGACCTAACCAAAATCGACAGGTGGTTTTTGCAGAAAATGAAGCACATAATCGACTATTACTCCATGATGGAAACCATCGACCATAATCATTTAACCAGTGATACTCTTCAACAAGCTAAACAATTCGGATTTTCTGATAAGCAAATCGCGACTGCAGTTAAAAGTACCGAATTGGCCATTAGAAAAAAACGTGAGGAATTCAACATTAAGCCATGCGTAAAGCAAATCGATACTGTTGCAGCAGAATGGCCCGCAACGACTAATTATTTATTTCTGACATATAATGCTCTACAGCACGACTTAGAGTTTTCAGAACCTCATATTATGGTAATCGGATCAGGCGTGTATAGGATCGGAAGTTCGGTAGAATTTGATTGGTGTGCTGTAGGATGTCTCAGGGAGTTGAGACGTCTAGGAAAGAAAACCATCATGGTTAATTACAATCCCGAAACAGTTAGTACCGACTATGACATTTCTGATCGGCTGTATTTCGAAGAAATATCATTTGAAGTTGTTATGGATATTTACAATTTAGAAAATCCTGAAGGAATTATTTTGTCCCTGCTCATGGACTCCAAAAAGACGATTGAAGTAAACGACAACATMTCCATGCCCTACATCGGTTACCAAATTCTGCTTATGGGCGGCACTATTCTGGGACCTGGCACCATATTCCTTATGTTGGTTGGTGCTTTCGTGGCCGCTTTCCAAATCGACAACTGGACCAGCTTCTACTACAACCTCTATCCCATTTTGTTCTTCATGTTGGTATGCTTCGCGTGCAAATCTAACATACAGGTAATTTCTTT------TGACTGTTA--TAAA-CCAAAAAGCATAMCAAGTT--TTCTTCC-AGCTAATCGTCGCTCAAATTCTCTCCACCGGCTAYGCTTTGATC
SSM549_StCk_none                      ????????????????????????????????????????????????????????????????????????????????????????????????????????????????????????????????????????????????????????????????????????????????????????????????????????????????????????????????????????????????????????????????????????????????????????????????????????????????????????????????????????????????????????????????????????????????????????????????????????????????????????????????????????????????????????????????????????????????????????????????????????????????????????????????????????????????????????????????????????????????????????????????????????????????????????????????????????????????????????????????????????????????????????????????????????????????????????????????????????????????????????????????????????????????????????????????????????????????????????????????????????????????????????????????????-????????-----??--------???-????-?????----????---???-???---????????-?????????-???----------------?????????????????????????????????????????-??-------------????????????--????????????------???????--?????--???????????????????????????-????????-??-------??????????????--???????????---??????????????????????????????--??TCGKTTGA-------------CTTTTTCGACGAATATTGTTGTTGGTCTA-----------TSGCGT-------CGTCG-TCCGTCGT-------TG-AAACGTATTAGGTG--------------ACCCCACGTC----ATCGTCGTGATTTCGAGTGA-TAATTAG-AATGACAGCGGTTAACGAGAAAGTGTGCGTAA--TCGCTGGTCGC---GTTGATGTCGATCGTCGAACGACGTTTCGACA---TCGCTTGA-CCGACGA-------ATGATAATTCGCTCGCTTCCGTT--GCC--GT------CGTAAATA--AATATTGTGARTTGCACTACG-AAAA-ACTGGTAGTTCGAAGT-TTTTC----GCG-TTTCCGCCGTTTTTTGAAAAACGAGTTAGAAACGCGA-ATTTTCGAAACC--GAGATCGAACTGCCC----------GAAGGTTTCTTGGGATTTTGTTTATACGA------TCTC-TTG-------GCGGGTACCTAGATATCGAGACGTG-TTCGAA---ATTTGCCTCCGCGCTATA-GTTTCGAACTGCCGAAAATCTAAG-GACGACAGATCGGCAACTAA--TGGCAGATTGGTCG---ACCGA------------CCGATAGAC--------TGATTGACTGACGGACGATCG-T---------------------TCGTCGTCGTCGTCGTCA----TCG---TCG---CCGCT------------------GACATAGTCG---CCGTCGTCGTTCGATGGTATATA---CTTG-AAGGA-TTTTCGCCCGCTCCCACCGTTTCGGAGA---TACGACGTTC---------------------CGC-ATCGAGACCGT----CCTCCGGACTCCAGTTTGTGTYTTTCACGCACCTA-GAAAAATAAAGGCGCTCTTCCGATG-----GCCTTCATTTACGAACATTT--CCACCCCACGTTTGTTTAC--GAGAAGGTG----TCGATAATGGTCGYT--CGCAASGCACRTGCGTCGGA--AAAAAGTGCGCTTTTA--TAAATAA????????-----------??????????????????????????????????????????????????----------------------------------------------??????????????????????????????????????????????????????????????????????????????????????????????????????????????????????????????????????????????????????????????????????????????????????????????????????????????????????????????????????????????????????????????????????????????????????????????????????????????????????????????????????????????????????????????????????????????????????????????????????????????????????????????????????????????????????????????????????????????????????????????????????????????????????????????????????????????????????????????????????????????????????????????????????????????????????????????????????????????????????????????????????????????????????????????????????????????????????????????????????????????????????????????????????????????????????????????????????????????????????????????????????????????????????????????????????????????????????????????????????????????????????????????????????????????????????????????????????????????????????????????????????????????????????????????????????????????????????????CCTGCTCATGGACTCCAAAAAGACGATTGAAGTAAACGACAACATATCCATGCCCTACATCGGTTACCAAATTCTGCTTATGGGCGGCACTATTCTGGGACCTGGCACCATATTCCTTATGTTGGTTGGTGCTTTCGTGGCCGCTTTCCAAATCGACAACTGGACCAGCTTCTACTACAACCTCTATCCCATTTTGTTCTTCATGTTGGTATGCTTCGCGTGCAAATCTAACATACAGGTAATTTCTTT------TGACTGTTA--TAAA-CCAAAAAGCATACCAAGTT--TTCTTCC-AGCTAATCGTCGCTCAAATTCTCTCCACCGGCTACGCTTTGATC
SSM551_LG                             ??????????????????????????????????????????????????????????????????????????????????????????????????????????????????????????????????????????????????????????????????????????????????????????????????????????????????????????????????????????????????????????????????????????????????????????????????????????????????????????????????????????????????????????????????????????????????????????????????????????????????????????????????????????????????????????????????????????????????????????????????????????????????????????????????????????????????????????????????????????????????????????????????????????????????????????????????????????????????????????????????????????????????????????????????????????????????????????????????????????????????????????????????????????????????????????????????????????????????????????????????????????????????????????????????TG-TCGTTC---------------------TACG-ATTG-----ACGT---ACG-TAC---GAACGAAG-TACACGTTT-GTAAA--------------ACATAAAAATCGAACTAAGTAGTCCTTTAAAATCTCGTTAA-TT-------------TGATT---------CGAA--------------AGAGAGA--GAGAG--ATACGAAAATATCGCTTAAGTACAACT-ACTTCGAA-GA----------CCGCTGCACGAAA--------------AGACGACGAATCGATAGCCTATAGTTTCGTCTCGTCGTTTGT---GTGA------------TCGTCGTCGTCGATGTTAGGCGA-----------TAGTAT-------AATTT-TATATCTT-------TC------------------------------------------------------GATACTTAA-TGAGAAC-GAGGACAACGGTTGACGAGAAATCTTGCGTAATTTTGTCCGTCGC---GTTGAGG---------------------AAAA---ACGCTCGA-TAGACTA-------ATATTAA-TCGCTTGCTTCCGTT--ACC--GT-----CCACGAGAA--TATATCGTAAAAAGCACGACG-AAA---ACATTCGTTTGAAGG-TTTTTCGCGTTG-TTTCTA--------------------TAAAAACGCGA-TTTTCCGAAAACGAGAGATCGATCTGCCC-----------AAAGAGTTTTGGGATTTTGTTTATACGA------TCTC-TTGGTGTCGCGCGGGTACCTAGATATCGAGGCGCG-TTCTCG---AAATATCTAAGCG----A-TTTTCGAGCCCCCGAATATCTAAG-AATTATC----------------GGCAGGCAGG-------------------------------C--------CGACCGACCGACGACTGAT-CGTTGGATTTT----------------------TCGTCGTCG----------T---------------------------------CGCCG---CCGCCGTTGTTCGATGGT-------TATTT-AAAGA-TTTGCGCCCG------CCGTTTCGGAGA---TA-GACGTTCA-----------------AATCAT-AATAAGAACGT----CCCTCGAACG-TTGTTTGTGTTTTTTACACACCAGTAAAAAGTAAAGGCGTTCTTTCGGCG-----GCCTTCATTTACGAACATTG--ACACCTCACGTTTGTTTAC--GAGAAAAAGGTGCGCAACAAAGTTCGTT--CACGAGGCGCTAACGCCGAAGCAAAAAGAACGCTTTTA--TAAATAATGGTCAAT-----------ATACACACGTAAACTTAATTCGACGTTAAATTCTTCCTTTTTATAATAAT----------------------------------------------AAAAAAAGGAGGAGATCTCGTCGAGAGTTAATAGAAAAAAG??????????????????????-?????????????????????????---????????????????????????????????????????????????????????????TTGAGGATGGTTGATGAAAATTTTCCCGGATTCGACCCTTATATTGAGCGGGTAAGTTGAACCTAATACCTCCCAATTGATCCATATCTATGATCACCATATTTTTTACAAATTTTAATTACTTAAATTGCCTTTCAAACAGTGGCCTTAAGGTAAAGAATATGTATTCCAAAATCAATAAGAATGCTTTTTATAGCGATGTTATTCTTACAGGTTAATGACGCTGAACTAATGGAACCAACCGACAAAAGAATGTTCGTTATTGCCGCCGCCTTAAGGAGTGGATACACCGTTGAAAAACTCTATGACCTAACCAAAATCGMTAGATGGTTTTTGCAGAAAATGAAGCACATAATCGACTACTACTTGATGATGGAAACAATCGACCAGAATCATTTAACCAGTGATACTCTTCAAGAAGCTAAACAGTTCGGATTTTCTGATAAGCAAATCGCAACTGCAGTTAAAAGTACCGAATTGGCCATAAGAAAGAAACGTCAGGAATTCAACATTAGACCTTGCGTAAAGCAAATCGATACCGTTGCCGCAKAATGGCCTGCGACGACTAATTATTTATATCTGACMTACAATGCTCTACAGCACGACTTAGATTTCTCTGAGCCTCATATTATGGTAATTGGATCAGGCGTGTATAGAATTGGAAGTTC?GTAGAATTTGATTGGTGTGCTGTTGGATGCCTCAGGGAGTTGAGACGTTTA?GCAAGAAAACCATCATGGTTMACTATAACCCCGAAACAGTTAGTACTGATTATGACATGTCTGATCGACTGTATTTCGAAGAAATATCTTTTGAAGTCGTTATGGATATTTACAACTTAGAAAAT????????????????????CCTGCTCATGGACTCGAAAAAGACGATCGAAGTAAACGATAACATTTCCATGCCCTACATCGGTTACCAAATCCTGCTTATGGGAGGCACCATTTTGGGACCCGGCACCATATTCCTTATGTTGGTAGGCGCCTTCGTGGCGGCTTTCCAAATAGACAACTGGACCAGTTTCTACTACAATCTCTATCCTATTTTGTTCTTCATGTTGGTGTGCTTCAGTTGCAAATCTAACATACAGGTAATTTGTTT------CAGTTGTTA--TAAAGGCAAAAAACAAAATA-GTT--TTCCTTCTAGTTGATCGTCG????????????????????????????????
SSM552_LG                             ACACCCAGAAGTATATATTTTAATTTTACCAGGATTTGGAATAATCTCCCACATTATTTGTCAAGAAAGTGGAAAAAAGGAAACTTTTGGAATCCTAGGAATAATTTATGCAATAATAGCTATTGGTATTTTAGGATTTATCGTTTGAGCCCATCATATATTTACAGTTGGCATAGACGTAGATACCCGAGCTTACTTTACTTCAGCTACAATAATTATCGCTATTCCTACAGGTATTAAAATTTTTAGTTGATTAGCTACTTATCATGGTATTAAAATCAAATATACCCCACATTCTTTATGGGCCTTAGGATTTATCTTCCTATTTACTATAGGAGGACTAACCGGGGTAGTTTTAGCTAATTCCTCTATTGATATTATTTTACACGATACTTATTATGTAGTAGCCCATTTTCATTATGTATTATCCATAGGAGCAGTTTTTACTATTCTAGCCGGATTAATTCAATGATTCCCATTATTTACCGGATTAACCCTAAACTCTATATTTTTAAAAATTCAATTTTTTACAATATTTATTGGAGTAAATTTAACCTTTTTCCCTCAACATTTCTTAGGATTAAGAGGAATACCTCGACGATACTCTGACTATCCAGATGCCTATTTATTATGAAATTCTTTATCTTCAATTGGAAGATTAATTTCTCTTTCTAGAATCTTCTATTTCATTTTTATTATCTGAGAAACCTTAACTCTAAAACGATATAATCTATCATCTTTTK?TCTATCTACATCATTAGAATGAATACAATTTTTCCCACCAGCTGATCATAGATACGAAGAACTCCC?????????????????????????????????????????????????????????????????????????????????????????????????????????????????????????????????????????????????????????????????????????????????????????????????????????????????????????????????????????????????????????????????????????????????????????????????????????????????????????????????????????????????????????????????????????????????????????????????????????????????????????????????????????????????????????????????????????????????????????????????????????????????????????????????????????????????????????????????????????????????????????????????????????????????????????????????????????????????????????????????????????????????????????????????????????????????????????????????????????????????????????????????????????????????????????????????????????????????????????????????????????????????????????????????????????????????????????????????????????????????????????????????????????????????????????????????????????????????????????????????????????????????????????????????????????????????????????????????????????????????????????????????????????????????????????????????????????????????????????????????????????????????????????????????????????????????????????????????????????????????????????????????????????????????????????????????????????????????????????????????????????????????????????????????????????????????????????????????????????????????????????????????????????????????????????????????????????????????????????????????????????????????????????????????????????????????????????????????????????????????????????????????????????????????????????????????????????????????????????????????????????????????????????????????????????????????????????????????????????????????????????????TGATGAGAATTTTCCCGGATTCGACCCTTATATTGAGCGGGTAAGTTGAACCTAATACCTCCCAWTTGATCCATATCTATGATCACCATATTTTTTACAAATTTTAATTACTTAAATTGCCTTTCAAACAGTGGCCTTAAGGTAAAGAATATGTATTCCAAAATCAATAAGAATGCTTTTTATAGCGAWGTTATTCTTACAGGTTAATGACGCTGAACTAATGGAACCAACCGACAAAAGAATGTTCGTTATTGCCGCCGCCTTAAGGAGTGGATACACCGTTGAAAAACTCTATGACCTAACCAAAATCGATAGATGGTTTTTGCAGAAAATGAAGCACATAATCGACTACTACTTGATGATGGAAACAATCGACCAGAATCATTTAACCAGTGATACTCTTCAAGAAGCTAAACAGTTCGGATTTTCTGATAAGCAAATCGCAACTGCAGTTAAAAGTACCGAATTGGCCATAAGAAAGAAACGTCAGGAATTCAACATTAGACCTTGCGTAAAGCAAATCGATACCGTTGCCGCAGAATGGCCTGCGACGACTAATTATTTATATCTGACATACAATGCTCTACAGCACGACTTAGATTTCTCTGAGCCTCATATTATGGTAATTGGATCAGGCGTGTATAGAATTGGAAGTTCGGTAGAATTTGATTGGTGTGCTGTTGGATGCCTCAGGGAGTTGAGACGTTTAGGCAAGAAAACCATCATGGTTAACTATAACCCCGAAACAGTTAGTACTGATTATGACATGTCTGATCGACTGTATTTCGAAGAAATATCTTTTGAAGTCGTTATGGATATTTACAACTTAGAAAATCCTGAA?GAATTATTTTGTGCCTGCTCATGGACTCGAAAAAGACGATCGAAGTAAACGATAACATTTCCATGCCCTACATCGGTTACCAAATYCTGCTTATGGGAGGCACCATTTTGGGACCCGGCACCATATTCCTTATGTTGGTAGGCGCCTTCGTGGCGGCTTTCCAAATAGACAACTGGACCAGTTTCTACTACAATCTCTATCCTATTTTGTTCTTCATGTTGGTGTGCTTCAGTTGCAAATCTAACATACAGGTAATTTGTTT------CAGTTGTTA--TAAAGGCAAAAAACAAAATA-GTT--TTCCTTCTAGT?GATCGTC?????????????????????????????????
SSM553_LG                             ACACCCAGAAGTATATATTTTAATTTTACCAGGATTTGGAATAATTTCCCCCATTATTTGTCAAGAAAGTGGAAAAAAGGAAACTTTTGGAATCCTAGGAATAATTTATGCAATAATAGCTATTGGTATTTTAGGATTTATCGTTTGAGCCCATCATATATTTACAGTTGGTATAGACGTAGATACCCGAGCTTACTTTACTTCAGCTACAATAATTATCGCTATTCCTACAGGTATTAAAATTTTTAGTTGATTAGCTACTTATCATGGTATTAAAATCAAATATACCCCACATTCTTTATGGGCCTTAGGATTTATCTTCCTATTTACTATAGGAGGACTAACCGGGGTAGTTTTAGCTAATTCCTCTATTGATATTATTTTACACGATACTTATTATGTAGTAGCCCATTTTCATTATGTATTATCCATAGGAGCAGTTTTTACTATTCTAGCCGGATTAATTCAATGATTCCCATTATTTACCGGATTAACCCTAAACTCTATATTTTTAAAAATTCAATTTTTTACAATATTTATTGGAGTAAATTTAACCTTTTTCCCTCAACATTTCTTAGGATTAAGAGGAATACCTCGACGATACTCTGACTATCCAGATGCCTATTTATTATGAAATTCTTTATCTTCAATTGGAAGATTAATTTCTCTTTCTAGAATCTTCTATTTCATTTTTATTATCTGAGAAACCTTAACTCTAAAACGATATAATCTATCATCTTTTAATCTATCTACATCATTAGAATGAATACAATTTTTCCCACCAGCTGATCATAGATACGAAGAACTCC?????????????????????????????????????????????????????????????????????????????????????????????????????????????????????????????????????????????????????????????????????????????????????????????????????????????????????????????????????????????????????????????????????????????????????????????????????????????????????????????????????????????????????????????????????????????????????????????????????????????????????????????????????????????????????????????????????????????????????????????????????????????????????????????????????????????????????????????????????????????????????????????????????????????????????????????????????????????????????????????????????????????????????????????????????????????????????????????????????????????????????????????????????????????????????????????????????????????????????????????????????????????????????????????????????????????????????????????????????????????????????????????????????????????????????????????????????????????????????????????????????????????????????????????????????????????????????????????????????????????????????????????????????????????????????????????????????????????????????????????????????????????????????????????????????????????????????????????????????????????????????????????????????????????????????????????????????????????????????????????????????????????????????????????????????????????????????????????????????????????????????????????????????????????????????????????????????????????????????????????????????????????????????????????????????????????????????????????????????????????????????????????????????????????????????????????????????????????????????????????????????????????????????????????????????????????????????????????????????????????????????????????????????????????????????????????????????????????????????????????????????????????????????ATA??TTTAACAAATTTTAATTACTTAAATCGCCTTTCAAACAGTGGCCTGAAGGTAAAGAATATGTATTCCAAAATCAATAAGAATGCTTTTTATAGCGATGTTATTCTTACAGGTTAATGACGCTGAACTAATGGAACCAACCGACAAAAGAATGTTCGTTATTGCCGCCGCCTTAAGGAGTGGATACACCGTTGAAAAACTCTATGACCTAACCAAAATCGATAGATGGTTTTTGCAGAAAATGAAGCACATAATCGACTACTACTTGATGATGGAAACAATCGACCAGAATCATTTAACCAGTGATACTCTTCAAGAAGCTAAACAGTTCGGATTTTCTGATAAGCAAATCGCAACTGCAGTTAAAAGTACCGAATTGGCCATAAGAAAGAAACGTCAGGAATTCAACATTAGACCTTGCGTAAAGCAAATCGATACCGTTGCCGCAGAATGGCCTGCGACGACTAATTATTTATATCTGACATACAATGCTCTACAGCACGACTTAGATTTCTCTGAGCCTCATATTATGGTAATTGGATCAGGCGTGTATAGAATTGGAAGTTCGGTAGAATTTGATTGGTGTGCTGTTGGATGCCTCAGGGAGTTGAGACGTTTAGGCAAGAAAACCATCATGGTTAACTATAACCCCGAAACAGTTAGTACTGATTATGACATGTCTGATCGACTGTATTTCGAAGAAATATCTTTTGAAGTCGTTATGGATATTTACAACTTAGAAAATCCTGAAGGAATTAT??????CCTGCTCATGGACTCGAAAAAGACGATCGAAGTAAACGATAACATTTCCATGCCCTACATCGGTTACCAAATCCTGCTTATGGGAGGCACCATTTTGGGACCCGGCACCATATTCCTTATGTTGGTAGGCGCCTTCGTGGCGGCTTTCCAAATAGACAACTGGACCAGTTTCTACTACAATCTCTATCCTATTTTGTTCTTCATGTTGGTGTGCTTCAGTTGCAAATCTAACATACAGGTAATTTGTTT------CAATTGTTA--TAAAGGCAAAAAACAAAATA-GTT--TTCCTTCTAGTTGATCGTC?????????????????????????????????
SSM554_LG                             ACACCCAGAAGTATATATTTTAATTTTACCAGGATTTGGAATAATTTCCCACATTATTTGTCAAGAAAGTGGAAAAAAGGAAACTTTTGGAATCCTAGGAATAATTTATGCAATAATAGCTATTGGTATTTTAGGATTTATCGTTTGAGCCCATCATATATTTACAGTTGGCATAGACGTAGATACCCGAGCTTACTTTACTTCAGCTACAATAATTATCGCTATTCCTACAGGTATTAAAATTTTTAGTTGATTAGCTACTTATCATGGTATTAAAATCAAATATACCCCACATTCTTTATGGGCCTTAGGATTTATCTTCCTATTTACTATAGGAGGACTAACCGGGGTAGTTTTAGCTAATTCCTCTATTGATATTATTTTACACGATACTTATTATGTAGTAGCCCATTTTCATTATGTATTATCCATAGGAGCAGTTTTTACTATTCTAGCCGGATTAATTCAATGATTCCCATTATTTACCGGATTAACCCTAAACTCTATATTTTTAAAAATTCAATTTTTTACAATATTTATTGGAGTAAATTTAACCTTTTTCCCTCAACATTTCTTAGGATTAAGAGGAATACCTCGACGATACTCTGACTATCCAGATGCCTATTTATTATGAAATTCTTTATCTTCAATTGGAAGATTAATTTCTCTTTCTAGAATCTTCTATTTCATTTTTATTATCTGAGAAACCTTAACTCTAAAACGATATAATCTATCATCTTTTAATCTATCTACATCATTAGAATGAATACAATTTTTCCCACCAGCTGATCATAGATACGAAGAACTCCCTTTAATTACTAATTT???????????-??????---------------------????-?????----????---???-???---????????-?????????-?????------------???????????????????????????????????????????-??-------------?????---------------------------???????--?????--???????????????????????????-????????-??-------????????????????--------------??????????????????????????????????????????---????---------??????????????????????????-----------??????-------?????-????????-------??------------------------------------------------------?????????-???????-????????????????????????????????????GTCCGTCGC---GTTGAGG---------------------AAAA---ACGCTCGA-TAGACTA-------ATATTAA-TCGCTTGCTTCCGTT--ACC--GT-----CCACGAGAA--TATATCGTAAAAAGCACGACG-MAM---ACRTTCGTTTGAAGG-TTTTC----GCG-TTTCTA--------------------TAAAAACGCGA-TTTTCCGAAAACGAGAGATCGATCTGCCC-----------AAAGAGTTTTGGGATTTTGTTTATACGA------TCTC-TTGGTGTCGCGCGGGTACCTAGATATCGAGGCGCG-TTCTCG---AAATATCTAAGCG----A-TTTTCGAGCCCCCGAATATCTAAG-AATTATC----------------GGCAGGCAGGC---------------------------------------CGACCGACCGACGACTGAT-CGTTGGATTTT----------------------TCGTCGTCG-------------------------------------------TCGCCG---CCGCCGTTGTTCGATGGT-------TATTT-AAAGA-TTTACGCCCG------CCGTTTCGGAGA---TA-GACGTTCA-----------------AATCAT-AATAAGAACGT----CCCTCGAACG-TTGTTTGTGTTTTTTAC?????????????????????????????????-----????????????????????--???????????????????--????????????????????????????--??????????????????????????????????????--???????????????-----------??????????????????????????????????????????????????----------------------------------------------?????????????????????????????????????????????????????????????????????????????????????????---???????????????????????????????????????????AGAGCTTTCAGAAGGCGTTGAGGATGGTTGATGAGAATTTTCCCGGATTCGACCCTTA??TTGAGCGGGTAAGTTGAACCTAATACCTCCCAATTGATCCATATCTATGATCACCATATTTTTTACAAATTTTAATTACTTAAATTGCCTTTCAAACAGTGGCCTTAAGGTAAAGAATATGTATTCCAAAATCAATAAGAATGCTTTTTATAGCGATGTTATTCTTACAGGTTAATGACGCTGAACTAATGGAACCAACCGACAAAAGAATGTTCGTTATTGCCGCCGCCTTAAGGAGTGGATACACCGTTGAAAAACTCTATGACCTAACCAAAATCGATAGATGGTTTTTGCAGAAAATGAAGCACATAATCGACTACTACTTGATGATGGAAACAATCGACCAGAATCATTTAACCAGTGATACTCTTCAAGAAGCTAAACAGTTCGGATTTTCTGATAAGCAAATCGCAACTGCAGTTAAAAGTACCGAATTGGCCATAAGAAAGAAACGTCAGGAATTCAACATTAGACCTTGCGTAAAGCAAATCGATACCGTTGCCGCAGAATGGCCTGCGACGACTAATTATTTATATCTGACATACAATGCTCTACAGCACGACTTAGATTTCTCTGAGCCTCATATTATGGTAATTGGATCAGGCGTGTATAGAATTGGAAGTTCGGTAGAATTTGATTGGTGTGCTGTTGGATGCCTCA?GGAGTTGAGACGTTTAGGCAAGAAAACCATCATGGTTAACTATAACCCCGAAACAGTTAGTACTGATTATGACATGTCTGATCGACTGTATTTCGAAGAAATATCTTTTGAAGTCGTTATGGATATTTACAACTTAGAAAATCCTGA?GGAATTATTTTG??CCTGCTCATGGACTCGAAAAAGACGATCGAAGTAAACGATAACATTTCCATGCCCTACATCGGTTACCAAATCCTGCTTATGGGAGGCACCATTTTGGGACCCGGCACCATATTCCTTATGTTGGTAGGCGCCTTCGTGGCGGCTTTCCAAATAGACAACTGGACCAGTTTCTACTACAATCTCTATCCTATTTTGTTCTTCATGTTGGTGTGCTTCAGTTGCAAATCTAACATACAGGTAATTTGTTT------CARTTGTTA--TAAAGGCAAAAAACAAAATA-GTT--TTCCTTCTAGT?GATCGT??????????????????????????????????
SSM555_LG                             ACACCCAGAAGTATATATTTTAATTTTACCAGGATTTGGAATAATTTCCCACATTATTTGTCAAGAAAGTGGAAAAAAGGAAACTTTTGGAATCCTAGGAATAATTTATGCAATAATAGCTATTGGTATTTTAGGATTTATCGTTTGAGCCCATCATATATTTACAGTTGGTATAGACGTAGATACCCGAGCTTACTTTACTTCAGCTACAATAATTATCGCTATTCCTACAGGTATTAAAATTTTTAGTTGATTAGCTACTTATCATGGTATTAAAATCAAATATACTCCACATTCTTTATGGGCCTTAGGATTTATCTTCCTATTTACTATAGGAGGACTAACCGGGGTAGTTTTAGCTAATTCCTCTATTGATATTATTTTACACGATACTTATTATGTAGTAGCCCATTTTCATTATGTATTATCCATAGGAGCAGTTTTTACTATTCTAGCCGGATTAATTCAATGATTCCCATTATTTACCGGATTAACCCTAAACTCTATATTTTTAAAAATTCAATTTTTTACAATATTTATTGGAGTAAATTTAACCTTTTTCCCTCAACATTTCTTAGGATTAAGAGGAATACCTCGACGATACTCTGACTATCCAGATGCCTATTTATTATGAAATTCTTTATCTTCAATTGGAAGATTAATTTCTCTTTCTAGAATCTTCTATTTCATTTTTATTATCTGAGAAACCTTAACTCTAAAACGATATAATCTATCATCTTTTAATCTATCTACATCATTAGAATGAATACAATTTTTCCCACCAGCTGATCATAGATACGAAGAACTCCCTTTAATTACTAATTTC??CGTCGTTG-TCGTTC---------------------TACG-ATTGA----ACGT---ACG-TAC---GAACGAAG-TACACGTTT-GTAAA--------------ACATAAAAA?CGAACTAAGTAGTCTTTTAAAATCTCGTTAA-TTC------------TGAT?---------CGAA--------------AGAGAGA--GAGAG--ATACGAAAATA?CGCTTAAGTACAACT-ACTTCGAA-GA----------CCGCTGCACGAAA--------------AGACGACGAATCGATAGCCTATAGTTTCGTCTCGTCGTTTGT---GTGA------------TCGTCGTCGTCGATGTTAGGCGA-----------TAGTAT-------AATTT-TATATCTT-------TC------------------------------------------------------GATACTTAA-TGAGAAC-GAGGACAACGGTTGACGAGAAATCTTGCGTAATTTTGTCCGTCGC---GTTGAGG---------------------AAAA---ACGCTCGA-TAGACTA-------ATATTAA-TCGCTTGCTTCCGTT--ACC--GT-----CCACGAGAA--TATATCGTAAAAAGCACGACG-AAA---ACATTCGTTTGAAGG-TTTTTCGCGTTG-TTTCTA--------------------TAAAAACGCGA-TTTTCCGAAAACGAGAGATCGATCTGCCC-----------AAAGAGTTTTGGGATTTTGTTTATACGA------TCTC-TTGGTGTCGCGCGGGTACCTAGATATCGAGGCGCG-TTCTCG---AAATATCTAAGCG----A-TTTTCGAGCCCCCGAATATCTAAG-AATTATC----------------GGCAGGCAGG-------------------------------C--------CGACCGACCGACGACTGAT-CGTTGGATTTT----------------------TCGTCGTCG----------T---------------------------------CGCCG---CCGCCGTTGTTCGATGGT-------TATTT-AAAGA-TTTGCGCCCG------CCGTTTCGGAGA---TA-GACGTTCA-----------------AATCAT-AATAAGAACGT----CCCTCGAACG-TTGTTTGTGTTTTTTACACACCAGTAAAAAGTAAAGGYGTTCTTTCGGCG-----GCCTTCATTTACGAACATTG--ACACCTCACGTTTGTTTAC--GAGAAAAAGGTGCGCAACAAAGTTCGTT--CACGAGGCGCTAACGCCGAAGCAAAAAGAACGCTTTTA--TAAATAATGGTCAAT-----------ATACACACGTAAACTTAATTCGACGTTAAATTCTTCCTTTTTATAATAAT----------------------------------------------AAAAAAAGGAGGAGATCTCGTCGAGAGTTAATAGAAAAAAG??????????????????????-?????????????????????????---????????????????????????????????????????????????????????????????????????????????????????????????????????????????????????????????????????????????????????????????????????????????????????????????????????????????????????????????????????????????????????????????????GTTATTCTTACAGGTTAATGACGCTGAACTAATGGAACCAACCGACAAAAGAATGTTCGTTATTGCCGCCGCCTTAAGGAGTGGATACACCGTTGAAAAACTCTATGACCTAACCAAAATCGATAGATGGTTTTTGCAGAAAATGAAGCACATAATCGACTACTACTTGATGATGGAAACAATCGACCAGAATCATTTAACCAGTGATACTCTTCAAGAAGCTAAACAGTTCGGATTTTCTGATAAGCAAATCGCAACTGCAGTTAAAAGTACCGAATTGGCCATAAGAAAGAAACGTCAGGAATTCAACATTAGACCTTGCGTAAAGCAAATCGATACCGTTGCCGCAGAATGGCCTGCGACGACTAATTATTTATATCTGACATACAATGCTCTACAGCACGACTTAGATTTCTCTGAGCCTCATATTATGGTAATTGGATCAGGCGTGTATAGAATTGGAAGTTCGGTAGAATTTGATTGGTGTGCTGTTGGATGCCTCA?GGAGTTGAGACGTTTAGGCAAGAAAACCATCATGGTTAACTATAACCCCGAAACAGTTAGTACTGATTATGACATGTCTGATCGACTGTATTTCGAAGAAATATCTTTTGAAGTCGTTATGGATATTTACAACTTAGAAAATCCTGAAGGAATTATTTTGT?CCTGCTCATGGACTCGAAAAAGACGATCGAAGTAAACGATAACATTTCCATGCCCTACATCGGTTACCAAATCCTGCTTATGGGAGGCACCATTTTGGGACCCGGCACCATATTCCTTATGTTGGTAGGCGCCTTCGTGGCGGCTTTCCAAATAGACAACTGGACCAGTTTCTACTACAATCTCTATCCTATTTTGTTCTTCATGTTGGTGTGCTTCAGTTGCAAATCTAACATACAGGTAATTTGTTT------CARTTGTTA--TAAAGGCAAAAAACAAAATA-GTT--TTCCTTCTAGTTGATCGTC?????????????????????????????????
SSM557_LG                             ACACCCAGAAGTATATATTTTAATTTTACCAGGATTTGGAATAATTTCCCACATTATTTGTCAAGAAAGTGGAAAAAAGGAAACTTTTGGAATCCTAGGAATAATTTATGCAATAATAGCTATTGGTATTTTAGGATTTATCGTTTGAGCCCATCATATATTTACAGTTGGTATAGACGTAGATACCCGAGCTTACTTTACTTCAGCTACAATAATTATCGCTATTCCTACAGGTATTAAAATTTTTAGTTGATTAGCTACTTATCATGGTATTAAAATCAAATATACCCCACATTCTTTATGGGCCTTAGGATTTATCTTCCTATTTACTATAGGAGGACTAACCGGGGTAGTTTTAGCTAATTCCTCTATTGATATTATTTTACACGATACTTATTATGTAGTAGCCCATTTTCATTATGTATTATCCATAGGAGCAGTTTTTACTATTCTAGCCGGATTAATTCAATGATTCCCATTATTTACCGGATTAACCCTAAACTCTATATTTTTAAAAATTCAATTTTTTACAATATTTATTGGAGTAAATTTAACCTTTTTCCCTCAACATTTCTTAGGATTAAGAGGAATACCTCGACGATACTCTGACTATCCAGATGCCTATTTATTATGAAATTCTTTATCTTCAATTGGAAGATTAATTTCTCTTTCTAGAATCTTCTATTTCATTTTTATTATCTGAGAAACCTTAACTCTAAAACGATATAATCTATCATCTTTTAATCTATCTACATCATTAGAATGAATACAATTTTTCCCACCAGCTGATCATAGATACGAAGAACTCCCTTTAATTACTAATTTC????????TG-TCGTTC---------------------TACG-ATTGA----ACGT---ACG-TAC---GAACGAAG-TACACGTTT-GTAAA--------------ACATAAAAATCGAACTAAGTAGTCTTTTAAAATCTCGTTAA-TT-------------TGATT---------CGAA--------------AGAGAGA--GAGAG--ATACGAAAATATCGCTTAAGTACAACT-ACTTCGAA-GA----------CCGCTGCACGAAA--------------AGACGACGAATCGATAGCCTATAGTTTCGTCTCGTCGTTTGT---GTGA------------TCGTCGTCGTCGATGTTAGGCGA-----------TAGTAT-------AATTT-TATATCTT-------TC------------------------------------------------------GATACTTAA-TGAGAAC-GAGGACAACGGTTGACGAGAAATCTTGCGTAATTTTGTCCGTCGC---GTTGAGG---------------------AAAA---ACGCTCGA-TAGACTA-------ATATTAA-TCGCTTGCTTCCGTT--ACC--GT-----CCACGAGAA--TATATCGTAAAAAGCACGACG-AAA---ACATTCGTTTGAAGG-TTTTTCGCGTTG-TTTCTA--------------------TAAAAACGCGA-TTTTCCGAAAACGAGAGATCGATCTGCCC-----------AAAGAGTTTTGGGATTTTGTTTATACGA------TCTC-TTGGTGTCGCGCGGGTACCTAGATATCGAGGCGCG-TTCTCG---AAATATCTAAGCG----A-TTTTCGAGCCCCCGAATATCTAAG-AATTATC----------------GGCAGGCAGG-------------------------------C--------CGACCGACCGACGACTGAT-CGTTGGATTTT----------------------TCGTCGTCG----------T---------------------------------CGCCG---CCGCCGTTGTTCGATGGT-------TATTT-AAAGA-TTTGCGCCCG------CCGTTTCGGAGA---TA-GACGTTCA-----------------AATCAT-AATAAGAACGT----CCCTCGAACG-TTGTTTGTGTTTTTYACACACCAGTAAAAAGTAAAGGTGTTCTTTCGGCG-----GCCTTCATTTACGAACATTG--ACACCTCACGTTTGTTTAC--GAGAAAAAGGTGCGCAACAAAGTTCGTT--CACGAGGCGCTAACGCCGAAGCAAAAAGAACGCTTTTA--TAAATAATGGTCAAT-----------ATACACACGTAAACTTAATTCGACGTTAAATTCTTCCTTTTTATAATAAT----------------------------------------------AAAAAAAGGAGGAGATCTCGTCGAGAGTTAATAGAAAAAAGATTACCCTAAACGGTGGATCAC-TGGCTCGTGGGTCGATGAAGAACGC---AGCTA??????????????????????????????????????????????????????????????????????????????????????????????????????????????????????????????????????????????????????????????????????????????????????????????????????????????????????????????????????????????ATGCTTTTTATAGCGAWGTTATTCTTACAGGTTAATGACGCTGAACTAATGGAACCAACCGACAAAAGAATGTTCGTTATTGCCGCCGCCTTAAGGAGTGGATACACCGTTGAAAAACTCTAYGACCTAACCAAAATCGATAGATGGTTTTTGCAGAAAATGAAGCACATAATCGACTACTACTTGATGATGGAAACAATCGACCAGAATCATTTAACCAGTGATACTCTTCAAGAAGCTAAACAGTTCGGATTTTCTGATAAGCAAATCGCAACTGCAGTTAAAAGTACCGAATTGGCCATAAGAAAGAAACGTCAGGAATTCAACATTAGACCTTGCGTAAAGCAAATCGATACCGTTGCCGCAGAATGGCCTGCGACGACTAATTATTTATATCTGACATACAATGCTCTACAGCACGACTTAGATTTCTCTGAGCCTCATATTATGGTAATTGGATCAGGCGTGTATAGAATTGGAAGTTCGGTAGAATTTGATTGGTGTGCTGTTGGATGCCTCA?GGAGTTGAGACGTTTAGGCAAGAAAACCATCATGGTTAACTAYAATCCCGAAACAGTTAGTACTGATTATGACATGTCTGATCGACTGTATTTCGAAGAAATATCTTTTGAAGTCGTTATGGATATTTACAACTTAGAAAATCCTGAAGGAATTATTTTGTGCCTGCTCATGGACTCGAAAAAGACGATCGAAGTAAACGATAACATTTCCATGCCCTACATCGGTTACCAAATCCTGCTTATGGGAGGCACCATTTTGGGACCCGGCACCATATTCCTTATGTTGGTAGGCGCCTTCGTGGCGGCTTTCCAAATAGACAACTGGACCAGTTTCTACTACAATCTCTATCCTATTTTGTTCTTCATGTTGGTGTGCTTCAGTTGCAAATCTAACATACAGGTAATTTGTTT------CAATTGTTA--TAAAGGCAAAAAACAAAATA-GTT--TTCCTTCTAG?TGATCG???????????????????????????????????
MSC2477_INsord                        ??????????????????????????????????????????????????????????????????????????????????????????????????????????????????????????????????????????????????????????????????????????????????????????????????????????????????????????????????????????????????????????????????????????????????????????????????????????????????????????????????????????????????????????????????????????????????????????????????????????????????????????????????????????????????????????????????????????????????????????????????????????????????????????????????????????????????????????????????????????????????????????????????????????????????????????????????????????????????????????????????????????????????????????????????????????????????????????????????????????????????????????????????????????????????????????????????????????????????????????????????????????????????????????GTCGTCGTCG-TCGTTTATGA---AA---AACGTACGTTACG-TACGA----ACGA---ACG-AAC---GAACCGAG-TACACGCT?-GTA----------------TCAAAAATATCGAACTAAGTTGTCATTTTCATTCAATGAAA-TC-------------CGACGATGATTA--TGTATCGTGTCGCTTAGTCGTTGTTAAAAAAA--CGACGATGGACTCGACTAATTAAGACG-AACTAGTG-TA-------TCGTCGTGGTCTAC--GAG---AATTG---CCTCAACTAATTGTTGTCTGCAAATTTATA--TCTCGTTTGA-------------CTTTTTCGACGAATATTGTTGTTAGTCTA-----------TCGTGT-------CGTCG-TCCGTCGT-------TG-AAACGTATCGGACG--------------ATACCACGTC----AACGTCGTGATTTCGAGTGA-TAATTAG-AATGACAGCGGTTAACGAGAAAGTGTGCGTAA--TCGCTGGTCGC---GTTGATGTCGATCGTCGAACGACGTTTCGAAA---TCGCTTGA-CCGACGA-------ATGATAATTCGCTCGCTTCCGTT--GCCGTGT------CGTAAATATTAAGATTGTGAATTGCACTACG-AAAA-ACTGGTAGTTCGAAGT-TTTTC----GCG-TTTCCGCCGTTTTTTGAAAAACGAGTTAGAAACGCGA-ATTTCCGAAACC--GAGATCGAACTGCCC----------GAAGGTTTCTTGGGATTTTGTTTATACGA------TCTC-TTG-------GCGGGTACCTAGATATCGAGACGTG-TTCGAA---ATTTGCCTCCGCGCTATA-GTTTCGAACTGCCGAAAATCTAAG-GACGACAGATCGGCAACTAA--TGGCAGATTGGTCG---ACC--------------------GAC--------TGATTGACTGACGGACGATCG-T------------------------TCGTCGTCGTCGTCA----TCG---TCG---CCGCT------------------GACATAGTCG---CCGTCGTCGTTCGATGGTATATAC-TTTTT-AAGGA-TTTTCGCCCGCTACCACCGTTTCGGAGA---TACGACGTTC---------------------CGC-AACGAGAACGT----CCTCCGGACGCCAGTTTGTGTTTTTCACGCACCTA-GAAAAATAAAGGCGCTCTTCCGATG-----GCCTTCATTTACGAACATTT--ACACCCCACGTTTGTTTAC--GAGAAGGTG----TCGATAATGGTCGTTCGCGCAAGGCACATATGTCGGA--AAAAAGTGCGCTTTTA--TAAATAATAGCCAAT-----------ATGTATATACTTGACGTTACGATCTTCCTTTTTATAACGAATAAAAAAGG----------------------------------------------GGAGGTCTCGTCTAAAGTTGTAAAAAAGATTACCCTAAACGG-------------------------------------------------------?????????????????????????????????????????????????????????????????????????????????????????????????????????????????????????????????????????????????????????????????????????????????????????????????????????????????????????????????????????????????????????????????????????????????????????????????????????????????????????????????????????????????????????????????????????????????????????????????????????????????????????????????????????????????????????????????????????????????????????????????????????????????????????????????????????????????????????????????????????????????????????????????????????????????????????????????????????????????????????????????????????????????????????????????????????????????????????????????????????????????????????????????????????????????????????????????????????????????????????????????????????????????????????????????????????????????????????????????????????????????????????????????????????????????????????????????????????????????????????????????????????????????????????????????????????????????????????????????????????????????????????????????????????????????????????????????????????????????????????????????????????????????????????????????????????????????????????????????????????????????????????????????????????????????????????????????????????????????
MSC2478_INsord                        ??????????????????????????????????????????????????????????????????????????????????????????????????????????????????????????????????????????????????????????????????????????????????????????????????????????????????????????????????????????????????????????????????????????????????????????????????????????????????????????????????????????????????????????????????????????????????????????????????????????????????????????????????????????????????????????????????????????????????????????????????????????????????????????????????????????????????????????????????????????????????????????????????????????????????????????????????????????????????????????????????????????????????????????????????????????????????????????????????????????????????????????????????????????????????????????????????????????????????????????????????????????????????????????GTCGTCGTCG-TCGTTTATGA---AA---AACGTACG-TACG-TACGA----ACGA---ACG-AAC---GAACCGAG-TACACGCT?-GTA----------------TCAAAAATATCGAACTAAGT?GTCATTTTCATTCAATGAAA-TC-------------CGACGATGATTA--TGTATCGTGTCGCTTAGTCGTTGTTAAAAAAA--CGACGATGGACTCGACTAATTAAGACG-AACTAGTG-TA-------TCGTCGTGGTCTAC--GAG---AATTG---CCTCAACTAATTGTTGTCTGCAAATTTATA--TCTCGTTTGA-------------CTTTTTCGACGAATATTGTTGTTAGTCTA-----------TCGTGT-------CGTCG-TCCGTCGT-------TG-AAACGTATCGGACG--------------ATACCACGTC----AACGTCGTGATTTCGAGTGA-TAATTAG-AATGACAGCGGTTAACGAGAAAGTGTGCGTAA--TCGCTGGTCGC---GTTGATGTCGATCGTCGAACGACGTTTCGAAA---TCGCTTGA-CCGACGA-------ATGATAATTCGCTCGCTTCCGTT--GCCGTGT------CGTAAATATTAAGATTGTGAATTGCACTACG-AAAA-ACTGGTAGTTCGAAGT-TTTTC----GCG-TTTCCGCCGTTTTTTG-AAAACGAGTTAGAAACGCGA-ATTTCCGAAACC--GAGATCGAACTGCCC----------GAAGGTTTCTTGGGATTTTGTTTATACGA------TCTC-TTG-------GCGGGTACCTAGATATCGAGACGTG-TTCGAA---A-TTGCCTCCGCGCTATA-GTTTCGAAT--GCCGAAATCTAAG-GACGACAGATCGGCA--CTA--TGGCAGA-TGGTCG---ACCAC-----------------------------TGATT-ACTGACGGA------------------GA------------TCGTTGTCGTCTTCG--TCTCG---TCG---CCGCT------------------GA-?TAGTCG---CCGTCGTCGTT-GATGGTATATAC---TTT-TAAGG-ATTTCG-CCGCTACCACCGTTTCGAGA--------------------------------------------------------------------------------------------------------------------------------------------------------------------------------------------------------------------------------------------------------------------------------------------------------------------------------------------------------------------------------------------------------------------------------------------------------------------?????????????????????????????????????????????????????????????????????????????????????????????????????????????????????????????????????????????????????????????????????????????????????????????????????????????????????????????????????????????????????????????????????????????????????????????????????????????????????????????????????????????????????????????????????????????????????????????????????????????????????????????????????????????????????????????????????????????????????????????????????????????????????????????????????????????????????????????????????????????????????????????????????????????????????????????????????????????????????????????????????????????????????????????????????????????????????????????????????????????????????????????????????????????????????????????????????????????????????????????????????????????????????????????????????????????????????????????????????????????????????????????????????????????????????????????????????????????????????????????????????????????????????????????????????????????????????????????????????????????????????????????????????????????????????????????????????????????????????????????????????????????????????????????????????????????????????????????????????????????????????????????????????????????????????????????????????????????????
[truncated: 34,994 more chars]
